# Supplementary material for: Elevated SASP Factors, Reduced Antioxidant Enzymes, and Increased Tumor Susceptibility in Space Radiation-Exposed ApcMin/+ Mice
Source: Int J Mol Sci. 2025 Dec 24;27(1):211. doi: 10.3390/ijms27010211 (PMC12785459; doi:10.3390/ijms27010211)
Supplement: Supplementary file 1 [file ijms-27-00211-s001.zip]

Archive with 6 entries (6 files):
- Table S1. Protein Identification Summary.xlsx
- __MACOSX/._Table S1. Protein Identification Summary.xlsx
- Table S2. Differential Expression Results.xlsx
- __MACOSX/._Table S2. Differential Expression Results.xlsx
- Figure S1.pdf
- __MACOSX/._Figure S1.pdf
