# Supplementary material for: Elevated SASP Factors, Reduced Antioxidant Enzymes, and Increased Tumor Susceptibility in Space Radiation-Exposed ApcMin/+ Mice
Source: Int J Mol Sci. 2025 Dec 24;27(1):211. doi: 10.3390/ijms27010211 (PMC12785459; doi:10.3390/ijms27010211)
Supplement: Supplementary file 1 [file ijms-27-00211-s001.zip › Table S1. Protein Identification Summary.xlsx]

## Sheet: Sheet
#Protein IDs	Protein names	Gene names	Fasta headers	C1	C2	C3	C4	C5	T1	T2	T3	T4	T5	log2FC	p_value	regulated
A0JP43	EF-hand calcium-binding domain-containing protein 5	Efcab5	sp|A0JP43|EFCB5_MOUSE EF-hand calcium-binding domain-containing protein 5 OS=Mus musculus OX=10090 GN=Efcab5 PE=1 SV=2	11089.27157	11590.3138	11378.48215	12646.88003	11424.93125	13711.84271	12960.99422	13402.08675	12869.40137	12044.17864	0.160904631	0.007822921
A2A8L5	Receptor-type tyrosine-protein phosphatase F	Ptprf	sp|A2A8L5|PTPRF_MOUSE Receptor-type tyrosine-protein phosphatase F OS=Mus musculus OX=10090 GN=Ptprf PE=1 SV=1	11922.80979	12402.85068	12953.84943	12096.42475	13118.27595	14430.10659	14647.31489	14208.12565	14504.46118	13500.62153	0.189989921	0.000459481
A2ACP1	Tetratricopeptide repeat protein 39A	Ttc39a	sp|A2ACP1|TT39A_MOUSE Tetratricopeptide repeat protein 39A OS=Mus musculus OX=10090 GN=Ttc39a PE=2 SV=1	12460.5459	13545.84515	12635.60284	12454.65755	13527.11111	11996.44746	12819.77525	11994.89884	12718.18197	14262.40156	-0.01869591	0.740223207
A2AEP0		Obp1b	sp|A2AEP0|OBP1B_MOUSE Odorant-binding protein 1b OS=Mus musculus OX=10090 GN=Obp1b PE=1 SV=1	15563.16041	16812.51556	15294.50176	16892.27854	15944.57118	58819.43185	66132.0141	65300.59124	65074.75024	63473.83936	1.985467839	4.47E-10	up
A2AJ76	Hemicentin-2	Hmcn2	sp|A2AJ76|HMCN2_MOUSE Hemicentin-2 OS=Mus musculus OX=10090 GN=Hmcn2 PE=1 SV=1	45827.59136	43690.38036	45980.56583	47203.23951	47490.36684	50698.31645	51930.16199	50479.87603	49218.76564	51361.42492	0.140219781	0.000413695
A2AQ07	Tubulin beta-1 chain	Tubb1	sp|A2AQ07|TBB1_MOUSE Tubulin beta-1 chain OS=Mus musculus OX=10090 GN=Tubb1 PE=1 SV=1	20625.81831	20391.17681	20165.26114	19929.97622	20395.91599	17802.24232	18302.39418	17566.44771	17894.29615	17051.12055	-0.195948276	4.55E-06
A2AVA0	"Sushi, von Willebrand factor type A, EGF and pentraxin domain-containing protein 1"	Svep1	"sp|A2AVA0|SVEP1_MOUSE Sushi, von Willebrand factor type A, EGF and pentraxin domain-containing protein 1 OS=Mus musculus OX=10090 GN=Svep1 PE=1 SV=1"	95015.79714	94335.92093	96705.89899	95914.16341	97259.73242	108655.42	110327.3222	109850.1011	109707.5774	109842.8644	0.194461819	1.36E-08
A2BIM8	Major urinary protein 6	Mup9	sp|A2BIM8|MUP18_MOUSE Major urinary protein 18 OS=Mus musculus OX=10090 GN=Mup18 PE=3 SV=1	181393.7945	176104.7343	179282.0227	172670.153	175986.228	176015.8121	179877.6662	170121.0096	179205.4952	179415.4186	-0.001306574	0.947722085
A3KMP2	Tetratricopeptide repeat protein 38	Ttc38	sp|A3KMP2|TTC38_MOUSE Tetratricopeptide repeat protein 38 OS=Mus musculus OX=10090 GN=Ttc38 PE=1 SV=2	8857.619458	9170.586733	9493.267753	9079.114307	9553.832123	7959.351671	8064.226352	7941.823253	8077.006422	9087.10738	-0.166294764	0.004112096
A6H6E2	Multimerin-2	Mmrn2	sp|A6H6E2|MMRN2_MOUSE Multimerin-2 OS=Mus musculus OX=10090 GN=Mmrn2 PE=1 SV=1	18465.42332	18093.52467	18756.94999	17030.13507	18144.0482	25124.82939	25753.77173	26211.34489	26168.30786	24496.65348	0.497547139	1.48E-07	up
A6X935	"Inter alpha-trypsin inhibitor, heavy chain 4"	Itih4	"sp|A6X935|ITIH4_MOUSE Inter alpha-trypsin inhibitor, heavy chain 4 OS=Mus musculus OX=10090 GN=Itih4 PE=1 SV=2"	1295008.423	1291214.413	1296598.2	1296142.591	1296484.582	994435.3141	997213.6204	1003097.207	977864.4773	992081.4665	-0.383275812	1.92E-12	down
B2RPV6	Multimerin-1	Mmrn1	sp|B2RPV6|MMRN1_MOUSE Multimerin-1 OS=Mus musculus OX=10090 GN=Mmrn1 PE=1 SV=2	89291.60097	88812.41961	89948.99194	89813.52672	92133.85637	119089.7979	123358.9259	124618.8138	121406.0785	123831.2042	0.444323771	2.63E-09	up
B2RQC6	CAD protein	Cad	sp|B2RQC6|PYR1_MOUSE CAD protein OS=Mus musculus OX=10090 GN=Cad PE=1 SV=1	5272.743555	6125.614482	5815.1398	6279.170598	5744.461418	5535.982846	6698.036631	6343.370115	5808.505334	5765.254229	0.044411297	0.525027145
P20612	Guanine nucleotide-binding protein G(t) subunit alpha-1	Gnat1	sp|P20612|GNAT1_MOUSE Guanine nucleotide-binding protein G(t) subunit alpha-1 OS=Mus musculus OX=10090 GN=Gnat1 PE=1 SV=3	8882.757912	8515.79475	8769.606741	8900.774562	8410.777668	8500.210547	8346.975809	7486.073259	8101.264535	8114.467524	-0.100676333	0.018651439
B2RU80	Receptor-type tyrosine-protein phosphatase beta	Ptprb	sp|B2RU80|PTPRB_MOUSE Receptor-type tyrosine-protein phosphatase beta OS=Mus musculus OX=10090 GN=Ptprb PE=1 SV=1	12069.29327	11412.44986	12678.53347	12174.0904	12775.86481	15080.45441	15410.52037	15313.699	14420.4504	15507.42532	0.309499543	1.40E-05	up
B2RXS4	Plexin-B2	Plxnb2	sp|B2RXS4|PLXB2_MOUSE Plexin-B2 OS=Mus musculus OX=10090 GN=Plxnb2 PE=1 SV=1	7546.828622	7443.168309	7685.888444	7567.740788	8057.233489	7850.788863	8283.011921	7908.645652	8201.027336	8195.343731	0.078364038	0.014400444
B9EKR1	Receptor-type tyrosine-protein phosphatase zeta	Ptprz1	sp|B9EKR1|PRPTZ_MOUSE Receptor-type tyrosine-protein phosphatase zeta OS=Mus musculus OX=10090 GN=Ptprz1 PE=1 SV=1	7486.439628	8276.407388	7640.624633	7863.743991	8198.688583	9825.602923	10133.915	9133.824776	9345.884242	9532.094309	0.281565372	8.57E-05	up
C0HKG6			sp|C0HKG6|RNT2B_MOUSE Ribonuclease T2-B OS=Mus musculus OX=10090 GN=Rnaset2b PE=1 SV=1	2282.685065	2560.754697	2197.394704	2827.417933	2691.388979	2776.326577	2830.713535	3016.145552	2836.623989	3476.446398	0.250023294	0.026854773
Q9QWL7	"Keratin, type I cytoskeletal 17"	Krt17	"sp|Q9QWL7|K1C17_MOUSE Keratin, type I cytoskeletal 17 OS=Mus musculus OX=10090 GN=Krt17 PE=1 SV=3"	7495.134131	7962.569877	7958.497912	8678.165397	9126.285973	11766.97346	11259.09793	11758.80745	11892.77605	11799.20092	0.504498373	3.91E-06	up
D3YXG0		Hmcn1	sp|D3YXG0|HMCN1_MOUSE Hemicentin-1 OS=Mus musculus OX=10090 GN=Hmcn1 PE=1 SV=1	20982.10392	21054.03585	21415.84891	20831.86856	21740.30071	22748.79601	23326.05145	23082.87392	24778.97958	23825.48164	0.151483291	0.00031549
D3Z6Q9	Bridging integrator 2	Bin2	sp|D3Z6Q9|BIN2_MOUSE Bridging integrator 2 OS=Mus musculus OX=10090 GN=Bin2 PE=1 SV=1	41121.21907	40782.35362	41762.1653	42002.55352	43897.85653	46864.14565	42327.27187	44801.20199	48840.71713	43612.74605	0.11176189	0.029872362
D3Z7H8		Cilp2	sp|D3Z7H8|CILP2_MOUSE Cartilage intermediate layer protein 2 OS=Mus musculus OX=10090 GN=Cilp2 PE=1 SV=1	38077.19796	37403.91079	39990.81038	37918.31123	38007.63649	42263.34649	42998.06199	40590.03877	43068.1264	40095.80562	0.127034348	0.001681052
E9PV24	Fibrinogen alpha chain	Fga	sp|E9PV24|FIBA_MOUSE Fibrinogen alpha chain OS=Mus musculus OX=10090 GN=Fga PE=1 SV=1	127724.1395	125379.4952	131610.3636	129662.8001	127711.8706	144825.8719	151332.743	150318.454	150032.7518	147467.6391	0.212486373	1.22E-06
E9PVB3	Coiled-coil domain-containing protein 175	Ccdc175	sp|E9PVB3|CC175_MOUSE Coiled-coil domain-containing protein 175 OS=Mus musculus OX=10090 GN=Ccdc175 PE=4 SV=1	5919.255459	5658.502968	6296.336108	5676.485165	6359.398145	8997.232688	9093.359613	8157.425657	9248.011683	8057.52978	0.542163786	1.37E-05	up
E9Q414	Apolipoprotein B-100	Apob	sp|E9Q414|APOB_MOUSE Apolipoprotein B-100 OS=Mus musculus OX=10090 GN=Apob PE=1 SV=1	1517285.283	1501638.14	1503411.819	1487491.333	1489862.677	1197792.489	1211887.226	1180872.986	1182556.743	1182828.503	-0.332502096	2.34E-10	down
E9Q557	Desmoplakin	Dsp	sp|E9Q557|DESP_MOUSE Desmoplakin OS=Mus musculus OX=10090 GN=Dsp PE=1 SV=1	10758.50243	11194.73663	10711.19092	10571.26558	11466.09543	21679.63244	20162.12344	20115.61073	21274.67992	20819.75042	0.927641906	2.65E-09	up
E9Q7X6	Protein HEG homolog 1	Heg1	sp|E9Q7X6|HEG1_MOUSE Protein HEG homolog 1 OS=Mus musculus OX=10090 GN=Heg1 PE=1 SV=1	33958.64968	34697.0744	36295.04354	35248.55456	35139.24153	39638.28753	40755.17242	40037.77212	41772.26012	42321.85888	0.222136342	1.58E-05
G5E8Q8		Adgrf5	sp|G5E8Q8|AGRF5_MOUSE Adhesion G protein-coupled receptor F5 OS=Mus musculus OX=10090 GN=Adgrf5 PE=1 SV=1	82834.98742	78934.65364	82837.4406	82078.02813	80736.99161	82544.77861	85258.87787	83052.16789	83210.57738	80649.1267	0.025597824	0.20114145
Q9Z1Q5	Chloride intracellular channel protein 1	Clic1	sp|Q9Z1Q5|CLIC1_MOUSE Chloride intracellular channel protein 1 OS=Mus musculus OX=10090 GN=Clic1 PE=1 SV=3	24804.85008	24137.98265	24377.12876	25230.65673	24135.30759	16066.26644	16470.70104	15576.8317	14883.55982	14996.21611	-0.653542568	9.39E-09	down
Q62167	ATP-dependent RNA helicase DDX3X	Ddx3x	sp|Q62167|DDX3X_MOUSE ATP-dependent RNA helicase DDX3X OS=Mus musculus OX=10090 GN=Ddx3x PE=1 SV=3	1269.869968	1457.901106	1491.185924	1169.159256	1247.92956	519.9489595	607.220814	419.4834432	528.4068039	387.5905504	-1.43011191	3.50E-06	down
O08529	Calpain-2 catalytic subunit	Capn2	sp|O08529|CAN2_MOUSE Calpain-2 catalytic subunit OS=Mus musculus OX=10090 GN=Capn2 PE=1 SV=4	52358.86422	49383.97015	51322.62881	48879.84669	49051.79906	42107.96276	44975.1276	41789.21664	42941.0601	40684.19959	-0.240224426	5.67E-05
O08538	Angiopoietin-1	Angpt1	sp|O08538|ANGP1_MOUSE Angiopoietin-1 OS=Mus musculus OX=10090 GN=Angpt1 PE=1 SV=2	59316.35675	59405.58235	59862.09007	61092.76992	62503.13066	81182.34111	83508.17796	82461.41938	82351.56716	80621.16121	0.440654674	3.51E-09	up
O08553	Dihydropyrimidinase-related protein 2	Dpysl2	sp|O08553|DPYL2_MOUSE Dihydropyrimidinase-related protein 2 OS=Mus musculus OX=10090 GN=Dpysl2 PE=1 SV=2	100034.0375	108487.281	100476.3278	103780.7228	99664.09479	74950.52726	72711.15681	71110.31161	71896.42558	73656.63477	-0.492163812	1.87E-07	down
O08573	Galectin-9	Lgals9	sp|O08573|LEG9_MOUSE Galectin-9 OS=Mus musculus OX=10090 GN=Lgals9 PE=1 SV=1	4489.009712	4427.840047	4307.434918	4650.327785	4703.756086	4372.148391	4002.207982	4091.245433	5023.529607	4136.320177	-0.062210985	0.365645342
O08677	Kininogen-1	Kng1	sp|O08677|KNG1_MOUSE Kininogen-1 OS=Mus musculus OX=10090 GN=Kng1 PE=1 SV=1	1883682.98	1893813.537	1863749.086	1889411.063	1884383.927	1845156.11	1828058.831	1870946.287	1827234.466	1835990.564	-0.032175645	0.002456891
O08689	Growth/differentiation factor 8	Mstn	sp|O08689|GDF8_MOUSE Growth/differentiation factor 8 OS=Mus musculus OX=10090 GN=Mstn PE=1 SV=1	38191.54957	37794.62828	37613.76035	38541.57806	37786.84679	50609.81976	50798.33346	52842.87007	53902.36662	51892.76929	0.453312363	2.07E-08	up
O08692	Neutrophilic granule protein	Ngp	sp|O08692|NGP_MOUSE Neutrophilic granule protein OS=Mus musculus OX=10090 GN=Ngp PE=1 SV=1	11868.94168	12273.58345	12123.23517	11863.42781	13511.20677	20437.5916	20013.63585	20322.58072	20228.7457	20901.40966	0.725262157	1.07E-08	up
O08709	Peroxiredoxin-6	Prdx6	sp|O08709|PRDX6_MOUSE Peroxiredoxin-6 OS=Mus musculus OX=10090 GN=Prdx6 PE=1 SV=3	60500.51026	60684.64759	59053.87439	58948.2272	58091.07893	37927.00839	38905.82691	37462.60785	36691.70819	37804.87241	-0.655016529	4.30E-10	down
O08738	Caspase-6	Casp6	sp|O08738|CASP6_MOUSE Caspase-6 OS=Mus musculus OX=10090 GN=Casp6 PE=1 SV=1	1677.47205	1542.264984	1431.083049	1814.463713	1528.033099	1039.527468	948.5138424	1104.221287	1077.0182	1086.269248	-0.604952521	6.44E-05	down
O08742	Platelet glycoprotein V	Gp5	sp|O08742|GPV_MOUSE Platelet glycoprotein V OS=Mus musculus OX=10090 GN=Gp5 PE=1 SV=1	96074.25838	99681.55832	97452.51856	100169.2701	108682.7926	139330.8445	128924.6148	130567.9009	135267.8573	121459.7303	0.384846976	3.62E-05	up
O08749	"Dihydrolipoyl dehydrogenase, mitochondrial"	Dld	"sp|O08749|DLDH_MOUSE Dihydrolipoyl dehydrogenase, mitochondrial OS=Mus musculus OX=10090 GN=Dld PE=1 SV=2"	4149.829588	4708.826187	4006.827216	3890.854825	4581.479758	2420.796246	1868.555448	2158.312155	2401.868202	2047.745278	-0.969444901	4.56E-06	down
O08795	Glucosidase 2 subunit beta	Prkcsh	sp|O08795|GLU2B_MOUSE Glucosidase 2 subunit beta OS=Mus musculus OX=10090 GN=Prkcsh PE=1 SV=1	48522.88729	49182.77979	48806.52088	50077.83932	48598.05753	48904.71481	48145.28586	50105.45797	50870.6276	54528.23738	0.042704869	0.234211594
O08807	Peroxiredoxin-4	Prdx4	sp|O08807|PRDX4_MOUSE Peroxiredoxin-4 OS=Mus musculus OX=10090 GN=Prdx4 PE=1 SV=1	22052.85087	21324.23352	21713.56346	22408.48123	21593.41943	18069.79047	18885.96082	16290.30613	17211.70857	16903.46275	-0.32048751	2.14E-05	down
O08912	Polypeptide N-acetylgalactosaminyltransferase 1	Galnt1	sp|O08912|GALT1_MOUSE Polypeptide N-acetylgalactosaminyltransferase 1 OS=Mus musculus OX=10090 GN=Galnt1 PE=1 SV=1	6058.651023	6347.798611	6367.358295	6596.920182	5591.03129	6129.836837	6244.474519	5810.448398	5928.010668	6007.099814	-0.0397719	0.398491869
O08997	Copper transport protein ATOX1	Atox1	sp|O08997|ATOX1_MOUSE Copper transport protein ATOX1 OS=Mus musculus OX=10090 GN=Atox1 PE=1 SV=1	10078.06307	9631.963837	9913.241258	9214.737946	9676.389115	9318.290469	9492.199373	9417.030443	10061.13102	9075.585597	-0.034614747	0.324493761
O09043	Napsin-A	Napsa	sp|O09043|NAPSA_MOUSE Napsin-A OS=Mus musculus OX=10090 GN=Napsa PE=1 SV=1	45333.32776	44569.00876	42069.21259	43589.84521	40818.96292	42363.16253	49489.98122	45144.41856	41851.02022	43723.4894	0.040703038	0.460348224
O09051	Guanylate cyclase activator 2B	Guca2b	sp|O09051|GUC2B_MOUSE Guanylate cyclase activator 2B OS=Mus musculus OX=10090 GN=Guca2b PE=1 SV=2	17004.36879	17330.55642	19213.3212	18128.13318	16729.49726	22394.80923	22467.31549	22390.2005	21981.4206	21163.16668	0.320485642	2.58E-05	up
O09061	Proteasome subunit beta type-1	Psmb1	sp|O09061|PSB1_MOUSE Proteasome subunit beta type-1 OS=Mus musculus OX=10090 GN=Psmb1 PE=1 SV=1	75414.4181	72927.12915	76069.33425	74084.29126	74066.52324	72285.33607	72612.51121	78267.93702	72021.39161	79653.55514	0.008798373	0.799734416
O09114	Prostaglandin-H2 D-isomerase	Ptgds	sp|O09114|PTGDS_MOUSE Prostaglandin-H2 D-isomerase OS=Mus musculus OX=10090 GN=Ptgds PE=1 SV=1	2629.803647	2523.918396	2508.268424	2503.066768	2492.678252	3109.012412	3261.639076	3111.414149	2801.339461	3329.571628	0.302726299	0.000242941	up
O09131	Glutathione S-transferase omega-1	Gsto1	sp|O09131|GSTO1_MOUSE Glutathione S-transferase omega-1 OS=Mus musculus OX=10090 GN=Gsto1 PE=1 SV=2	18949.29131	18640.72355	18645.89033	18706.74226	18745.60657	9194.395094	9775.260343	9096.174959	9545.199817	8999.072007	-1.007225507	6.50E-12	down
O09159	Lysosomal alpha-mannosidase	Man2b1	sp|O09159|MA2B1_MOUSE Lysosomal alpha-mannosidase OS=Mus musculus OX=10090 GN=Man2b1 PE=1 SV=4	177906.5428	175453.5385	175474.263	172301.2412	178203.4805	210580.9751	214060.9645	210786.9721	213040.8369	214271.6094	0.273299058	3.13E-09	up
O09164	Extracellular superoxide dismutase [Cu-Zn]	Sod3	sp|O09164|SODE_MOUSE Extracellular superoxide dismutase [Cu-Zn] OS=Mus musculus OX=10090 GN=Sod3 PE=1 SV=1	10651.71125	10231.54997	10685.05923	10933.38166	10557.6768	10360.28761	11360.85866	10603.31169	11259.5448	10393.4315	0.024748614	0.47152712
O09172	Glutamate--cysteine ligase regulatory subunit	Gclm	sp|O09172|GSH0_MOUSE Glutamate--cysteine ligase regulatory subunit OS=Mus musculus OX=10090 GN=Gclm PE=1 SV=1	5256.772131	5628.761785	5471.974783	5378.151993	5336.374699	3957.654564	3685.088319	3956.454929	3460.509044	3543.787306	-0.541229742	6.64E-07	down
O35188	Fractalkine	Cx3cl1	sp|O35188|X3CL1_MOUSE Fractalkine OS=Mus musculus OX=10090 GN=Cx3cl1 PE=1 SV=3	2865.594789	2533.248963	3321.897094	3140.798825	3241.211456	3783.130848	3809.381782	3809.183822	3881.403052	3978.259209	0.3508981	0.000508205	up
O35298	Acyloxyacyl hydrolase	Aoah	sp|O35298|AOAH_MOUSE Acyloxyacyl hydrolase OS=Mus musculus OX=10090 GN=Aoah PE=1 SV=1	15949.68777	16010.66995	16555.35555	16910.72414	16224.3005	15970.56652	15405.32849	16086.45629	15648.05792	15706.53963	-0.050960023	0.030780984
O35350	Calpain-1 catalytic subunit	Capn1	sp|O35350|CAN1_MOUSE Calpain-1 catalytic subunit OS=Mus musculus OX=10090 GN=Capn1 PE=1 SV=1	41775.1969	41134.19375	41702.43573	40707.47883	42004.30422	39686.652	41256.70745	40706.5244	40260.06608	40835.21326	-0.032216919	0.03371423
O35375	Neuropilin-2	Nrp2	sp|O35375|NRP2_MOUSE Neuropilin-2 OS=Mus musculus OX=10090 GN=Nrp2 PE=1 SV=2	1705.634679	1614.188105	1616.897993	1574.476859	1610.17435	1113.720628	1297.241634	1541.666397	1256.486229	1524.566831	-0.270327939	0.011335957	down
O35381	Acidic leucine-rich nuclear phosphoprotein 32 family member A	Anp32a	sp|O35381|AN32A_MOUSE Acidic leucine-rich nuclear phosphoprotein 32 family member A OS=Mus musculus OX=10090 GN=Anp32a PE=1 SV=1	46381.3934	46567.30521	46035.62903	48569.1841	46093.59135	29411.77399	30182.44024	29306.53426	27347.60918	27162.32429	-0.704178662	1.10E-08	down
O35451	Cyclic AMP-dependent transcription factor ATF-6 beta	Atf6b	sp|O35451|ATF6B_MOUSE Cyclic AMP-dependent transcription factor ATF-6 beta OS=Mus musculus OX=10090 GN=Atf6b PE=1 SV=1	21854.38939	22812.26458	23215.20206	23254.06598	23498.19834	22721.01216	23269.97921	21821.29304	21045.75054	22334.36154	-0.043978382	0.188372793
O35453	Serine protease hepsin	Hpn	sp|O35453|HEPS_MOUSE Serine protease hepsin OS=Mus musculus OX=10090 GN=Hpn PE=1 SV=3	9311.623724	9737.807457	9355.143134	10365.45161	9553.832123	10698.83893	11025.4636	10713.55701	12108.05368	10971.64604	0.200208503	0.002100066
O35459	"Delta(3,5)-Delta(2,4)-dienoyl-CoA isomerase, mitochondrial"	Ech1	"sp|O35459|ECH1_MOUSE Delta(3,5)-Delta(2,4)-dienoyl-CoA isomerase, mitochondrial OS=Mus musculus OX=10090 GN=Ech1 PE=1 SV=1"	5100.743604	6393.771093	5509.492416	6091.705139	5854.856266	6051.013036	5960.998199	5291.255343	5454.714936	5234.469166	-0.048553882	0.516858922
O35516	Neurogenic locus notch homolog protein 2	Notch2	sp|O35516|NOTC2_MOUSE Neurogenic locus notch homolog protein 2 OS=Mus musculus OX=10090 GN=Notch2 PE=1 SV=1	47877.41495	49113.77248	47471.00514	46756.66203	48820.71832	47358.0807	48521.17753	46842.82052	47705.52146	47749.40181	-0.011238152	0.488394606
O35598	Disintegrin and metalloproteinase domain-containing protein 10	Adam10	sp|O35598|ADA10_MOUSE Disintegrin and metalloproteinase domain-containing protein 10 OS=Mus musculus OX=10090 GN=Adam10 PE=1 SV=2	12322.56792	12969.48824	12960.38235	13087.63259	12788.96251	14856.12557	15614.04183	14829.03561	15307.81426	15054.38433	0.238579835	2.89E-06
O35601	FYN-binding protein	Fyb	sp|O35601|FYB1_MOUSE FYN-binding protein 1 OS=Mus musculus OX=10090 GN=Fyb1 PE=1 SV=2	29160.60709	29180.37661	28902.57659	29505.17986	29565.23724	39347.07165	37735.57851	39448.06367	39636.28603	36489.37561	0.396962332	4.24E-07	up
O35639	Annexin A3	Anxa3	sp|O35639|ANXA3_MOUSE Annexin A3 OS=Mus musculus OX=10090 GN=Anxa3 PE=1 SV=4	6271.099314	5929.2838	6691.671168	6353.826702	6081.82059	4377.910967	4534.375065	4044.9632	3722.202624	4543.274035	-0.561828956	9.42E-06	down
O35643	AP-1 complex subunit beta-1	Ap1b1	sp|O35643|AP1B1_MOUSE AP-1 complex subunit beta-1 OS=Mus musculus OX=10090 GN=Ap1b1 PE=1 SV=2	4289.319659	4338.033339	4657.039529	4585.379886	5006.593479	4098.734762	4181.431472	3300.703284	3485.502251	4250.978699	-0.243960655	0.016082607
O35664	Interferon alpha/beta receptor 2	Ifnar2	sp|O35664|INAR2_MOUSE Interferon alpha/beta receptor 2 OS=Mus musculus OX=10090 GN=Ifnar2 PE=1 SV=2	78772.19737	74993.46098	76784.22248	74376.50827	72300.20567	80363.23215	83666.01093	83649.1567	80656.64967	82460.17205	0.122988009	0.000888539
O35744	Chitinase-like protein 3	Chil3	sp|O35744|CHIL3_MOUSE Chitinase-like protein 3 OS=Mus musculus OX=10090 GN=Chil3 PE=1 SV=2	4840.948073	4756.54815	4613.455612	4586.156543	4478.943526	5717.709782	5147.431546	5103.318273	5662.221563	5898.258114	0.242102654	0.001154406
O35930	Platelet glycoprotein Ib alpha chain	Gp1ba	sp|O35930|GP1BA_MOUSE Platelet glycoprotein Ib alpha chain OS=Mus musculus OX=10090 GN=Gp1ba PE=1 SV=2	85721.1844	88114.57094	84222.41989	85716.66377	87167.9593	134154.8168	131593.2381	135060.9177	135498.8869	130610.0397	0.630012786	1.66E-10	up
O35955	Proteasome subunit beta type-10	Psmb10	sp|O35955|PSB10_MOUSE Proteasome subunit beta type-10 OS=Mus musculus OX=10090 GN=Psmb10 PE=1 SV=1	34342.34188	33871.90237	33901.19457	32890.43131	33472.09221	37737.66663	37696.12027	38097.03847	38718.46826	37178.44536	0.169087715	2.31E-06
O70258	Epsilon-sarcoglycan	Sgce	sp|O70258|SGCE_MOUSE Epsilon-sarcoglycan OS=Mus musculus OX=10090 GN=Sgce PE=1 SV=2	2660.706935	2511.186059	2551.012394	2435.594736	2641.430632	4045.533842	4406.239615	4418.445223	4224.902129	4459.825003	0.75188293	4.29E-08	up
O54724	Polymerase I and transcript release factor	Ptrf	sp|O54724|CAVN1_MOUSE Caveolae-associated protein 1 OS=Mus musculus OX=10090 GN=Cavin1 PE=1 SV=1	2649.366279	2977.034059	2820.168747	3153.419492	3139.236554	1958.966977	1787.873726	1935.741414	2138.28438	2130.523139	-0.566690775	3.60E-05	down
O54782	Epididymis-specific alpha-mannosidase	Man2b2	sp|O54782|MA2B2_MOUSE Epididymis-specific alpha-mannosidase OS=Mus musculus OX=10090 GN=Man2b2 PE=1 SV=2	32318.03476	31422.62852	33874.12961	32944.79726	32173.54942	30211.33135	30921.76309	30247.77968	32625.58644	30170.29275	-0.077922824	0.025198302
O54819	Tissue factor pathway inhibitor	Tfpi	sp|O54819|TFPI1_MOUSE Tissue factor pathway inhibitor OS=Mus musculus OX=10090 GN=Tfpi PE=2 SV=1	42837.43836	40991.31944	44066.41993	43295.68657	41581.43581	54632.3033	56657.88245	60540.28152	58172.21452	61931.26275	0.456331625	3.86E-06	up
O54890	Integrin beta-3	Itgb3	sp|O54890|ITB3_MOUSE Integrin beta-3 OS=Mus musculus OX=10090 GN=Itgb3 PE=1 SV=2	19452.0604	17680.45269	18297.77896	17734.95083	18778.3508	23354.89547	22150.61118	23200.39959	23213.22867	22605.06751	0.316831555	3.67E-06	up
O55023	Inositol monophosphatase 1	Impa1	sp|O55023|IMPA1_MOUSE Inositol monophosphatase 1 OS=Mus musculus OX=10090 GN=Impa1 PE=1 SV=1	4100.308723	3850.997176	3792.920711	3535.146155	3748.466428	2421.207859	2727.706755	2668.664783	2546.891811	2324.715524	-0.58451213	4.91E-06	down
O55042	Alpha-synuclein	Snca	sp|O55042|SYUA_MOUSE Alpha-synuclein OS=Mus musculus OX=10090 GN=Snca PE=1 SV=2	106507.662	101819.8133	105889.3196	102479.8232	103920.8453	57458.02338	56946.55064	51858.98259	54426.38386	54343.66512	-0.920615797	3.92E-10	down
O55111	Desmoglein-2	Dsg2	sp|O55111|DSG2_MOUSE Desmoglein-2 OS=Mus musculus OX=10090 GN=Dsg2 PE=1 SV=3	43363.83381	50755.36912	45722.04881	53922.28892	50987.45111	46693.32645	43949.2133	55098.73893	42600.81644	46648.68	-0.058710583	0.519871025
O55131	Septin-7	Sept7	sp|O55131|SEPT7_MOUSE Septin-7 OS=Mus musculus OX=10090 GN=Sept7 PE=1 SV=1	4715.728328	5142.697556	4750.366974	5199.132673	5145.990363	3968.35649	4004.180894	3936.277955	4195.813397	4215.965902	-0.296323608	6.02E-05	down
O55134	Protocadherin-12	Pcdh12	sp|O55134|PCD12_MOUSE Protocadherin-12 OS=Mus musculus OX=10090 GN=Pcdh12 PE=1 SV=2	2860.869516	2391.832555	2766.878776	2889.356288	2861.565444	2489.84425	1976.650264	2417.492662	2116.651604	2423.601508	-0.269482985	0.008982702	down
O55143	Sarcoplasmic/endoplasmic reticulum calcium ATPase 2	Atp2a2	sp|O55143|AT2A2_MOUSE Sarcoplasmic/endoplasmic reticulum calcium ATPase 2 OS=Mus musculus OX=10090 GN=Atp2a2 PE=1 SV=2	5824.371969	6277.236198	6264.978087	6477.897576	6650.260503	3883.461404	5009.327698	4243.092761	4304.08229	4653.122493	-0.511516107	4.53E-05	down
O55222	Integrin-linked protein kinase	Ilk	sp|O55222|ILK_MOUSE Integrin-linked protein kinase OS=Mus musculus OX=10090 GN=Ilk PE=1 SV=2	12508.74369	12260.94831	12811.99171	13016.76269	12630.85463	11580.71879	11438.73677	11138.93754	11222.79008	11287.9917	-0.158029075	2.41E-05
O55226	Chondroadherin	Chad	sp|O55226|CHAD_MOUSE Chondroadherin OS=Mus musculus OX=10090 GN=Chad PE=2 SV=1	1541.667693	1822.57077	1666.454866	1812.716236	1772.679309	1739.268784	2101.151403	1930.853178	1819.253442	2149.987122	0.176964763	0.045770785
O55234	Proteasome subunit beta type-5	Psmb5	sp|O55234|PSB5_MOUSE Proteasome subunit beta type-5 OS=Mus musculus OX=10090 GN=Psmb5 PE=1 SV=3	39516.51623	39267.1084	37509.23361	38606.62304	37503.37527	37797.35044	36124.02083	37379.40384	36686.45752	38146.05143	-0.04779416	0.056058115
O70138	Neutrophil collagenase	Mmp8	sp|O70138|MMP8_MOUSE Neutrophil collagenase OS=Mus musculus OX=10090 GN=Mmp8 PE=2 SV=2	39547.70303	37994.8467	39526.0397	41103.57364	38700.87871	48329.48629	49152.50941	46465.2823	46642.78509	44057.9567	0.253232712	7.62E-05
O70165	Ficolin-1	Fcn1	sp|O70165|FCN1_MOUSE Ficolin-1 OS=Mus musculus OX=10090 GN=Fcn1 PE=1 SV=1	127109.8539	126108.4457	125236.0991	124313.5786	124110.0048	155682.1526	158549.4478	158202.0344	156344.0617	157154.8859	0.326220904	1.43E-10	up
O70172	Phosphatidylinositol 5-phosphate 4-kinase type-2 alpha	Pip4k2a	sp|O70172|PI42A_MOUSE Phosphatidylinositol 5-phosphate 4-kinase type-2 alpha OS=Mus musculus OX=10090 GN=Pip4k2a PE=1 SV=1	5750.846715	5683.0929	5930.58585	5932.490559	6140.853767	5372.675571	5658.727296	5557.196177	5964.870398	5348.568379	-0.077302785	0.056413128
O70250	Phosphoglycerate mutase 2	Pgam2	sp|O70250|PGAM2_MOUSE Phosphoglycerate mutase 2 OS=Mus musculus OX=10090 GN=Pgam2 PE=1 SV=3	8412.971232	8707.946116	9030.456951	8606.907165	8848.801973	4816.587031	5150.54667	4549.387542	4012.354856	4834.786337	-0.900296057	7.17E-08	down
O70309	Integrin beta-5	Itgb5	sp|O70309|ITB5_MOUSE Integrin beta-5 OS=Mus musculus OX=10090 GN=Itgb5 PE=1 SV=2	21696.56525	21669.27011	21235.72694	20661.97496	21333.33665	22778.63792	22985.46452	23975.23699	23351.84645	23092.78571	0.124245922	0.000127924
O70325	"Phospholipid hydroperoxide glutathione peroxidase, mitochondrial"	Gpx4	sp|O70325|GPX4_MOUSE Phospholipid hydroperoxide glutathione peroxidase OS=Mus musculus OX=10090 GN=Gpx4 PE=1 SV=4	61845.32306	61479.68966	67189.22782	68496.24786	68004.16208	74220.94404	73566.77765	78750.5203	77873.79258	76931.95334	0.221737684	0.000369035
O70362	Phosphatidylinositol-glycan-specific phospholipase D	Gpld1	sp|O70362|PHLD_MOUSE Phosphatidylinositol-glycan-specific phospholipase D OS=Mus musculus OX=10090 GN=Gpld1 PE=1 SV=1	862891.6226	869579.694	858873.8152	858952.9476	866056.9401	1099931.608	1103792.41	1100477.106	1118288.496	1094166.703	0.353980575	1.83E-11	up
O70370	Cathepsin S	Ctss	sp|O70370|CATS_MOUSE Cathepsin S OS=Mus musculus OX=10090 GN=Ctss PE=1 SV=2	13605.95217	14422.52968	14928.65818	15104.02699	14379.39676	13047.08846	14548.66929	13457.20941	12644.67253	13090.08809	-0.117214742	0.026525376
O70400	PDZ and LIM domain protein 1	Pdlim1	sp|O70400|PDLI1_MOUSE PDZ and LIM domain protein 1 OS=Mus musculus OX=10090 GN=Pdlim1 PE=1 SV=4	22478.12547	21121.0993	22136.33679	21117.28982	21727.20302	19182.17336	21991.73983	20757.3217	19602.86539	20883.51175	-0.084295285	0.061770191
O70404	Vesicle-associated membrane protein 8	Vamp8	sp|O70404|VAMP8_MOUSE Vesicle-associated membrane protein 8 OS=Mus musculus OX=10090 GN=Vamp8 PE=1 SV=1	9249.250115	8659.057832	8856.681247	10571.26558	10053.41559	11289.50292	10051.57188	9819.633871	11857.07147	10564.80404	0.177191535	0.046347619
O70435	Proteasome subunit alpha type-3	Psma3	sp|O70435|PSA3_MOUSE Proteasome subunit alpha type-3 OS=Mus musculus OX=10090 GN=Psma3 PE=1 SV=3	77274.2857	80200.1118	77834.15625	79154.88729	78910.79887	91565.26741	88410.34538	87402.69784	91378.52548	90334.13633	0.191105236	3.01E-06
O70456	14-3-3 protein sigma	Sfn	sp|O70456|1433S_MOUSE 14-3-3 protein sigma OS=Mus musculus OX=10090 GN=Sfn PE=1 SV=2	6731.907975	7580.794174	7773.522915	7643.270631	7340.976745	5037.417158	4623.675298	5254.749581	5217.174455	4689.589496	-0.578615917	4.70E-06	down
O70458	Oncostatin-M-specific receptor subunit beta	Osmr	sp|O70458|OSMR_MOUSE Oncostatin-M-specific receptor subunit beta OS=Mus musculus OX=10090 GN=Osmr PE=1 SV=1	25008.03684	24486.90698	24038.35013	25135.51631	25449.75472	25691.82567	24646.86419	22108.34689	23305.64052	22435.03731	-0.070638845	0.138388062
O70468	"Myosin-binding protein C, cardiac-type"	Mybpc3	"sp|O70468|MYPC3_MOUSE Myosin-binding protein C, cardiac-type OS=Mus musculus OX=10090 GN=Mybpc3 PE=1 SV=1"	17611.09389	18594.07071	17914.20316	18317.44319	17044.77746	9714.467538	10049.91048	10211.9408	9129.136429	9989.72164	-0.866009565	8.54E-09	down
O70469	Docking protein 2	Dok2	sp|O70469|DOK2_MOUSE Docking protein 2 OS=Mus musculus OX=10090 GN=Dok2 PE=1 SV=1	7999.037284	7940.506973	7762.136967	8145.281966	7522.192695	9781.457479	9572.361907	9221.605012	10563.30546	9860.4092	0.31569062	4.99E-05	up
O70492	Sorting nexin-3	Snx3	sp|O70492|SNX3_MOUSE Sorting nexin-3 OS=Mus musculus OX=10090 GN=Snx3 PE=1 SV=3	3613.227543	3409.933495	3629.877664	3272.150853	3501.387789	2648.006368	2539.760917	2757.381064	2839.354339	2570.140693	-0.383947795	1.42E-05	down
O70497	Ficolin-2	Fcn2	sp|O70497|FCN2_MOUSE Ficolin-2 OS=Mus musculus OX=10090 GN=Fcn2 PE=2 SV=2	8194.191075	8139.559071	9335.54437	7840.735542	8285.226917	3547.997185	3288.429146	2911.724513	3224.648779	3501.839066	-1.343092406	8.83E-08	down
O70570	Polymeric immunoglobulin receptor	Pigr	sp|O70570|PIGR_MOUSE Polymeric immunoglobulin receptor OS=Mus musculus OX=10090 GN=Pigr PE=1 SV=1	109635.793	107816.6465	109827.7378	107139.7621	108991.5239	88608.86035	91402.94154	89523.36018	94685.39981	87361.96371	-0.267055339	9.61E-07	down
O70624	Myocilin	Myoc	sp|O70624|MYOC_MOUSE Myocilin OS=Mus musculus OX=10090 GN=Myoc PE=1 SV=1	10130.98613	10292.78181	10288.41759	10821.7373	9956.118434	13873.40063	12759.54951	13638.17814	12649.92321	12944.66752	0.355234358	7.92E-06	up
Q9Z1D1	Eukaryotic translation initiation factor 3 subunit G	Eif3g	sp|Q9Z1D1|EIF3G_MOUSE Eukaryotic translation initiation factor 3 subunit G OS=Mus musculus OX=10090 GN=Eif3g PE=1 SV=2	11017.44741	10334.57498	11111.56566	10904.25705	11059.13137	8587.986921	8803.549207	7500.529957	7793.575053	7863.672981	-0.424644382	1.08E-05	down
O88200	C-type lectin domain family 11 member A	Clec11a	sp|O88200|CLC11_MOUSE C-type lectin domain family 11 member A OS=Mus musculus OX=10090 GN=Clec11a PE=1 SV=1	30672.69457	32197.25997	32440.62004	33415.64526	35928.84536	37789.11819	32251.92121	36378.87555	39220.43267	34798.02257	0.132059267	0.066648549
O88307	Sortilin-related receptor	Sorl1	sp|O88307|SORL_MOUSE Sortilin-related receptor OS=Mus musculus OX=10090 GN=Sorl1 PE=1 SV=3	1267.507332	1493.571087	1431.456359	1374.196568	1480.132961	1469.353862	1485.29131	1283.213925	1341.967198	1275.114631	-0.039837201	0.546742668
O88322	Nidogen-2	Nid2	sp|O88322|NID2_MOUSE Nidogen-2 OS=Mus musculus OX=10090 GN=Nid2 PE=1 SV=2	7321.811103	7348.307544	7198.252542	7103.494374	7524.905789	8577.387898	7793.833554	8626.696303	8717.378593	8578.918436	0.212691495	0.00022202
O88342	WD repeat-containing protein 1	Wdr1	sp|O88342|WDR1_MOUSE WD repeat-containing protein 1 OS=Mus musculus OX=10090 GN=Wdr1 PE=1 SV=3	85449.95371	81545.26856	85445.00942	84870.1082	85346.4443	78247.5437	82008.76475	74346.9478	77962.0039	77216.08275	-0.11682157	0.001833339
O88393	Transforming growth factor beta receptor type 3	Tgfbr3	sp|O88393|TGBR3_MOUSE Transforming growth factor beta receptor type 3 OS=Mus musculus OX=10090 GN=Tgfbr3 PE=1 SV=1	22838.1913	23050.38843	22319.25858	23458.90912	22848.92694	25987.15766	25277.15769	25610.19588	25767.15638	25430.70095	0.161414169	1.89E-06
O88456	Calpain small subunit 1	Capns1	sp|O88456|CPNS1_MOUSE Calpain small subunit 1 OS=Mus musculus OX=10090 GN=Capns1 PE=1 SV=1	9376.54898	9276.624741	9361.676055	9663.45123	9964.53838	9997.965674	10019.79761	9207.876349	10220.12142	9433.096463	0.036951168	0.316152885
O88544	COP9 signalosome complex subunit 4	Cops4	sp|O88544|CSN4_MOUSE COP9 signalosome complex subunit 4 OS=Mus musculus OX=10090 GN=Cops4 PE=1 SV=1	34581.44071	34329.68332	34555.41996	33863.19356	35092.46405	21703.30016	22030.1597	22117.70735	22246.05456	22098.33277	-0.645879528	1.02E-11	down
O88593	Peptidoglycan recognition protein 1	Pglyrp1	sp|O88593|PGRP1_MOUSE Peptidoglycan recognition protein 1 OS=Mus musculus OX=10090 GN=Pglyrp1 PE=1 SV=1	16748.25897	17954.53809	18207.25134	18001.9265	17588.33176	22642.80578	23381.08531	22530.60727	22604.15051	24616.34579	0.387569331	2.90E-06	up
O88632	Semaphorin-3F	Sema3f	sp|O88632|SEM3F_MOUSE Semaphorin-3F OS=Mus musculus OX=10090 GN=Sema3f PE=2 SV=2	3517.398999	3510.334284	3592.360031	3738.241825	3727.042343	4955.917875	5274.736296	4702.170915	4648.106434	4670.796684	0.423263848	1.22E-05	up
O88668	Protein CREG1	Creg1	sp|O88668|CREG1_MOUSE Protein CREG1 OS=Mus musculus OX=10090 GN=Creg1 PE=1 SV=1	3814.335178	4110.98954	4108.27415	4587.515692	3866.065008	6365.999531	5167.368342	6594.126216	5107.750414	6213.037707	0.523462096	0.000778338	up
O88783	Coagulation factor V	F5	sp|O88783|FA5_MOUSE Coagulation factor V OS=Mus musculus OX=10090 GN=F5 PE=1 SV=1	628688.1728	621522.6804	628709.6691	618888.4281	622037.548	700183.8001	714837.978	704093.1778	711371.7815	686295.577	0.172780988	4.35E-07
O88844	Isocitrate dehydrogenase [NADP] cytoplasmic	Idh1	sp|O88844|IDHC_MOUSE Isocitrate dehydrogenase [NADP] cytoplasmic OS=Mus musculus OX=10090 GN=Idh1 PE=1 SV=2	102113.1578	98340.2893	100177.68	97819.88426	98260.77045	74354.71811	77771.1572	73124.88883	74655.12957	72977.63259	-0.413683906	2.77E-08	down
O88947	Coagulation factor X	F10	sp|O88947|FA10_MOUSE Coagulation factor X OS=Mus musculus OX=10090 GN=F10 PE=1 SV=1	253737.73	249194.1765	249044.2882	251432.8287	249838.5104	275821.5625	283746.2971	275748.5069	281278.593	274788.9368	0.150849133	6.95E-07
O88958	Glucosamine-6-phosphate isomerase 1	Gnpda1	sp|O88958|GNPI1_MOUSE Glucosamine-6-phosphate isomerase 1 OS=Mus musculus OX=10090 GN=Gnpda1 PE=1 SV=3	24374.85021	23677.2859	24210.07263	23276.39485	22637.49274	19198.63786	19243.16175	19280.45043	19530.4061	20702.29535	-0.270747923	1.23E-05	down
O88968	Transcobalamin-2	Tcn2	sp|O88968|TCO2_MOUSE Transcobalamin-2 OS=Mus musculus OX=10090 GN=Tcn2 PE=1 SV=1	34537.02314	34872.02253	35008.99134	35030.11993	34412.31952	38916.93655	39611.92177	37275.39882	39695.09358	39157.28366	0.163001513	1.68E-05
O88998	Noelin	Olfm1	sp|O88998|NOE1_MOUSE Noelin OS=Mus musculus OX=10090 GN=Olfm1 PE=1 SV=1	45065.87729	45230.89586	45451.39922	46375.12953	45563.13475	54006.65224	53564.56392	54087.81014	58632.17354	53756.38976	0.267378093	1.35E-05	up
O89017	Legumain	Lgmn	sp|O89017|LGMN_MOUSE Legumain OS=Mus musculus OX=10090 GN=Lgmn PE=1 SV=1	17417.35768	17827.21473	17172.24997	17459.23778	18004.65131	16043.62775	16307.67619	15663.15587	14852.05578	15838.53676	-0.159090299	0.000219166
O89020	Afamin	Afm	sp|O89020|AFAM_MOUSE Afamin OS=Mus musculus OX=10090 GN=Afm PE=1 SV=2	1012815.096	1003230.348	1012602.783	1008003.035	1024520.325	1255315.341	1264844.341	1262932.946	1272343.264	1273884.149	0.322579133	2.10E-11	up
O89026	Roundabout homolog 1	Robo1	sp|O89026|ROBO1_MOUSE Roundabout homolog 1 OS=Mus musculus OX=10090 GN=Robo1 PE=1 SV=1	12022.98559	13144.43638	12374.28599	12792.50313	12919.0039	13701.5524	14728.30813	18208.15868	14782.74689	19206.70077	0.350132587	0.01350626	up
O89053	Coronin-1A	Coro1a	sp|O89053|COR1A_MOUSE Coronin-1A OS=Mus musculus OX=10090 GN=Coro1a PE=1 SV=5	70987.782	71125.16338	69993.71755	67864.24364	69256.86294	70285.92816	72198.19966	71487.84983	71156.08058	71482.03801	0.030179267	0.060681031
O89098	Cystatin-F	Cst7	sp|O89098|CYTF_MOUSE Cystatin-F OS=Mus musculus OX=10090 GN=Cst7 PE=2 SV=1	8154.215262	8194.278959	7683.275276	8331.873687	8407.5968	9659.105651	9529.580866	9119.160068	10622.113	8914.504356	0.230800167	0.002290722
O89103	Complement component C1q receptor	Cd93	sp|O89103|C1QR1_MOUSE Complement component C1q receptor OS=Mus musculus OX=10090 GN=Cd93 PE=1 SV=1	54119.50108	56097.11878	55532.62988	55864.90095	54082.24906	60298.1499	59090.7946	60518.44047	59945.89212	61844.01042	0.130021298	3.22E-05
P00329	Alcohol dehydrogenase 1	Adh1	sp|P00329|ADH1_MOUSE Alcohol dehydrogenase 1 OS=Mus musculus OX=10090 GN=Adh1 PE=1 SV=2	40423.76872	39563.54829	39692.16256	38364.88871	38913.24846	28435.22324	29396.39051	27311.718	26627.21674	26691.38539	-0.508395807	8.30E-08	down
P00687	Alpha-amylase 1	Amy1	sp|P00687|AMY1_MOUSE Alpha-amylase 1 OS=Mus musculus OX=10090 GN=Amy1 PE=1 SV=2	91918.85297	91181.02294	93314.37963	91699.83116	94247.26283	89332.26938	93562.76112	87297.65277	89871.58211	88869.8631	-0.042517027	0.052715753
P00688	Pancreatic alpha-amylase	Amy2	sp|P00688|AMYP_MOUSE Pancreatic alpha-amylase OS=Mus musculus OX=10090 GN=Amy2 PE=1 SV=2	37932.60459	38426.38543	37756.55134	38652.25161	40069.58772	54260.82298	54357.88227	56951.06832	59037.52556	54982.39699	0.535926454	1.29E-07	up
P00920	Carbonic anhydrase 2	Ca2	sp|P00920|CAH2_MOUSE Carbonic anhydrase 2 OS=Mus musculus OX=10090 GN=Ca2 PE=1 SV=4	100846.7845	98835.97568	100084.3525	96033.57435	96717.11368	79862.09389	84986.82367	80640.2915	79548.75751	82648.10016	-0.272717216	1.78E-06	down
P01027	Complement C3	C3	sp|P01027|CO3_MOUSE Complement C3 OS=Mus musculus OX=10090 GN=C3 PE=1 SV=3	7181754	7237409.866	7147949.048	7156209.933	7100446.952	6249307.376	6181237.494	6240613.157	6145388.562	6210576.743	-0.207387219	8.78E-10
P01029	Complement C4-B	C4b	sp|P01029|CO4B_MOUSE Complement C4-B OS=Mus musculus OX=10090 GN=C4b PE=1 SV=3	1435727.064	1456540.399	1409337.754	1419825.136	1416422.036	1077601.628	1073679.541	1066467.465	1070717.392	1069791.979	-0.413726017	1.33E-10	down
Q9ERG4	Glycoprotein hormones alpha chain	Cga	sp|Q9ERG4|GLHA_MASCO Glycoprotein hormones alpha chain OS=Mastomys coucha OX=35658 GN=CGA PE=2 SV=1	7073.261724	7170.152029	7047.43539	7055.827082	7517.889167	8234.720459	7415.345941	7752.118098	7559.605031	7392.622212	0.096833386	0.023629563
P01592	Immunoglobulin J chain	Igj	sp|P01592|IGJ_MOUSE Immunoglobulin J chain OS=Mus musculus OX=10090 GN=Jchain PE=1 SV=4	94722.83019	92101.4445	90743.2085	93218.19459	96380.31583	100124.7502	96244.88322	95283.15813	98087.8364	99666.78074	0.067100681	0.011421036
P01626	Ig kappa chain V-II region MOPC 167		sp|P01626|KV2A1_MOUSE Ig kappa chain V-II region MOPC 167 OS=Mus musculus OX=10090 PE=1 SV=1	11188.50231	11620.44375	12442.41503	12002.25515	11865.57509	12003.65067	12259.05286	11810.80996	12267.67416	13314.93065	0.060617529	0.165966913
P01628	Ig kappa chain V-II region MOPC 511	Gm5153	sp|P01628|KV2A3_MOUSE Ig kappa chain V-II region MOPC 511 OS=Mus musculus OX=10090 PE=1 SV=1	11396.41434	10806.93494	11645.39865	11430.44182	13083.66062	10274.77511	10563.38681	10926.7673	10523.40034	10490.86328	-0.145081057	0.021899505
P01629	Ig kappa chain V-II region 2S1.3		sp|P01629|KV2A4_MOUSE Ig kappa chain V-II region 2S1.3 OS=Mus musculus OX=10090 PE=1 SV=1	19182.71982	18467.71928	19633.2947	18963.0389	18412.55092	20679.41397	21207.76686	19188.92601	18586.33495	20599.38234	0.082955869	0.074271076
P01630	Ig kappa chain V-II region 7S34.1		sp|P01630|KV2A6_MOUSE Ig kappa chain V-II region 7S34.1 OS=Mus musculus OX=10090 PE=1 SV=1	79455.4719	77223.07774	79346.99414	76811.32635	81589.27726	78329.86621	80544.65629	78194.09345	80866.67662	77873.83115	0.005049674	0.803060041
P01631	Ig kappa chain V-II region 26-10		sp|P01631|KV2A7_MOUSE Ig kappa chain V-II region 26-10 OS=Mus musculus OX=10090 PE=1 SV=1	19841.42293	19566.97672	19629.56161	18703.8298	18235.73205	24853.16512	22426.81887	22563.88888	21290.43194	21911.52328	0.236139264	0.001011244
P01633	Ig kappa chain V19-17	Igk-V19-17	sp|P01633|KV5A1_MOUSE Ig kappa chain V19-17 OS=Mus musculus OX=10090 GN=Igk-V19-17 PE=1 SV=1	19798.89547	19308.44225	19577.29824	19696.00845	19844.8773	38585.58846	40158.10692	38301.92836	40533.10111	39360.87245	1.003583383	7.00E-11	up
P01635	Ig kappa chain V-V region K2		sp|P01635|KV5A3_MOUSE Ig kappa chain V-V region K2 (Fragment) OS=Mus musculus OX=10090 PE=1 SV=1	187461.0456	191743.1535	192543.8527	186776.1764	188344.8377	218823.5162	220800.0169	221385.0835	227018.1304	221710.4306	0.228981192	8.65E-08
P01636	Ig kappa chain V-V region MOPC 149		sp|P01636|KV5A4_MOUSE Ig kappa chain V-V region MOPC 149 OS=Mus musculus OX=10090 PE=1 SV=1	167822.8094	162643.4474	168110.7275	163719.187	163973.7717	176046.683	176056.4469	173698.7823	172285.1072	175287.7118	0.079987603	0.000114527
P01637	Ig kappa chain V-V region T1		sp|P01637|KV5A5_MOUSE Ig kappa chain V-V region T1 OS=Mus musculus OX=10090 PE=4 SV=1	48572.03013	52499.01884	52129.91122	52767.98322	53043.78904	24586.646	25163.97484	24061.56115	26246.01783	23944.05533	-1.062656661	2.02E-09	down
P01638	Ig kappa chain V-V region L6		sp|P01638|KV5A6_MOUSE Ig kappa chain V-V region L6 (Fragment) OS=Mus musculus OX=10090 PE=4 SV=1	83485.18504	80203.0276	83325.54314	83063.41105	83625.03311	79650.11343	85131.15777	78060.96703	83885.81403	79472.33875	-0.026401001	0.352090513
P01639	Ig kappa chain V-V region MOPC 41	Gm5571	sp|P01639|KV5A7_MOUSE Ig kappa chain V-V region MOPC 41 OS=Mus musculus OX=10090 GN=Gm5571 PE=1 SV=1	51145.41402	50025.44663	51206.90278	50570.04537	49687.97276	45275.32125	46246.09835	47693.58157	45962.29777	47273.98843	-0.120130571	6.45E-05
P01642	Ig kappa chain V-V region L7	Gm10881	sp|P01642|KV5A9_MOUSE Ig kappa chain V-V region L7 (Fragment) OS=Mus musculus OX=10090 GN=Gm10881 PE=1 SV=1	47819.76661	47216.55717	49633.40205	48339.09961	46691.40752	42386.83026	42040.68042	40515.15516	41426.76578	41835.2593	-0.203228738	5.87E-06
P01646	Ig kappa chain V-V region HP 123E6		sp|P01646|KV5AD_MOUSE Ig kappa chain V-V region HP 123E6 OS=Mus musculus OX=10090 PE=1 SV=1	114899.7475	118158.025	117088.6131	114673.33	116363.6545	119161.8301	122040.1899	116652.0293	124230.941	114278.1917	0.03719777	0.150048512
P01647	Ig kappa chain V-V region HP 124E1		sp|P01647|KV5AE_MOUSE Ig kappa chain V-V region HP 124E1 OS=Mus musculus OX=10090 PE=1 SV=1	36839.17633	39568.40796	38996.87309	38669.72638	38566.15958	11721.69609	11584.10924	9852.603462	9460.243916	10027.1954	-1.871518205	9.81E-11	down
P01649	Ig kappa chain V-V regions		sp|P01649|KV5AG_MOUSE Ig kappa chain V-V regions OS=Mus musculus OX=10090 PE=1 SV=1	9689.645594	9429.412777	10392.01105	9955.765315	9607.158448	9774.768775	9814.51091	9498.050352	10234.08821	10162.77211	0.012009005	0.712858319
P01654	Ig kappa chain V-III region PC 2880/PC 1229		sp|P01654|KV3A1_MOUSE Ig kappa chain V-III region PC 2880/PC 1229 OS=Mus musculus OX=10090 PE=1 SV=1	99438.65302	102704.2733	103462.806	103334.1453	104687.9959	65899.16753	66400.95317	63075.92389	63523.70121	62601.31597	-0.675899995	8.23E-10	down
P01656	Ig kappa chain V-III region MOPC 70		sp|P01656|KV3A3_MOUSE Ig kappa chain V-III region MOPC 70 OS=Mus musculus OX=10090 PE=1 SV=1	6244.448773	5523.112552	5948.504719	6003.166299	6186.134366	3469.584996	3354.469783	2983.695986	2831.793369	2679.094254	-0.965116341	4.34E-07	down
P01657	Ig kappa chain V-III region PC 2413	Igkv7-33	sp|P01657|KV3A5_MOUSE Ig kappa chain V-III region PC 2413 OS=Mus musculus OX=10090 PE=1 SV=1	1215.62383	1283.633328	1142.981225	1408.660699	1009.083757	912.5758704	908.4325753	860.0903058	636.3501549	920.5233623	-0.515939561	0.002840477	down
P01663	Ig kappa chain V-III region PC 4050		sp|P01663|KV3AB_MOUSE Ig kappa chain V-III region PC 4050 OS=Mus musculus OX=10090 PE=1 SV=1	26075.94862	25294.5842	26234.34492	25528.69866	26235.61636	30697.03414	35462.57608	31665.36809	32346.25059	29664.67663	0.305097429	0.000297705	up
P01666	Ig kappa chain V-III region PC 7183		sp|P01666|KV3AE_MOUSE Ig kappa chain V-III region PC 7183 OS=Mus musculus OX=10090 PE=1 SV=1	45259.61349	46319.46202	47483.13771	46580.9435	47293.90144	36469.9	36403.34365	34260.29332	35206.81766	33418.76445	-0.406340633	2.36E-07	down
P01673	Ig kappa chain V-III region PC 2485/PC 4039		sp|P01673|KV3AL_MOUSE Ig kappa chain V-III region PC 2485/PC 4039 OS=Mus musculus OX=10090 PE=1 SV=1	21056.76324	21888.92721	21821.8233	21604.64177	21009.6365	16310.14687	17225.59951	16028.21348	17164.4525	16207.68127	-0.372677385	2.90E-07	down
P01672	Ig kappa chain V-III region PC 7940		sp|P01672|KV3AK_MOUSE Ig kappa chain V-III region PC 7940 OS=Mus musculus OX=10090 PE=1 SV=1	68165.84874	67275.33253	65709.98781	67250.68502	65339.71693	64488.36555	67708.26704	64420.70878	62925.1244	64671.88109	-0.041783467	0.078245971
P01674	Ig kappa chain V-III region PC 2154		sp|P01674|KV3AM_MOUSE Ig kappa chain V-III region PC 2154 OS=Mus musculus OX=10090 PE=1 SV=1	1231.689759	1163.502276	1306.677564	1263.037608	1254.665517	1693.065277	1862.013687	1250.972369	1575.097113	1700.637576	0.377858681	0.007460258	up
P01679	Ig kappa chain V-VI region J539		sp|P01679|KV6A5_MOUSE Ig kappa chain V-VI region J539 OS=Mus musculus OX=10090 PE=1 SV=1	38389.066	39494.54097	36802.74485	37585.31976	41109.91883	42844.74921	43632.50899	46753.3762	50155.48583	42235.72516	0.222456301	0.004644951
P01680	Ig kappa chain V-IV region S107B		sp|P01680|KV4A1_MOUSE Ig kappa chain V-IV region S107B OS=Mus musculus OX=10090 PE=4 SV=1	8252.595454	8476.528613	8318.555197	8572.151787	8234.052356	8418.711264	8055.400166	14149.88284	8737.751208	15504.06946	0.390546045	0.14094396
P01723	Ig lambda-1 chain V region		sp|P01723|LV1A_MOUSE Ig lambda-1 chain V region OS=Mus musculus OX=10090 PE=1 SV=2	36404.45118	36481.54535	37021.13107	37653.2772	37239.5503	59485.21513	59606.86687	60002.57558	60461.50828	59380.80977	0.693876949	1.21E-12	up
P01747	Ig heavy chain V region 36-65		sp|P01747|HVM03_MOUSE Ig heavy chain V region 36-65 OS=Mus musculus OX=10090 PE=1 SV=1	12269.64486	12107.38272	11728.46007	11597.42296	12023.68297	16019.96003	16088.57911	15495.70778	17505.7463	16187.54612	0.444838244	1.99E-06	up
P01749	Ig heavy chain V region 3	Ighv1-61	sp|P01749|HVM05_MOUSE Ig heavy chain V region 3 OS=Mus musculus OX=10090 GN=Ighv1-61 PE=1 SV=1	6964.391425	7207.86307	8037.546259	7007.771462	6877.786157	7409.437318	7342.555867	7091.166202	7630.90918	7860.093398	0.04868302	0.348392788
P01750	Ig heavy chain V region 102		sp|P01750|HVM06_MOUSE Ig heavy chain V region 102 OS=Mus musculus OX=10090 PE=1 SV=1	10501.44756	11075.18874	10581.46577	11203.26979	12413.80713	13476.19453	12944.38022	13439.52856	13135.08546	13092.32532	0.244754491	0.000423237
P01754	Ig heavy chain V region 1-62-3	Ighv1-62-3	sp|P01754|HVM10_MOUSE Ig heavy chain V region 1-62-3 OS=Mus musculus OX=10090 GN=Ighv1-62-3 PE=4 SV=2	64607.71788	64303.15814	63968.49767	63718.83965	64622.15042	105650.6485	107669.0827	106199.5249	111702.8334	106033.9642	0.742046479	2.42E-10	up
P01758	Ig heavy chain V region 108A	Igh-VJ558	sp|P01758|HVM14_MOUSE Ig heavy chain V region 108A OS=Mus musculus OX=10090 GN=Igh-VJ558 PE=4 SV=1	22773.92759	23309.89482	22474.18214	22437.60585	22702.98121	19187.31851	20471.55913	18331.92465	18947.58131	18988.56992	-0.245206238	1.54E-05
P01783	Ig heavy chain V region MOPC 21		sp|P01783|HVM16_MOUSE Ig heavy chain V region MOPC 21 (Fragment) OS=Mus musculus OX=10090 PE=1 SV=1	47236.66788	48091.29783	49406.61636	48036.20359	51019.25979	41454.52785	42545.33057	41309.75351	43135.33502	44281.68065	-0.196638587	9.25E-05
P01786	Ig heavy chain V region MOPC 47A		sp|P01786|HVM17_MOUSE Ig heavy chain V region MOPC 47A OS=Mus musculus OX=10090 PE=1 SV=1	992.0238935	787.3540716	938.6874465	934.5798728	969.3229007	942.3457473	1250.099419	953.3412059	790.3734188	1000.974493	0.095166556	0.467975756
P01799	Ig heavy chain V-III region ABE-47N		sp|P01799|HVM30_MOUSE Ig heavy chain V-III region ABE-47N OS=Mus musculus OX=10090 PE=1 SV=1	204434.2275	199917.1191	199991.3829	206386.7526	203238.7868	196627.31	200676.3133	206148.3482	201982.918	205781.2856	-0.00392106	0.805738835
P01803	Ig heavy chain V region AMPC1		sp|P01803|HVM34_MOUSE Ig heavy chain V region AMPC1 OS=Mus musculus OX=10090 PE=1 SV=1	6041.734545	6044.652374	6062.45753	6145.97401	6322.350382	6066.963022	5508.682138	5944.302857	5485.693911	5766.48471	-0.089669024	0.019801374
P01804	Ig heavy chain V-III region HPC76		sp|P01804|HVM35_MOUSE Ig heavy chain V-III region HPC76 (Fragment) OS=Mus musculus OX=10090 PE=4 SV=1	10035.53561	10061.4615	10462.00664	9649.568495	9583.769709	9100.547436	9003.436356	9290.664344	9201.70074	8559.230729	-0.141019609	0.001873312
P01806	Ig heavy chain V region 441		sp|P01806|HVM36_MOUSE Ig heavy chain V region 441 OS=Mus musculus OX=10090 PE=4 SV=1	11791.44719	11860.51147	11856.31867	11824.59498	12063.9116	15711.25062	15662.84544	16272.62528	17068.89024	15342.98822	0.430671566	9.00E-07	up
P01820	Ig heavy chain V region PJ14		sp|P01820|HVM44_MOUSE Ig heavy chain V region PJ14 OS=Mus musculus OX=10090 PE=1 SV=1	32341.66113	31808.48634	32068.24354	30608.03207	30928.33296	45022.17954	47160.90655	43816.27446	46210.12957	45716.86976	0.530884283	2.36E-08	up
P01822	Ig heavy chain V region MOPC 315		sp|P01822|HVM46_MOUSE Ig heavy chain V region MOPC 315 OS=Mus musculus OX=10090 PE=1 SV=2	193981.9228	191811.1889	187672.1601	187193.6293	185697.2325	74892.90151	74706.91317	68473.78437	69936.87413	69626.24788	-1.403888326	9.89E-12	down
P01831	Thy-1 membrane glycoprotein	Thy1	sp|P01831|THY1_MOUSE Thy-1 membrane glycoprotein OS=Mus musculus OX=10090 GN=Thy1 PE=1 SV=1	14920.52323	15711.31426	15163.84334	15924.3704	14935.1132	10053.94498	9833.097819	8796.120479	9348.929633	8487.527204	-0.720543677	1.71E-07	down
P01837	Ig kappa chain C region		sp|P01837|IGKC_MOUSE Immunoglobulin kappa constant OS=Mus musculus OX=10090 GN=Igkc PE=1 SV=2	519316.9951	509011.5923	518704.6092	516845.4742	522242.4763	553217.543	554346.7693	544383.0706	567839.3638	562106.4145	0.105277154	2.75E-05
P01843	Ig lambda-1 chain C region		sp|P01843|LAC1_MOUSE Ig lambda-1 chain C region OS=Mus musculus OX=10090 PE=1 SV=1	60992.88374	61170.61463	62356.73269	62815.97649	63785.76911	76074.2295	76303.93361	74118.13676	76377.35056	77040.45945	0.288192988	5.67E-08	up
P01844	Ig lambda-2 chain C region	Iglc2	sp|P01844|LAC2_MOUSE Ig lambda-2 chain C region OS=Mus musculus OX=10090 GN=Iglc2 PE=1 SV=1	39495.72503	39092.16027	39696.82893	41937.50854	40316.57281	88069.64792	89688.58475	90856.70452	94089.9734	90456.06588	1.176142268	5.82E-11	up
P01845	Ig lambda-3 chain C region	Iglc3	sp|P01845|LAC3_MOUSE Ig lambda-3 chain C region OS=Mus musculus OX=10090 GN=Iglc3 PE=1 SV=1	5465.062181	5692.715047	5661.616152	5569.791981	5467.819413	7440.822774	7033.224015	7472.344597	7838.625834	7162.410272	0.407433773	1.74E-06	up
P01863	"Ig gamma-2A chain C region, A allele"	Ighg	"sp|P01863|GCAA_MOUSE Ig gamma-2A chain C region, A allele OS=Mus musculus OX=10090 GN=Ighg PE=1 SV=1"	5903.945573	6051.261526	5436.510353	5877.347949	5244.877952	4854.146675	5394.87626	4878.979447	5186.720548	5024.392381	-0.170301416	0.008687876
P01864	Ig gamma-2A chain C region secreted form		sp|P01864|GCAB_MOUSE Ig gamma-2A chain C region secreted form OS=Mus musculus OX=10090 PE=1 SV=1	727852.7599	734995.9832	733171.0789	735571.3568	749169.3779	676423.4663	660136.3937	659547.8281	678345.0436	678174.3978	-0.134711862	2.64E-06
P01867	Ig gamma-2B chain C region	Igh-3	sp|P01867|IGG2B_MOUSE Ig gamma-2B chain C region OS=Mus musculus OX=10090 GN=Igh-3 PE=1 SV=3	625200.921	620978.3973	617818.3563	618170.0209	616031.3198	613261.5222	604521.0396	611944.7309	613163.1797	613786.6461	-0.019465654	0.007803617
P01868	Ig gamma-1 chain C region secreted form	Ighg1	sp|P01868|IGHG1_MOUSE Ig gamma-1 chain C region secreted form OS=Mus musculus OX=10090 GN=Ighg1 PE=1 SV=1	699671.2295	710367.1738	702083.7068	709223.2855	711691.2625	578109.8113	569299.3664	577498.2686	570265.1751	575227.824	-0.299656699	7.96E-11	down
P01872	Ig mu chain C region	Ighm	sp|P01872|IGHM_MOUSE Immunoglobulin heavy constant mu OS=Mus musculus OX=10090 GN=Ighm PE=1 SV=2	798325.4871	802953.6134	797716.3401	803198.7202	817745.1608	967412.9509	985479.9852	959903.9226	985078.903	959373.0256	0.272965658	8.44E-09	up
P01878	Ig alpha chain C region		sp|P01878|IGHA_MOUSE Ig alpha chain C region OS=Mus musculus OX=10090 PE=1 SV=1	389570.4386	393623.5794	393851.1526	399084.9347	401088.808	592639.7339	573338.6444	622563.6434	588474.5117	608842.3469	0.594673369	1.33E-08	up
P01887	Beta-2-microglobulin	B2m	sp|P01887|B2MG_MOUSE Beta-2-microglobulin OS=Mus musculus OX=10090 GN=B2m PE=1 SV=2	214064.3347	227908.8203	214251.8166	229637.9061	215878.0613	288838.8091	265418.982	326045.3341	273875.143	295763.0567	0.396209488	0.000230965	up
P01898	"H-2 class I histocompatibility antigen, Q10 alpha chain"	H2-Q10	"sp|P01898|HA10_MOUSE H-2 class I histocompatibility antigen, Q10 alpha chain OS=Mus musculus OX=10090 GN=H2-Q10 PE=1 SV=3"	290812.2249	281501.265	291218.9608	286945.4465	287316.6259	337192.9921	338946.3014	327543.0064	336809.7186	332285.9909	0.218388488	1.24E-07
P01899	"H-2 class I histocompatibility antigen, D-B alpha chain"	H2-D1	"sp|P01899|HA11_MOUSE H-2 class I histocompatibility antigen, D-B alpha chain OS=Mus musculus OX=10090 GN=H2-D1 PE=1 SV=2"	2594.742119	2639.384163	2572.104397	2748.975628	2697.470051	3068.26277	3618.943844	3095.397376	3308.9746	3321.629427	0.308573507	0.000302593	up
P01902	"H-2 class I histocompatibility antigen, K-D alpha chain"	H2-K1	"sp|P01902|HA1D_MOUSE H-2 class I histocompatibility antigen, K-D alpha chain OS=Mus musculus OX=10090 GN=H2-K1 PE=1 SV=1"	4742.095354	4559.051147	5045.468357	4156.37426	4575.679351	4217.382077	5110.361565	4631.863522	4629.309022	4394.721335	-0.005952844	0.929522172
P01942	Hemoglobin subunit alpha	Hba	sp|P01942|HBA_MOUSE Hemoglobin subunit alpha OS=Mus musculus OX=10090 GN=Hba PE=1 SV=2	843744.8149	840839.6035	828486.3989	814625.2787	821805.4459	677771.4974	681900.7295	670582.7607	670847.0815	672245.7132	-0.29875698	5.09E-09	down
P02088	Hemoglobin subunit beta-1	Hbb-b1	sp|P02088|HBB1_MOUSE Hemoglobin subunit beta-1 OS=Mus musculus OX=10090 GN=Hbb-b1 PE=1 SV=2	503166.0107	506688.6699	506805.3599	505710.1619	515422.32	400087.3881	412016.7359	400648.1343	397150.4614	406226.7551	-0.331985835	1.25E-09	down
P02468	Laminin subunit gamma-1	Lamc1	sp|P02468|LAMC1_MOUSE Laminin subunit gamma-1 OS=Mus musculus OX=10090 GN=Lamc1 PE=1 SV=2	38880.49443	37517.62707	38785.01979	38232.85711	38613.8726	33661.67346	34766.86497	35232.74024	32140.42418	34048.54735	-0.177067402	6.63E-05
P02469	Laminin subunit beta-1	Lamb1	sp|P02469|LAMB1_MOUSE Laminin subunit beta-1 OS=Mus musculus OX=10090 GN=Lamb1 PE=1 SV=3	57275.03865	57706.6416	58413.64812	57603.64066	58643.98872	56666.69827	57167.72447	57440.93196	57931.73366	59557.55169	-0.004381497	0.761147589
P02772	Alpha-fetoprotein	Afp	sp|P02772|FETA_MOUSE Alpha-fetoprotein OS=Mus musculus OX=10090 GN=Afp PE=2 SV=1	63069.16887	62969.66459	59846.22441	62339.30357	64565.08189	77429.46378	75694.40761	77711.51016	78210.88584	78268.70392	0.308315446	1.81E-07	up
P02802	Metallothionein-1	Mt1	sp|P02802|MT1_MOUSE Metallothionein-1 OS=Mus musculus OX=10090 GN=Mt1 PE=1 SV=1	1845.975299	1959.613474	1927.678386	1507.878565	1839.758213	1627.104367	1282.1852	1427.676896	1378.196847	1509.689188	-0.32986778	0.00579019	down
P03953	Complement factor D	Cfd	sp|P03953|CFAD_MOUSE Complement factor D OS=Mus musculus OX=10090 GN=Cfd PE=1 SV=1	232908.7249	241088.2463	242287.3812	247666.0448	252626.4481	257566.5464	264058.711	260418.1671	260464.9222	272473.3939	0.112215316	0.001578129
P03976	Ig kappa chain V-II region 17S29.1		sp|P03976|KV2A5_MOUSE Ig kappa chain V-II region 17S29.1 OS=Mus musculus OX=10090 PE=1 SV=1	1788.421469	1396.572067	1581.153581	1656.317036	1651.151421	1104.973861	1102.338685	1128.558461	1228.342618	1218.736196	-0.48140931	0.000175396	down
P03977	Ig kappa chain V-III region 50S10.1		sp|P03977|KV3A4_MOUSE Ig kappa chain V-III region 50S10.1 OS=Mus musculus OX=10090 PE=1 SV=1	102869.2015	102266.9029	100877.6358	98480.04227	100103.8031	44474.73486	44543.16368	40179.21895	41547.53128	41286.01701	-1.250860368	3.11E-11	down
P03987	Ig gamma-3 chain C region		sp|P03987|IGHG3_MOUSE Ig gamma-3 chain C region OS=Mus musculus OX=10090 PE=1 SV=2	695560.2416	694388.5777	695429.4599	698932.5871	704917.8837	676546.9501	683790.5716	667483.4111	679237.6582	670153.8943	-0.047075229	0.000226371
P04117	"Fatty acid-binding protein, adipocyte"	Fabp4	"sp|P04117|FABP4_MOUSE Fatty acid-binding protein, adipocyte OS=Mus musculus OX=10090 GN=Fabp4 PE=1 SV=3"	39799.08758	40507.29628	40955.81617	41167.6478	40781.54094	27473.07893	29763.97519	27684.05596	28294.83073	29405.15685	-0.510793846	1.13E-08	down
P04186	Complement factor B	Cfb	sp|P04186|CFAB_MOUSE Complement factor B OS=Mus musculus OX=10090 GN=Cfb PE=1 SV=2	1110628.255	1123167.012	1101263.857	1106541.327	1114707.303	1060005.192	1053119.72	1057731.043	1049011.107	1039130.612	-0.079338651	3.27E-06
P04202	Transforming growth factor beta-1	Tgfb1	sp|P04202|TGFB1_MOUSE Transforming growth factor beta-1 OS=Mus musculus OX=10090 GN=Tgfb1 PE=1 SV=1	21674.829	20846.04195	22491.91436	21828.90133	21864.7288	25912.03837	26682.07879	27093.30746	27878.97736	26411.73045	0.301560462	2.25E-06	up
P04247	Myoglobin	Mb	sp|P04247|MYG_MOUSE Myoglobin OS=Mus musculus OX=10090 GN=Mb PE=1 SV=3	43239.0866	43277.30838	42804.63286	44152.92116	42248.48265	22191.06102	23168.21848	22314.27683	20036.57105	22721.40396	-0.96602404	6.53E-10	down
P04441	H-2 class II histocompatibility antigen gamma chain	Cd74	sp|P04441|HG2A_MOUSE H-2 class II histocompatibility antigen gamma chain OS=Mus musculus OX=10090 GN=Cd74 PE=1 SV=3	30317.35401	30221.318	31132.16926	30356.58953	30831.97135	28860.21319	27636.34523	27655.97461	29798.62369	29357.0562	-0.093084001	0.003788894
P04919	Band 3 anion transport protein	Slc4a1	sp|P04919|B3AT_MOUSE Band 3 anion transport protein OS=Mus musculus OX=10090 GN=Slc4a1 PE=1 SV=1	13694.78731	14069.71761	13049.04343	12641.05511	12907.7773	3856.39788	3711.359201	3144.79976	3103.043175	2866.351197	-1.9920776	1.44E-09	down
P04939	Major urinary protein 3	Mup3	sp|P04939|MUP3_MOUSE Major urinary protein 3 OS=Mus musculus OX=10090 GN=Mup3 PE=1 SV=1	40728.07632	37259.09261	38359.44664	38611.47714	40135.07619	42081.20795	43329.30355	42656.6185	43028.22128	43580.30608	0.137995346	0.000424926
P04944	Ig kappa chain V-VI region NQ5-78.2.6		sp|P04944|KV6AA_MOUSE Ig kappa chain V-VI region NQ5-78.2.6 OS=Mus musculus OX=10090 PE=2 SV=1	27327.20102	26111.98075	26849.37279	27337.33744	27081.35316	37596.68933	37999.32571	38301.92836	36738.96426	35199.60706	0.464206555	1.46E-07	up
P04945	Ig kappa chain V-VI region NQ2-6.1		sp|P04945|KV6AB_MOUSE Ig kappa chain V-VI region NQ2-6.1 OS=Mus musculus OX=10090 PE=2 SV=1	28988.60714	28240.51637	30695.39681	29605.17438	29983.4279	36036.67781	35093.95303	36187.50632	35915.65861	34845.0046	0.271672478	1.83E-06	up
P05017	Insulin-like growth factor I	Igf1	sp|P05017|IGF1_MOUSE Insulin-like growth factor I OS=Mus musculus OX=10090 GN=Igf1 PE=1 SV=2	42424.44947	42590.15099	43376.7301	43069.48536	42199.83407	52134.84422	53012.14853	51467.92371	52168.59415	51044.85554	0.282237712	1.30E-08	up
P05063	Fructose-bisphosphate aldolase C	Aldoc	sp|P05063|ALDOC_MOUSE Fructose-bisphosphate aldolase C OS=Mus musculus OX=10090 GN=Aldoc PE=1 SV=4	34213.81444	33674.59976	34957.66125	35003.90777	35541.52784	33798.53463	34032.73399	33594.6612	34040.11795	34497.11387	-0.028811183	0.094080572
P05064	Fructose-bisphosphate aldolase A	Aldoa	sp|P05064|ALDOA_MOUSE Fructose-bisphosphate aldolase A OS=Mus musculus OX=10090 GN=Aldoa PE=1 SV=2	173871.1593	172401.6655	174662.3142	174155.5085	170400.9971	132230.5282	131292.1094	129278.2386	129334.5959	128171.4487	-0.412399114	1.59E-10	down
P05201	"Aspartate aminotransferase, cytoplasmic"	Got1	"sp|P05201|AATC_MOUSE Aspartate aminotransferase, cytoplasmic OS=Mus musculus OX=10090 GN=Got1 PE=1 SV=3"	100950.7405	100478.5443	100504.326	96679.17005	96763.89115	48440.62168	48006.14363	46207.34985	46471.61313	45189.99987	-1.080072135	5.53E-11	down
P05208	Chymotrypsin-like elastase family member 2A	Cela2a	sp|P05208|CEL2A_MOUSE Chymotrypsin-like elastase family member 2A OS=Mus musculus OX=10090 GN=Cela2a PE=1 SV=1	48282.8434	47461.48455	47530.7347	47970.18778	48078.82752	58061.03575	59276.66369	57522.05587	58319.23339	59714.15845	0.291408888	7.48E-09	up
P05366	Serum amyloid A-1 protein	Saa1	sp|P05366|SAA1_MOUSE Serum amyloid A-1 protein OS=Mus musculus OX=10090 GN=Saa1 PE=1 SV=2	160876.6575	164451.2448	161111.1691	160224.2328	160905.1691	46010.04963	46453.77331	40192.7396	41583.23586	42094.77907	-1.900320316	5.99E-13	down
P05367	Serum amyloid A-2 protein	Saa2	sp|P05367|SAA2_MOUSE Serum amyloid A-2 protein OS=Mus musculus OX=10090 GN=Saa2 PE=1 SV=1	117479.7468	119479.8553	114942.0818	114848.0777	115259.706	30036.39602	29612.37247	25248.25842	24327.42164	23505.55639	-2.132548079	1.38E-11	down
P05532	Mast/stem cell growth factor receptor Kit	Kit	sp|P05532|KIT_MOUSE Mast/stem cell growth factor receptor Kit OS=Mus musculus OX=10090 GN=Kit PE=1 SV=3	1520.970996	2054.085466	1401.311594	1771.165114	2098.624777	1698.622046	2098.243953	1442.861629	1754.040074	1556.559355	-0.049071396	0.748261928
P05533	Lymphocyte antigen 6A-2/6E-1	Ly6a	sp|P05533|LY6A_MOUSE Lymphocyte antigen 6A-2/6E-1 OS=Mus musculus OX=10090 GN=Ly6a PE=1 SV=1	1438.656733	1600.386641	1533.743239	1491.665861	1706.348845	1621.238889	1636.790193	1796.374689	1545.168272	1667.302708	0.089278653	0.147615903
P05555	Integrin alpha-M	Itgam	sp|P05555|ITAM_MOUSE Integrin alpha-M OS=Mus musculus OX=10090 GN=Itgam PE=1 SV=2	70151.40861	68331.82486	70275.56644	70376.72737	70046.46677	72931.56776	74139.96054	73025.04401	73541.98673	70854.49234	0.061912145	0.001864092
Q64669	NAD(P)H dehydrogenase [quinone] 1	Nqo1	sp|Q64669|NQO1_MOUSE NAD(P)H dehydrogenase [quinone] 1 OS=Mus musculus OX=10090 GN=Nqo1 PE=1 SV=3	24626.23475	24275.02536	25073.3515	25549.08589	24851.003	25920.27063	26001.9433	25946.1321	24542.69926	25389.31202	0.039198818	0.086221283
P06151	L-lactate dehydrogenase A chain	Ldha	sp|P06151|LDHA_MOUSE L-lactate dehydrogenase A chain OS=Mus musculus OX=10090 GN=Ldha PE=1 SV=3	82765.99843	81971.94761	82867.30538	80324.72612	79890.31926	59848.4632	58503.07446	56568.32985	58598.56923	57334.85428	-0.48764195	2.91E-09	down
P06327	Ig heavy chain V region VH558 A1/A4	Gm5629	sp|P06327|HVM52_MOUSE Ig heavy chain V region VH558 A1/A4 OS=Mus musculus OX=10090 GN=Gm5629 PE=2 SV=1	29016.01372	28900.4596	30351.01854	28186.80547	28280.7277	30522.09881	30703.70438	29600.86846	30628.23014	28499.07487	0.051105694	0.106158219
P06330	Ig heavy chain V region AC38 205.12		sp|P06330|HVM51_MOUSE Ig heavy chain V region AC38 205.12 OS=Mus musculus OX=10090 PE=1 SV=1	191572.0334	192190.2432	191619.911	194096.1638	192704.4987	193457.8934	190655.9966	192492.4892	196900.2658	190612.8021	0.002900811	0.763742248
P06336	Ig epsilon chain C region		sp|P06336|IGHE_MOUSE Ig epsilon chain C region OS=Mus musculus OX=10090 PE=4 SV=2	47303.76676	47569.36924	46614.25919	45616.91864	45975.7121	13762.26525	13647.35996	12340.19551	11761.50921	12292.51222	-1.869110168	5.13E-12	down
P06683	Complement component C9	C9	sp|P06683|CO9_MOUSE Complement component C9 OS=Mus musculus OX=10090 GN=C9 PE=1 SV=2	445838.994	445291.5946	440757.5267	435364.5008	437771.7063	383797.8219	393928.2469	395936.7069	404742.9357	397110.0043	-0.158565246	2.70E-06
P06684	Complement C5	C5	sp|P06684|CO5_MOUSE Complement C5 OS=Mus musculus OX=10090 GN=C5 PE=1 SV=2	1051656.844	1046967.381	1060573.09	1051398.716	1050996.377	1007895.044	1038997.822	1007881.438	1015427.797	993054.6657	-0.055433846	0.00098191
P06728	Apolipoprotein A-IV	Apoa4	sp|P06728|APOA4_MOUSE Apolipoprotein A-IV OS=Mus musculus OX=10090 GN=Apoa4 PE=1 SV=3	2495322.367	2491650.184	2469724.189	2456467.379	2467792.634	2839612.005	2812853.489	2893731.644	2841559.622	2846999.076	0.201294942	7.95E-09
P06745	Glucose-6-phosphate isomerase	Gpi	sp|P06745|G6PI_MOUSE Glucose-6-phosphate isomerase OS=Mus musculus OX=10090 GN=Gpi PE=1 SV=4	44737.94331	43341.45603	46268.01437	46418.81646	44873.63472	33405.44465	35632.86955	34581.66883	33711.42577	34735.37987	-0.391053315	2.92E-07	down
P06797	Cathepsin L1	Ctsl	sp|P06797|CATL1_MOUSE Cathepsin L1 OS=Mus musculus OX=10090 GN=Ctsl PE=1 SV=2	42980.14162	41839.81789	41116.33938	40701.65391	42182.99418	42474.29792	46111.10963	44285.3371	43810.57167	44697.80719	0.084252743	0.007913813
P06800	Receptor-type tyrosine-protein phosphatase C	Ptprc	sp|P06800|PTPRC_MOUSE Receptor-type tyrosine-protein phosphatase C OS=Mus musculus OX=10090 GN=Ptprc PE=1 SV=4	3683.067084	3682.561002	3643.036834	3977.743269	3805.347842	3478.331763	3121.873828	3146.255831	3270.224627	3311.56185	-0.202729897	0.000537846
P06801	NADP-dependent malic enzyme	Me1	sp|P06801|MAOX_MOUSE NADP-dependent malic enzyme OS=Mus musculus OX=10090 GN=Me1 PE=1 SV=2	49529.37052	49538.50766	49710.86383	49568.1585	46735.37835	41474.07945	40698.06181	40273.86352	41042.41647	40105.87319	-0.26756904	9.71E-07	down
P06802	Ectonucleotide pyrophosphatase/phosphodiesterase family member 1	Enpp1	sp|P06802|ENPP1_MOUSE Ectonucleotide pyrophosphatase/phosphodiesterase family member 1 OS=Mus musculus OX=10090 GN=Enpp1 PE=1 SV=4	4759.578865	4889.703118	4960.167072	4549.362442	5033.163086	4204.210475	4742.153862	4063.060073	4264.072156	4228.718167	-0.170043264	0.005651933
P06909	Complement factor H	Cfh	sp|P06909|CFAH_MOUSE Complement factor H OS=Mus musculus OX=10090 GN=Cfh PE=1 SV=2	2169183.998	2160998.213	2179755.816	2134057.856	2157657.954	1581724.085	1591101.702	1538442.241	1560605.253	1551525.566	-0.465384797	3.63E-11	down
P07214	SPARC	Sparc	sp|P07214|SPRC_MOUSE SPARC OS=Mus musculus OX=10090 GN=Sparc PE=1 SV=1	17253.86322	16963.16534	17600.62294	16355.41475	17512.55224	14588.57742	14019.09814	14694.86914	14944.46764	14721.03565	-0.231788222	1.44E-05
P07309	Transthyretin	Ttr	sp|P07309|TTHY_MOUSE Transthyretin OS=Mus musculus OX=10090 GN=Ttr PE=1 SV=1	95204.80807	96394.47729	95557.97141	96811.20165	96548.71475	144321.6466	144458.7018	147229.5049	145863.7169	147277.4737	0.601629708	1.94E-12	up
P07310	Creatine kinase M-type	Ckm	sp|P07310|KCRM_MOUSE Creatine kinase M-type OS=Mus musculus OX=10090 GN=Ckm PE=1 SV=1	177141.0485	177134.9844	174764.9744	170718.8036	173712.8426	85544.40499	82216.43971	79036.53411	78789.51008	79332.51128	-1.10912777	1.76E-11	down
P07356	Annexin A2	Anxa2	sp|P07356|ANXA2_MOUSE Annexin A2 OS=Mus musculus OX=10090 GN=Anxa2 PE=1 SV=2	6086.719147	5656.461906	5531.051056	5561.928334	5283.796814	2602.523182	2812.334301	2575.060266	2523.998874	2566.896695	-1.104142156	2.38E-08	down
P07361	Alpha-1-acid glycoprotein 2	Orm2	sp|P07361|A1AG2_MOUSE Alpha-1-acid glycoprotein 2 OS=Mus musculus OX=10090 GN=Orm2 PE=1 SV=1	195134.8895	193959.1632	191582.5801	193445.714	192610.9437	93550.26888	91210.8422	90920.14758	84022.33155	88642.7833	-1.108504195	6.38E-12	down
P07724	Serum albumin	Alb	sp|P07724|ALBU_MOUSE Serum albumin OS=Mus musculus OX=10090 GN=Alb PE=1 SV=3	1772355.54	1800313.48	1767155.18	1820191.554	1820953.667	3565490.718	3474817.422	3742516.605	3553340.956	3633836.194	1.000647476	2.14E-10	up
P07743	BPI fold-containing family A member 2	Bpifa2	sp|P07743|BPIA2_MOUSE BPI fold-containing family A member 2 OS=Mus musculus OX=10090 GN=Bpifa2 PE=1 SV=1	9396.300623	9163.783195	8706.79737	9155.517889	9575.349763	10263.04415	10776.25365	10449.38426	9919.572856	10773.53849	0.181983272	0.000471733
P07758	Alpha-1-antitrypsin 1-1	Serpina1a	sp|P07758|A1AT1_MOUSE Alpha-1-antitrypsin 1-1 OS=Mus musculus OX=10090 GN=Serpina1a PE=1 SV=4	627790.3708	627830.5325	630968.1933	623062.9567	620260.0038	681558.3327	679200.955	673099.6821	685517.464	680109.6099	0.119194525	5.10E-08
P07759	Serine protease inhibitor A3K	Serpina3k	sp|P07759|SPA3K_MOUSE Serine protease inhibitor A3K OS=Mus musculus OX=10090 GN=Serpina3k PE=1 SV=2	518825.5667	513443.6117	520916.4696	521534.5378	523374.4912	668705.7312	668298.0196	668502.6603	670658.0573	681284.1606	0.369911321	2.67E-11	up
P07901	Heat shock protein HSP 90-alpha	HSP90AA1	sp|P07901|HS90A_MOUSE Heat shock protein HSP 90-alpha OS=Mus musculus OX=10090 GN=Hsp90aa1 PE=1 SV=4	69074.04628	65929.20384	73759.47998	65786.68755	68321.31338	44477.82196	47231.51604	43787.15306	46149.22176	45760.49593	-0.592393111	4.53E-07	down
P08003	Protein disulfide-isomerase A4	Pdia4	sp|P08003|PDIA4_MOUSE Protein disulfide-isomerase A4 OS=Mus musculus OX=10090 GN=Pdia4 PE=1 SV=3	50602.00758	50546.4033	51243.30048	49782.70986	51021.13089	48306.8476	43654.31486	47189.15723	46161.82338	46091.60737	-0.129839814	0.000662832
P08071	Lactotransferrin	Ltf	sp|P08071|TRFL_MOUSE Lactotransferrin OS=Mus musculus OX=10090 GN=Ltf PE=1 SV=4	115627.4396	111791.8568	114419.4481	112013.2815	113089.231	118842.8304	120534.5465	118212.1046	118486.7039	116571.3621	0.063975117	0.000708889
P08074	Carbonyl reductase [NADPH] 2	Cbr2	sp|P08074|CBR2_MOUSE Carbonyl reductase [NADPH] 2 OS=Mus musculus OX=10090 GN=Cbr2 PE=1 SV=1	10835.99692	9939.969744	9755.517875	10553.79081	10774.7243	5551.006704	5992.876306	5265.982123	4475.149241	5211.761186	-0.96880539	3.37E-07	down
P08101	Low affinity immunoglobulin gamma Fc region receptor II	Fcgr2	sp|P08101|FCGR2_MOUSE Low affinity immunoglobulin gamma Fc region receptor II OS=Mus musculus OX=10090 GN=Fcgr2 PE=1 SV=2	19578.69773	18852.60518	19063.99729	18833.91976	19714.83591	19412.67638	20205.73518	18068.79196	19372.88588	18905.79206	-0.00117475	0.969461616
P08113	Endoplasmin	Hsp90b1	sp|P08113|ENPL_MOUSE Endoplasmin OS=Mus musculus OX=10090 GN=Hsp90b1 PE=1 SV=2	92796.80876	91895.39448	91994.72955	93539.53621	89695.81422	81685.53744	83579.82582	79654.32392	79810.24106	79272.10581	-0.187027541	4.78E-06
P08121	Collagen alpha-1(III) chain	Col3a1	sp|P08121|CO3A1_MOUSE Collagen alpha-1(III) chain OS=Mus musculus OX=10090 GN=Col3a1 PE=1 SV=4	49859.1946	48300.26366	48890.51558	46301.34716	47869.26442	49151.68234	51054.81204	51700.89496	46843.36083	53202.673	0.062804028	0.123629807
P08122	Collagen alpha-2(IV) chain	Col4a2	sp|P08122|CO4A2_MOUSE Collagen alpha-2(IV) chain OS=Mus musculus OX=10090 GN=Col4a2 PE=1 SV=4	7314.15616	7568.839384	8138.246572	8007.619605	8188.865312	7211.348784	8159.029971	8188.835173	7652.64697	7484.237168	-0.019317824	0.695137243
P08226	Apolipoprotein E	Apoe	sp|P08226|APOE_MOUSE Apolipoprotein E OS=Mus musculus OX=10090 GN=Apoe PE=1 SV=2	952615.1135	949900.3256	940460.668	932240.1951	931507.9875	862925.1078	868912.0305	864843.3352	861814.0859	870163.1021	-0.120803638	2.09E-07
P08228	Superoxide dismutase [Cu-Zn]	Sod1	sp|P08228|SODC_MOUSE Superoxide dismutase [Cu-Zn] OS=Mus musculus OX=10090 GN=Sod1 PE=1 SV=2	92154.17158	91519.25599	92970.93463	88221.38093	89797.78912	56347.69855	56733.68381	53162.16547	54329.77147	54338.07202	-0.725832605	7.73E-10	down
P11499	Heat shock protein HSP 90-beta	Hsp90ab1	sp|P11499|HS90B_MOUSE Heat shock protein HSP 90-beta OS=Mus musculus OX=10090 GN=Hsp90ab1 PE=1 SV=3	157153.1421	156296.718	157032.7597	152865.4126	155507.0481	98001.85849	98019.46575	92238.93122	93876.79605	95625.20765	-0.705062022	8.46E-11	down
P08249	"Malate dehydrogenase, mitochondrial"	Mdh2	"sp|P08249|MDHM_MOUSE Malate dehydrogenase, mitochondrial OS=Mus musculus OX=10090 GN=Mdh2 PE=1 SV=3"	157550.0651	156393.9114	152935.6849	154010.9809	148902.0682	64642.72025	68066.50635	60010.89598	62534.47428	61160.53376	-1.28265142	8.23E-11	down
P08607	C4b-binding protein	C4bpa	sp|P08607|C4BPA_MOUSE C4b-binding protein OS=Mus musculus OX=10090 GN=C4bpa PE=1 SV=3	110108.3203	112277.8239	112272.9169	113100.6006	113285.6964	117628.5734	119361.183	121020.2401	122067.6634	124245.0935	0.107201851	0.000132061
P08905	Lysozyme C-2	Lyz2	sp|P08905|LYZ2_MOUSE Lysozyme C-2 OS=Mus musculus OX=10090 GN=Lyz2 PE=1 SV=2	56728.79704	54178.52092	53734.21	55444.53563	54189.83725	69700.40933	70141.17919	70109.78332	72745.98459	71554.74829	0.369148559	3.69E-08	up
P09055	Integrin beta-1	Itgb1	sp|P09055|ITB1_MOUSE Integrin beta-1 OS=Mus musculus OX=10090 GN=Itgb1 PE=1 SV=1	93059.53396	89838.78198	89781.93581	90308.64523	90822.21589	108470.1944	108209.0376	109288.474	112553.4426	107403.1548	0.266608986	1.41E-07	up
P09103	Protein disulfide-isomerase	P4hb	sp|P09103|PDIA1_MOUSE Protein disulfide-isomerase OS=Mus musculus OX=10090 GN=P4hb PE=1 SV=2	99873.37817	97630.77743	97564.51149	96781.10621	93807.55454	90793.4939	85244.34062	84658.00539	85162.77789	84714.1908	-0.173681516	9.20E-05
P09242	"Alkaline phosphatase, tissue-nonspecific isozyme"	Alpl	"sp|P09242|PPBT_MOUSE Alkaline phosphatase, tissue-nonspecific isozyme OS=Mus musculus OX=10090 GN=Alpl PE=1 SV=2"	1351.050165	1201.602092	1280.265897	1357.7897	1154.281049	1495.285452	1511.25068	1566.315587	1207.339923	1454.988683	0.189411333	0.043604031
P09405	Nucleolin	Ncl	sp|P09405|NUCL_MOUSE Nucleolin OS=Mus musculus OX=10090 GN=Ncl PE=1 SV=2	3639.216547	3165.103302	3202.344636	2742.276966	2930.796112	1261.386626	1469.092663	1164.024173	1123.329143	1147.591981	-1.346629257	2.74E-06	down
P09411	Phosphoglycerate kinase 1	Pgk1	sp|P09411|PGK1_MOUSE Phosphoglycerate kinase 1 OS=Mus musculus OX=10090 GN=Pgk1 PE=1 SV=4	166197.3153	166861.6413	166300.1751	166689.8981	164909.3212	110126.9349	110721.9046	109028.4614	104480.0066	111825.0586	-0.605393432	9.05E-11	down
P63158	High mobility group protein B1	Hmgb1	sp|P63158|HMGB1_MOUSE High mobility group protein B1 OS=Mus musculus OX=10090 GN=Hmgb1 PE=1 SV=2	8479.219565	8551.853504	8503.530194	8748.549891	8549.239004	4437.183173	4484.948425	4184.537935	4138.160999	4638.80416	-0.968849875	1.79E-10	down
P09470	Angiotensin-converting enzyme	Ace	sp|P09470|ACE_MOUSE Angiotensin-converting enzyme OS=Mus musculus OX=10090 GN=Ace PE=1 SV=3	252121.6865	249349.6859	252684.0586	246433.1026	250540.1726	264491.9274	272729.1405	264911.184	270588.2212	261678.7135	0.092960104	0.000100194
P09542	Myosin light chain 3	Myl3	sp|P09542|MYL3_MOUSE Myosin light chain 3 OS=Mus musculus OX=10090 GN=Myl3 PE=1 SV=4	46483.4593	43444.48104	45451.39922	44826.67066	43757.52409	27219.93722	25614.6295	26040.77666	26008.68737	24355.70739	-0.793214119	4.75E-09	down
P09581	Macrophage colony-stimulating factor 1 receptor	Csf1r	sp|P09581|CSF1R_MOUSE Macrophage colony-stimulating factor 1 receptor OS=Mus musculus OX=10090 GN=Csf1r PE=1 SV=3	110618.6498	108477.5617	108885.1306	105557.3245	106643.2945	120417.2483	123940.4158	114488.7249	118423.6958	118305.2227	0.140838478	0.000250303
P09671	"Superoxide dismutase [Mn], mitochondrial"	Sod2	"sp|P09671|SODM_MOUSE Superoxide dismutase [Mn], mitochondrial OS=Mus musculus OX=10090 GN=Sod2 PE=1 SV=3"	3581.662717	3669.245505	3864.876172	3927.066433	3655.659912	3309.982234	3265.065713	3003.664949	3081.095359	3118.711808	-0.244961475	0.000158467
P09803	Cadherin-1	Cdh1	sp|P09803|CADH1_MOUSE Cadherin-1 OS=Mus musculus OX=10090 GN=Cdh1 PE=1 SV=1	86132.28318	86705.26654	88924.25659	87537.92322	87096.85753	100465.3595	101750.3464	100791.2639	100244.8132	97263.98556	0.197775703	5.27E-07
P09813	Apolipoprotein A-II	Apoa2	sp|P09813|APOA2_MOUSE Apolipoprotein A-II OS=Mus musculus OX=10090 GN=Apoa2 PE=1 SV=2	574782.254	574218.6491	571835.9239	571308.5102	569974.2149	826970.7525	823472.7493	839330.904	828304.286	827252.8492	0.534403557	2.51E-13	up
P0C6F1	"Dynein heavy chain 2, axonemal"	Dnah2	"sp|P0C6F1|DYH2_MOUSE Dynein heavy chain 2, axonemal OS=Mus musculus OX=10090 GN=Dnah2 PE=1 SV=1"	3701.212134	4196.228158	3526.2842	3765.32772	3841.17939	2221.267068	2342.781218	2331.064491	1988.745191	2054.456997	-0.79890261	1.80E-06	down
P62984	Ubiquitin-60S ribosomal protein L40	Uba52	sp|P62984|RL40_MOUSE Ubiquitin-60S ribosomal protein L40 OS=Mus musculus OX=10090 GN=Uba52 PE=1 SV=2	27027.61868	27959.62742	27543.72898	28239.22979	28170.33285	24141.07542	23840.04697	23197.27944	22618.8524	24832.2394	-0.228004849	1.62E-05
P0DOV2	Interferon-activable protein 205-A	Ifi205a	sp|P0DOV2|IFI4_MOUSE Interferon-activable protein 204 OS=Mus musculus OX=10090 GN=Ifi204 PE=1 SV=1	6659.516786	6769.326418	6636.42132	6858.265089	6571.206566	3551.907504	3835.133477	3507.777277	3482.036807	3264.132373	-0.925003072	1.53E-09	down
P0DP28			sp|P0DP28|CALM3_MOUSE Calmodulin-3 OS=Mus musculus OX=10090 GN=Calm3 PE=1 SV=1	9380.707221	10339.43465	9841.379125	10866.39504	10195.61912	7950.502001	7546.908028	7604.534976	8075.641247	7660.6435	-0.382330814	2.27E-05	down
P10107	Annexin A1	Anxa1	sp|P10107|ANXA1_MOUSE Annexin A1 OS=Mus musculus OX=10090 GN=Anxa1 PE=1 SV=2	1709.036876	1731.889321	1839.577278	1465.453705	1947.439967	1461.327417	1634.090419	1489.039857	1543.908111	1445.927864	-0.198808696	0.033560302
P10404	MLV-related proviral Env polyprotein		sp|P10404|ENV1_MOUSE MLV-related proviral Env polyprotein OS=Mus musculus OX=10090 PE=1 SV=3	55791.30281	65524.87926	56967.07271	72136.82513	59600.12037	46901.19078	49418.33336	45565.63888	52991.8998	44589.30107	-0.372539196	0.003178695	down
P10493	Nidogen-1	Nid1	sp|P10493|NID1_MOUSE Nidogen-1 OS=Mus musculus OX=10090 GN=Nid1 PE=1 SV=2	52059.28189	50670.81086	54072.05536	52680.60936	52994.20492	39107.30735	40577.61033	36475.60022	39643.63698	37302.61215	-0.442792081	4.43E-07	down
P10605	Cathepsin B	Ctsb	sp|P10605|CATB_MOUSE Cathepsin B OS=Mus musculus OX=10090 GN=Ctsb PE=1 SV=2	121373.3721	123280.1176	124218.8299	121148.7034	121284.6452	113841.738	119506.5554	115528.7751	116711.9762	115452.7424	-0.073252021	0.000687223
P60843	Eukaryotic initiation factor 4A-I	Eif4a1	sp|P60843|IF4A1_MOUSE Eukaryotic initiation factor 4A-I OS=Mus musculus OX=10090 GN=Eif4a1 PE=1 SV=1	50871.34816	50817.5729	53881.66737	50384.61863	50817.18109	30671.30836	31949.75414	29289.89346	31219.45601	30879.49766	-0.737466889	4.29E-09	down
P10639	Thioredoxin	Txn	sp|P10639|THIO_MOUSE Thioredoxin OS=Mus musculus OX=10090 GN=Txn PE=1 SV=3	61154.48809	60191.87702	59332.92346	59412.27945	60481.40806	44912.07318	44029.16816	42891.66985	44798.74847	42655.20756	-0.454895892	2.84E-09	down
P10649	Glutathione S-transferase Mu 1	Gstm1	sp|P10649|GSTM1_MOUSE Glutathione S-transferase Mu 1 OS=Mus musculus OX=10090 GN=Gstm1 PE=1 SV=2	127780.8428	131502.6798	128157.2481	130585.0797	130911.4502	66177.00599	63508.04098	63251.69237	61919.09531	61209.75303	-1.037855126	8.33E-12	down
P10711	Transcription elongation factor A protein 1	Tcea1	sp|P10711|TCEA1_MOUSE Transcription elongation factor A protein 1 OS=Mus musculus OX=10090 GN=Tcea1 PE=1 SV=2	5527.908317	5757.25147	5676.455216	5762.694035	5542.289158	5137.027392	4536.555652	4843.513736	5113.211115	4649.095462	-0.2193653	0.000288632
P10810	Monocyte differentiation antigen CD14	Cd14	sp|P10810|CD14_MOUSE Monocyte differentiation antigen CD14 OS=Mus musculus OX=10090 GN=Cd14 PE=1 SV=1	10327.5575	9955.520689	9582.862101	9661.606671	9501.441347	8422.209971	9243.923959	8036.67583	8611.735037	9291.702929	-0.169100139	0.005213128
P62071	Ras-related protein R-Ras2	Rras2	sp|P62071|RRAS2_MOUSE Ras-related protein R-Ras2 OS=Mus musculus OX=10090 GN=Rras2 PE=1 SV=1	9009.017217	9696.111486	9040.72297	9402.980062	9385.433202	9036.850395	8459.120287	8897.941393	8488.974285	8296.466954	-0.107951782	0.007769057
P10852	4F2 cell-surface antigen heavy chain	Slc3a2	sp|P10852|4F2_MOUSE 4F2 cell-surface antigen heavy chain OS=Mus musculus OX=10090 GN=Slc3a2 PE=1 SV=1	46484.40436	46164.9245	45357.1385	47418.76168	46531.42854	49085.82433	48977.02407	50727.40798	50285.70254	49657.76707	0.100746882	0.000104186
P11031	Activated RNA polymerase II transcriptional coactivator p15	Sub1	sp|P11031|TCP4_MOUSE Activated RNA polymerase II transcriptional coactivator p15 OS=Mus musculus OX=10090 GN=Sub1 PE=1 SV=3	16769.99523	15756.02322	16837.20444	15740.88531	16545.194	7617.507457	8541.359571	7345.250464	6665.520304	7487.481165	-1.116517928	1.47E-08	down
P11087	Collagen alpha-1(I) chain	Col1a1	sp|P11087|CO1A1_MOUSE Collagen alpha-1(I) chain OS=Mus musculus OX=10090 GN=Col1a1 PE=1 SV=4	52687.74325	51877.95297	52485.48878	51511.74135	51572.16958	61608.10681	63180.95292	59715.52172	60857.40908	59926.6962	0.230913075	9.17E-07
P63017	Heat shock cognate 71 kDa protein	Hspa8	sp|P63017|HSP7C_MOUSE Heat shock cognate 71 kDa protein OS=Mus musculus OX=10090 GN=Hspa8 PE=1 SV=1	209367.413	207002.5184	204900.4065	203056.838	202873.9224	163441.049	166181.5026	164535.9401	161846.7678	163642.8804	-0.325642025	2.07E-09	down
P11152	Lipoprotein lipase	Lpl	sp|P11152|LIPL_MOUSE Lipoprotein lipase OS=Mus musculus OX=10090 GN=Lpl PE=1 SV=3	16232.25912	11789.56028	29523.2041	12016.81746	13194.05547	11714.49287	12349.39147	10220.36521	12592.1658	11828.28503	-0.495386087	0.190579127
P11247	Myeloperoxidase	Mpo	sp|P11247|PERM_MOUSE Myeloperoxidase OS=Mus musculus OX=10090 GN=Mpo PE=1 SV=2	12680.74364	11612.66828	13489.54897	13193.45204	12291.25014	14209.89388	14612.01015	13341.76384	13496.33182	13486.07947	0.12817914	0.021842532
P11276	Fibronectin	Fn1	sp|P11276|FINC_MOUSE Fibronectin OS=Mus musculus OX=10090 GN=Fn1 PE=1 SV=4	2160678.506	2162067.341	2178729.214	2137455.728	2186940.655	1359762.023	1354248.411	1302038.833	1323694.853	1327242.31	-0.699376466	5.69E-12	down
P11352	Glutathione peroxidase 1	Gpx1	sp|P11352|GPX1_MOUSE Glutathione peroxidase 1 OS=Mus musculus OX=10090 GN=Gpx1 PE=1 SV=2	98417.99397	96687.02945	100373.6676	97839.30067	99926.04867	87666.26763	88797.65918	84104.69868	85727.75038	85681.79687	-0.191343203	2.99E-06
P11404	"Fatty acid-binding protein, heart"	Fabp3	"sp|P11404|FABPH_MOUSE Fatty acid-binding protein, heart OS=Mus musculus OX=10090 GN=Fabp3 PE=1 SV=5"	21196.63133	20268.71312	20811.08706	20502.76038	20547.47502	8020.681939	8249.368578	6957.207738	6745.120518	7409.289646	-1.466809772	1.77E-10	down
P11589	Major urinary protein 2	Mup2	sp|P11589|MUP2_MOUSE Major urinary protein 2 OS=Mus musculus OX=10090 GN=Mup2 PE=1 SV=1	880.9138153	821.4981155	590.1467687	867.6709166	787.8543523	1002.369146	1005.987887	944.7919933	1012.686946	920.4786176	0.307594076	0.009871013	up
P11591	Major urinary protein 5	Mup5	sp|P11591|MUP5_MOUSE Major urinary protein 5 OS=Mus musculus OX=10090 GN=Mup5 PE=2 SV=2	13367.79839	13194.00501	13839.52689	16092.32237	14851.84929	46042.97864	44672.96053	44584.87156	47182.55435	44719.06096	1.671083858	1.15E-10	up
P11627	Neural cell adhesion molecule L1	L1cam	sp|P11627|L1CAM_MOUSE Neural cell adhesion molecule L1 OS=Mus musculus OX=10090 GN=L1cam PE=1 SV=1	8458.239351	8762.860391	8469.932313	7848.016697	8219.457783	11607.47361	10972.50648	10948.60835	11175.53402	11114.49378	0.418676244	4.90E-07	up
P11672	Neutrophil gelatinase-associated lipocalin	Lcn2	sp|P11672|NGAL_MOUSE Neutrophil gelatinase-associated lipocalin OS=Mus musculus OX=10090 GN=Lcn2 PE=1 SV=1	8943.997455	9163.880388	9276.841407	9408.125411	9592.189655	7360.455426	7991.540116	7398.397028	6994.947575	7987.056737	-0.297855661	5.40E-05	down
P11680	Properdin	Cfp	sp|P11680|PROP_MOUSE Properdin OS=Mus musculus OX=10090 GN=Cfp PE=2 SV=2	197157.3065	193968.8825	199711.4006	197426.0784	191048.576	219667.3219	224548.5499	219887.4112	218102.4864	214528.8919	0.163373702	5.43E-06
P11688	Integrin alpha-5	Itga5	sp|P11688|ITA5_MOUSE Integrin alpha-5 OS=Mus musculus OX=10090 GN=Itga5 PE=1 SV=3	9859.755436	10179.06553	10524.53603	10242.15739	10993.6429	9532.637699	8738.75462	8235.741436	8986.738157	8143.551637	-0.247362703	0.000894505
P11835	Integrin beta-2	Itgb2	sp|P11835|ITB2_MOUSE Integrin beta-2 OS=Mus musculus OX=10090 GN=Itgb2 PE=1 SV=2	121893.1521	120033.8578	120579.0595	124245.6212	123398.9872	135420.5254	136888.9495	140063.5591	134091.7063	144134.1523	0.178682458	3.81E-05
P11859	Angiotensinogen	Agt	sp|P11859|ANGT_MOUSE Angiotensinogen OS=Mus musculus OX=10090 GN=Agt PE=1 SV=1	104381.289	102062.7968	102268.2147	100479.9327	97437.48684	99685.35378	101436.7572	97904.08461	102738.8832	98270.74332	-0.018900259	0.398082596
P11983	T-complex protein 1 subunit alpha	Tcp1	sp|P11983|TCPA_MOUSE T-complex protein 1 subunit alpha OS=Mus musculus OX=10090 GN=Tcp1 PE=1 SV=3	43497.08652	43928.50421	42894.22721	44508.2415	44128.93727	30862.70819	30837.65473	31460.4782	30375.14767	30793.36394	-0.50463507	1.85E-10	down
P12023	Amyloid beta A4 protein	App	sp|P12023|A4_MOUSE Amyloid-beta A4 protein OS=Mus musculus OX=10090 GN=App PE=1 SV=3	40853.76859	40563.66845	41279.6624	41794.79791	42019.27301	49062.15661	49422.48686	49038.36647	49261.82116	49657.76707	0.25503183	4.01E-09
P12246	Serum amyloid P-component	Apcs	sp|P12246|SAMP_MOUSE Serum amyloid P-component OS=Mus musculus OX=10090 GN=Apcs PE=1 SV=2	348384.9558	350401.6713	358834.6951	348864.3848	355621.0993	259398.2222	259469.0944	252524.1862	256379.8981	251085.3847	-0.462446662	3.88E-10	down
P12382	"ATP-dependent 6-phosphofructokinase, liver type"	Pfkl	"sp|P12382|PFKAL_MOUSE ATP-dependent 6-phosphofructokinase, liver type OS=Mus musculus OX=10090 GN=Pfkl PE=1 SV=4"	8357.685534	8491.496398	8679.545756	8388.375446	8894.737457	9510.513525	10426.32134	10023.17169	10544.40303	9564.758005	0.225912609	0.000269142
P12388	"Plasminogen activator inhibitor 2, macrophage"	Serpinb2	"sp|P12388|PAI2_MOUSE Plasminogen activator inhibitor 2, macrophage OS=Mus musculus OX=10090 GN=Serpinb2 PE=1 SV=1"	16496.87443	16297.3905	16894.13418	16708.79345	17234.69402	19449.72151	20176.66069	18834.2689	19698.42766	18508.68206	0.208981716	5.90E-05
P12399	Protein CTLA-2-alpha	Ctla2a	sp|P12399|CTL2A_MOUSE Protein CTLA-2-alpha OS=Mus musculus OX=10090 GN=Ctla2a PE=2 SV=2	66560.20084	68255.04207	66963.3754	65067.30948	67496.15867	103417.6505	103627.728	102750.7185	105874.5856	100306.6312	0.625982665	4.93E-10	up
P12815	Programmed cell death protein 6	Pdcd6	sp|P12815|PDCD6_MOUSE Programmed cell death protein 6 OS=Mus musculus OX=10090 GN=Pdcd6 PE=1 SV=2	18531.57714	18497.84924	18555.36271	18560.14835	18680.1181	16573.57889	16552.73265	16615.84184	16063.91128	16300.52671	-0.17701623	4.80E-08
P12960	Contactin-1	Cntn1	sp|P12960|CNTN1_MOUSE Contactin-1 OS=Mus musculus OX=10090 GN=Cntn1 PE=1 SV=1	5205.266651	6257.797516	6092.975605	5755.995373	5880.116104	6109.153307	6517.255578	6558.97252	6661.214751	6242.792991	0.136515796	0.023697892
P13020	Gelsolin	Gsn	sp|P13020|GELS_MOUSE Gelsolin OS=Mus musculus OX=10090 GN=Gsn PE=1 SV=3	789366.3688	780832.394	789540.8559	787811.2136	797106.9374	901976.8475	912939.1219	894079.146	910099.2818	894157.4953	0.19426716	9.07E-09
P13595	Neural cell adhesion molecule 1	Ncam1	sp|P13595|NCAM1_MOUSE Neural cell adhesion molecule 1 OS=Mus musculus OX=10090 GN=Ncam1 PE=1 SV=3	26509.72872	23450.82526	25203.07665	25999.54665	23483.22954	27942.31722	29921.80816	26677.28738	27958.78761	27171.27325	0.164196101	0.007210611
P13597	Intercellular adhesion molecule 1	Icam1	sp|P13597|ICAM1_MOUSE Intercellular adhesion molecule 1 OS=Mus musculus OX=10090 GN=Icam1 PE=1 SV=1	83756.41573	85944.24216	86649.86674	86638.94334	85975.13361	90956.08085	95677.93058	88373.06466	92252.23759	90722.29738	0.094431072	0.00219386
P13609	Serglycin	Srgn	sp|P13609|SRGN_MOUSE Serglycin OS=Mus musculus OX=10090 GN=Srgn PE=1 SV=1	651.4072872	577.8245245	686.9086641	543.6595394	637.8202691	1123.393523	1146.365776	1094.34081	1125.009359	1441.565247	0.93703594	3.77E-05	up
P13634	Carbonic anhydrase 1	Ca1	sp|P13634|CAH1_MOUSE Carbonic anhydrase 1 OS=Mus musculus OX=10090 GN=Ca1 PE=1 SV=4	48953.83222	51337.55763	50875.59035	49596.3123	50087.45243	25336.80985	25166.05159	22735.49716	25409.06043	22930.58585	-1.044946973	5.11E-10	down
P58252	Elongation factor 2	Eef2	sp|P58252|EF2_MOUSE Elongation factor 2 OS=Mus musculus OX=10090 GN=Eef2 PE=1 SV=2	106044.5852	105241.0212	106206.6329	105285.4947	106456.1846	83551.17127	81385.73987	79014.69305	81780.29385	79700.53717	-0.384444016	1.88E-09	down
P13707	"Glycerol-3-phosphate dehydrogenase [NAD(+)], cytoplasmic"	Gpd1	"sp|P13707|GPDA_MOUSE Glycerol-3-phosphate dehydrogenase [NAD(+)], cytoplasmic OS=Mus musculus OX=10090 GN=Gpd1 PE=1 SV=3"	12809.27108	13473.92203	13012.64572	13076.95356	13398.94082	11208.20944	11254.94443	11373.98888	10573.80681	11500.52945	-0.23432318	1.04E-05
P14106	Complement C1q subcomponent subunit B	C1qb	sp|P14106|C1QB_MOUSE Complement C1q subcomponent subunit B OS=Mus musculus OX=10090 GN=C1qb PE=1 SV=2	84755.33852	82381.13186	80944.76	81994.53756	81531.27319	78581.97889	79792.87293	79524.31765	79562.40926	79772.12883	-0.051279613	0.003161876
P14152	"Malate dehydrogenase, cytoplasmic"	Mdh1	"sp|P14152|MDHC_MOUSE Malate dehydrogenase, cytoplasmic OS=Mus musculus OX=10090 GN=Mdh1 PE=1 SV=3"	157247.6476	160028.9448	160616.5337	156826.3607	155918.6899	93275.51751	91571.15826	86871.23219	87783.91422	92367.787	-0.807111088	9.67E-11	down
P34884	Macrophage migration inhibitory factor	MIF	sp|P34884|MIF_MOUSE Macrophage migration inhibitory factor OS=Mus musculus OX=10090 GN=Mif PE=1 SV=2	22268.32333	22549.84238	21637.96823	22763.80157	22364.31227	16520.06926	18286.81856	16212.30237	18125.3258	16443.71004	-0.382649128	5.15E-06	down
P14211	Calreticulin	Calr	sp|P14211|CALR_MOUSE Calreticulin OS=Mus musculus OX=10090 GN=Calr PE=1 SV=1	19195.00553	19435.76562	19648.22709	18664.99697	20005.79182	19270.67005	19323.11661	19584.14508	19324.57968	19942.75255	0.00735434	0.710662693
P14426	"H-2 class I histocompatibility antigen, D-K alpha chain"	H2-D1	"sp|P14426|HA13_MOUSE H-2 class I histocompatibility antigen, D-K alpha chain OS=Mus musculus OX=10090 GN=H2-D1 PE=1 SV=1"	42854.44934	41851.4811	43872.29884	41926.82951	42533.82527	44603.36378	46256.4821	44851.1244	44168.66762	45695.61599	0.082492033	0.001441764
P14429	"H-2 class I histocompatibility antigen, Q7 alpha chain"	H2-Q7	"sp|P14429|HA17_MOUSE H-2 class I histocompatibility antigen, Q7 alpha chain OS=Mus musculus OX=10090 GN=H2-Q7 PE=1 SV=1"	18332.17061	16771.69433	17676.21817	17046.63902	17420.86839	17366.96206	17623.29706	17517.56535	16594.22933	16868.78553	-0.021267898	0.467115246
P14430	"H-2 class I histocompatibility antigen, Q8 alpha chain"	H2-Q8	"sp|P14430|HA18_MOUSE H-2 class I histocompatibility antigen, Q8 alpha chain OS=Mus musculus OX=10090 GN=H2-Q8 PE=3 SV=1"	35533.11077	37168.70274	39034.20407	40457.97793	39914.28649	42678.04613	38054.35958	41852.65971	45388.9242	38873.15425	0.10664532	0.104899771
P14431	"H-2 class I histocompatibility antigen, Q9 alpha chain"	H2-Q9	"sp|P14431|HA19_MOUSE H-2 class I histocompatibility antigen, Q9 alpha chain (Fragment) OS=Mus musculus OX=10090 GN=H2-Q9 PE=3 SV=1"	3371.104535	3143.040399	3033.608615	2802.176597	3180.681399	2725.492428	2801.535203	2811.047654	2700.526525	2626.519127	-0.184616412	0.005627275
P14438	"H-2 class II histocompatibility antigen, A-U alpha chain"	H2-Aa	"sp|P14438|HA2U_MOUSE H-2 class II histocompatibility antigen, A-U alpha chain (Fragment) OS=Mus musculus OX=10090 GN=H2-Aa PE=1 SV=1"	6356.05973	7024.167531	6815.05005	6638.471304	6876.476387	6864.462316	7392.917045	7582.485912	6927.213884	7252.682884	0.095602394	0.03209203
P14602	Heat shock protein beta-1	Hspb1	sp|P14602|HSPB1_MOUSE Heat shock protein beta-1 OS=Mus musculus OX=10090 GN=Hspb1 PE=1 SV=3	35840.25354	33812.6144	34558.21978	33098.18692	34989.5536	32537.97122	35178.06139	32376.76242	31683.61557	34153.69761	-0.054337201	0.148690541
P14685	26S proteasome non-ATPase regulatory subunit 3	Psmd3	sp|P14685|PSMD3_MOUSE 26S proteasome non-ATPase regulatory subunit 3 OS=Mus musculus OX=10090 GN=Psmd3 PE=1 SV=3	7383.145152	6595.836186	6933.762561	7171.16057	6218.410826	3343.425753	2905.580358	3319.008167	2687.924908	2611.529623	-1.206146908	3.72E-07	down
P14719	Interleukin-1 receptor-like 1	Il1rl1	sp|P14719|ILRL1_MOUSE Interleukin-1 receptor-like 1 OS=Mus musculus OX=10090 GN=Il1rl1 PE=1 SV=2	4833.954668	4378.077023	4910.050234	4304.133157	4485.773038	5275.843721	5407.336758	5155.320783	5581.256174	4828.522066	0.196120212	0.005334696
P14824	Annexin A6	Anxa6	sp|P14824|ANXA6_MOUSE Annexin A6 OS=Mus musculus OX=10090 GN=Anxa6 PE=1 SV=3	26231.88265	27687.48588	26789.64322	27027.64567	26492.89248	13847.67485	13102.21319	12912.22311	11877.02403	13880.95223	-1.032492887	1.31E-09	down
P14847	C-reactive protein	Crp	sp|P14847|CRP_MOUSE C-reactive protein OS=Mus musculus OX=10090 GN=Crp PE=1 SV=2	208318.4023	211823.3114	216426.346	212143.7188	210713.8278	183188.1606	186585.5673	189393.1396	189150.2713	187928.1147	-0.178323879	5.96E-07
Q02257	Junction plakoglobin	Jup	sp|Q02257|PLAK_MOUSE Junction plakoglobin OS=Mus musculus OX=10090 GN=Jup PE=1 SV=3	1211.371084	1080.88788	1169.486219	1256.630192	1381.900257	3904.453644	3489.146994	3892.803857	3844.438309	3442.55222	1.606291214	1.98E-08	up
P15116	Cadherin-2	Cdh2	sp|P15116|CADH2_MOUSE Cadherin-2 OS=Mus musculus OX=10090 GN=Cdh2 PE=1 SV=2	13157.99626	13365.06541	12832.52375	12423.5913	12650.50117	14685.30637	15146.77317	14712.54999	14245.07789	13946.9508	0.174957263	0.000257589
P15535	"Beta-1,4-galactosyltransferase 1"	B4GALT1	"sp|P15535|B4GT1_MOUSE Beta-1,4-galactosyltransferase 1 OS=Mus musculus OX=10090 GN=B4galt1 PE=1 SV=1"	15356.19343	15379.88474	15089.18138	15009.85739	15401.95243	18309.55478	17841.35577	18017.8295	18945.48104	18227.90851	0.260787764	4.44E-07
P15327	Bisphosphoglycerate mutase	Bpgm	sp|P15327|PMGE_MOUSE Bisphosphoglycerate mutase OS=Mus musculus OX=10090 GN=Bpgm PE=1 SV=2	26670.38802	25619.21018	25005.22246	24670.49324	25602.2493	27433.97574	26137.9704	28415.21125	26772.13534	29164.65361	0.11261142	0.012285506
P15626	Glutathione S-transferase Mu 2	Gstm2	sp|P15626|GSTM2_MOUSE Glutathione S-transferase Mu 2 OS=Mus musculus OX=10090 GN=Gstm2 PE=1 SV=2	71003.84793	71433.26648	71780.00486	72368.85125	72315.17446	40272.17084	40648.21982	41416.87868	40338.82618	40313.93646	-0.822177641	2.12E-13	down
P15947	Kallikrein-1	Klk1	sp|P15947|KLK1_MOUSE Kallikrein-1 OS=Mus musculus OX=10090 GN=Klk1 PE=1 SV=3	18972.91768	19704.01942	19157.32473	19197.00666	19298.51636	23100.72473	24640.63394	23976.27704	25057.26529	23889.24296	0.324943186	8.16E-07	up
P16014	Secretogranin-1	Chgb	sp|P16014|SCG1_MOUSE Secretogranin-1 OS=Mus musculus OX=10090 GN=Chgb PE=1 SV=2	27479.35482	22786.02236	25861.03514	27461.60248	24835.09866	33480.56394	36424.11114	33303.44714	33028.83818	32908.67385	0.39736106	7.54E-05	up
P16015	Carbonic anhydrase 3	Ca3	sp|P16015|CAH3_MOUSE Carbonic anhydrase 3 OS=Mus musculus OX=10090 GN=Ca3 PE=1 SV=3	55486.05015	56458.67825	56151.39084	57094.93066	56576.42419	41889.80811	42254.58563	39487.58557	41376.35932	41857.63169	-0.445808743	4.02E-09	down
P16045	Galectin-1	Lgals1	sp|P16045|LEG1_MOUSE Galectin-1 OS=Mus musculus OX=10090 GN=Lgals1 PE=1 SV=3	47565.5469	47489.67064	47637.12799	47122.66139	47265.83495	36016.09718	36828.03894	35689.32228	36436.52545	37015.12688	-0.381558666	1.22E-10	down
P16056	Hepatocyte growth factor receptor	Met	sp|P16056|MET_MOUSE Hepatocyte growth factor receptor OS=Mus musculus OX=10090 GN=Met PE=1 SV=1	165384.5683	161117.5109	166505.4955	162059.0838	165601.6279	158697.2145	156815.3619	152377.7534	157163.1668	155309.1634	-0.072654456	0.000695817
P16092	Fibroblast growth factor receptor 1	Fgfr1	sp|P16092|FGFR1_MOUSE Fibroblast growth factor receptor 1 OS=Mus musculus OX=10090 GN=Fgfr1 PE=1 SV=2	6258.152065	6903.064546	6163.531154	6865.254997	6669.907044	7743.872506	7805.98254	7469.016436	7046.614205	7685.58872	0.200189184	0.001464737
P16110	Galectin-3	Lgals3	sp|P16110|LEG3_MOUSE Galectin-3 OS=Mus musculus OX=10090 GN=Lgals3 PE=1 SV=3	49987.72204	51296.7364	51880.72694	49476.90136	52759.38198	52681.25986	55114.8575	53048.8	55951.17952	52522.5522	0.076547312	0.016707382
P16125	L-lactate dehydrogenase B chain	Ldhb	sp|P16125|LDHB_MOUSE L-lactate dehydrogenase B chain OS=Mus musculus OX=10090 GN=Ldhb PE=1 SV=2	83789.49264	80884.35339	79159.40597	78037.47277	77821.81918	20526.0883	20704.15509	18321.52415	17976.20666	18150.72375	-2.062620999	3.78E-11	down
P16294	Coagulation factor IX	F9	sp|P16294|FA9_MOUSE Coagulation factor IX OS=Mus musculus OX=10090 GN=F9 PE=2 SV=3	161840.6133	160009.5061	162044.4436	159059.2481	161298.0999	164007.0162	161228.4548	162539.0437	169103.1989	165555.7201	0.032251456	0.039174949
P16301	Phosphatidylcholine-sterol acyltransferase	Lcat	sp|P16301|LCAT_MOUSE Phosphatidylcholine-sterol acyltransferase OS=Mus musculus OX=10090 GN=Lcat PE=1 SV=2	44744.5587	43115.96732	44254.94137	42481.16808	44289.85179	46935.14881	48048.717	46398.71909	48144.47779	45731.41182	0.104063799	0.000817427
P16330	"2,3-cyclic-nucleotide 3-phosphodiesterase"	Cnp	"sp|P16330|CN37_MOUSE 2,3-cyclic-nucleotide 3-phosphodiesterase OS=Mus musculus OX=10090 GN=Cnp PE=1 SV=3"	3709.528615	3611.901395	3989.841621	3422.628046	3067.386348	2458.973309	2871.625502	2284.366238	1978.033817	2097.411995	-0.606655836	0.000525177	down
P16382	Interleukin-4 receptor subunit alpha	Il4r	sp|P16382|IL4RA_MOUSE Interleukin-4 receptor subunit alpha OS=Mus musculus OX=10090 GN=Il4r PE=1 SV=1	11393.57918	12540.86532	11705.12821	11691.59256	11347.28063	10794.53884	10630.88118	10339.97098	10352.54341	10419.94279	-0.159472752	0.00073397
P16406	Glutamyl aminopeptidase	Enpep	sp|P16406|AMPE_MOUSE Glutamyl aminopeptidase OS=Mus musculus OX=10090 GN=Enpep PE=1 SV=1	92967.86366	92907.17785	93346.11096	96240.35914	96576.78124	100709.24	98686.10237	97001.32104	116554.456	104094.2776	0.131387057	0.036431953
P16675	Lysosomal protective protein	Ctsa	sp|P16675|PPGB_MOUSE Lysosomal protective protein OS=Mus musculus OX=10090 GN=Ctsa PE=1 SV=1	21396.03787	20518.50017	21909.5511	22767.68485	21218.26406	22514.17686	22705.10332	20961.17153	22114.78772	22021.14801	0.033155607	0.328605087
P16858	Glyceraldehyde-3-phosphate dehydrogenase	Gapdh	sp|P16858|G3P_MOUSE Glyceraldehyde-3-phosphate dehydrogenase OS=Mus musculus OX=10090 GN=Gapdh PE=1 SV=2	75258.48408	74994.43292	75824.81634	75737.59876	76998.53557	38743.03025	37420.95095	35647.72027	34014.91471	35427.80548	-1.063472956	7.60E-11	down
P16882	Growth hormone receptor	Ghr	sp|P16882|GHR_MOUSE Growth hormone receptor OS=Mus musculus OX=10090 GN=Ghr PE=1 SV=1	31577.11189	32806.66263	32309.96162	31901.16511	32077.18782	38807.85923	37904.8336	39549.98858	40534.15125	37408.88102	0.273466312	3.58E-06	up
P17047	Lysosome-associated membrane glycoprotein 2	Lamp2	sp|P17047|LAMP2_MOUSE Lysosome-associated membrane glycoprotein 2 OS=Mus musculus OX=10090 GN=Lamp2 PE=1 SV=2	44425.13022	43635.95205	45552.19286	43404.41847	45464.90204	45984.32385	46112.148	46090.86423	48205.3856	45411.48658	0.059214276	0.021547778
P17182	Alpha-enolase	Eno1	sp|P17182|ENOA_MOUSE Alpha-enolase OS=Mus musculus OX=10090 GN=Eno1 PE=1 SV=3	117838.8676	113939.8311	119571.1231	113954.9227	114969.6856	84421.73179	81302.66989	77515.98073	82406.17417	77496.8563	-0.525442208	4.17E-08	down
P17183	Gamma-enolase	Eno2	sp|P17183|ENOG_MOUSE Gamma-enolase OS=Mus musculus OX=10090 GN=Eno2 PE=1 SV=2	10199.03006	10478.42122	10205.35616	11245.01508	10084.28872	8963.377557	9090.348326	9251.766467	9051.111417	9080.954971	-0.200499173	0.000239561
P17563	Selenium-binding protein 1	Selenbp1	sp|P17563|SBP1_MOUSE Methanethiol oxidase OS=Mus musculus OX=10090 GN=Selenbp1 PE=1 SV=2	82221.64693	82705.75784	85155.69434	82511.98495	82449.04731	56449.57266	54589.43985	52060.75232	55290.64476	54876.12811	-0.602955937	1.15E-09	down
P17710	Hexokinase-1	Hk1	sp|P17710|HXK1_MOUSE Hexokinase-1 OS=Mus musculus OX=10090 GN=Hk1 PE=1 SV=3	11103.44739	10166.43038	10810.11801	9704.322778	10477.21954	9284.84695	8913.201586	8327.577868	8582.961345	9292.150377	-0.235165925	0.000963413
P17742	Peptidyl-prolyl cis-trans isomerase A	Ppia	sp|P17742|PPIA_MOUSE Peptidyl-prolyl cis-trans isomerase A OS=Mus musculus OX=10090 GN=Ppia PE=1 SV=2	145680.1783	141542.7588	141811.0534	141710.6839	142212.8889	92368.94089	91958.47206	90377.24138	88316.33254	86863.05931	-0.664263	1.65E-10	down
P17751	Triosephosphate isomerase	Tpi1	sp|P17751|TPIS_MOUSE Triosephosphate isomerase OS=Mus musculus OX=10090 GN=Tpi1 PE=1 SV=4	125994.6894	126059.849	126440.0231	122935.0133	121920.8189	60956.72996	63139.41793	55761.2509	57550.53475	56207.28559	-1.0861166	2.23E-10	down
P17897	Lysozyme C-1	Lyz1	sp|P17897|LYZ1_MOUSE Lysozyme C-1 OS=Mus musculus OX=10090 GN=Lyz1 PE=1 SV=1	4430.699838	4576.157186	4154.844545	5068.94563	4778.132276	6128.910709	5861.106544	6206.2915	6296.502952	5548.577587	0.384767077	0.000134045	up
P18181	CD48 antigen	Cd48	sp|P18181|CD48_MOUSE CD48 antigen OS=Mus musculus OX=10090 GN=Cd48 PE=1 SV=1	14444.21567	14060.97021	14335.09562	13667.21249	14270.87301	13779.75878	15059.54969	13389.60615	15034.77923	14769.1363	0.025346112	0.51817067
P18242	Cathepsin D	Ctsd	sp|P18242|CATD_MOUSE Cathepsin D OS=Mus musculus OX=10090 GN=Ctsd PE=1 SV=1	54398.29221	56006.72891	55193.85125	54562.0597	54907.40377	54418.26478	54512.60011	52490.29305	54960.90245	57425.46248	-0.00662799	0.771487642
P18337	L-selectin	Sell	sp|P18337|LYAM1_MOUSE L-selectin OS=Mus musculus OX=10090 GN=Sell PE=1 SV=1	11260.32647	10865.25098	10105.4958	10638.2522	10779.40205	11179.39656	10892.55162	11955.37694	12448.29734	10655.5241	0.090733532	0.108060186
P18527	Ig heavy chain V region 914		sp|P18527|HVM56_MOUSE Ig heavy chain V region 914 OS=Mus musculus OX=10090 PE=1 SV=1	69588.15602	68367.78642	68129.96847	65422.62982	64323.71011	27344.45001	28224.06537	23414.64993	23761.39901	23400.40614	-1.412658097	2.12E-09	down
P18528	Ig heavy chain V region 6.96		sp|P18528|HVM57_MOUSE Ig heavy chain V region 6.96 OS=Mus musculus OX=10090 PE=4 SV=1	23188.80659	23795.86186	23296.39694	22989.03195	25079.2771	27629.49169	25396.5708	27758.93958	28869.25443	27722.75278	0.215088502	0.000515756
P18531	Ig heavy chain V region 3-6	Ighv3-6	sp|P18531|HVM60_MOUSE Ig heavy chain V region 3-6 OS=Mus musculus OX=10090 GN=Ighv3-6 PE=1 SV=1	7672.331883	8657.599931	7410.479152	8947.082705	7401.226137	7897.506887	7955.716185	7612.751372	8479.313045	7771.163129	-0.013459649	0.840644734
P18760	Cofilin-1	Cfl1	sp|P18760|COF1_MOUSE Cofilin-1 OS=Mus musculus OX=10090 GN=Cfl1 PE=1 SV=3	55764.84127	53354.32083	54336.17203	52686.43429	54117.79994	46473.11374	45453.81838	46375.83798	48138.17698	45874.59514	-0.218260021	4.20E-06
P19070	Complement receptor type 2	Cr2	sp|P19070|CR2_MOUSE Complement receptor type 2 OS=Mus musculus OX=10090 GN=Cr2 PE=1 SV=1	970.0041196	1160.878054	1151.940659	1363.226295	1277.773591	1720.849123	1382.803718	1220.394893	1493.396629	1462.595298	0.297417844	0.032517045	up
P19096	Fatty acid synthase	Fasn	sp|P19096|FAS_MOUSE Fatty acid synthase OS=Mus musculus OX=10090 GN=Fasn PE=1 SV=2	140936.0039	142261.99	137322.0033	140002.0396	138087.1153	77014.76415	78623.66291	70798.29655	73447.47461	72898.21059	-0.90615176	2.25E-10	down
P19123	"Troponin C, slow skeletal and cardiac muscles"	Tnnc1	"sp|P19123|TNNC1_MOUSE Troponin C, slow skeletal and cardiac muscles OS=Mus musculus OX=10090 GN=Tnnc1 PE=1 SV=1"	12842.34799	12799.39978	12153.09995	12047.88372	12106.01133	4194.331774	4402.916816	3845.689583	3740.579982	3568.620664	-1.649066123	3.77E-10	down
P19137	Laminin subunit alpha-1	Lama1	sp|P19137|LAMA1_MOUSE Laminin subunit alpha-1 OS=Mus musculus OX=10090 GN=Lama1 PE=1 SV=2	20708.03806	20238.58316	21320.65492	21743.46911	21921.79733	18550.34811	20275.30629	20322.58072	17743.07675	20983.0689	-0.114142675	0.046933561
P19157	Glutathione S-transferase P 1	Gstp1	sp|P19157|GSTP1_MOUSE Glutathione S-transferase P 1 OS=Mus musculus OX=10090 GN=Gstp1 PE=1 SV=2	15209.70996	14869.61935	15988.85796	15395.27317	15724.71703	8197.469525	7812.939651	7663.089802	7999.926532	7763.220929	-0.968843019	5.11E-10	down
P19221	Prothrombin	F2	sp|P19221|THRB_MOUSE Prothrombin OS=Mus musculus OX=10090 GN=F2 PE=1 SV=1	1118094.187	1156018.384	1128235.488	1198769.284	1139780.031	1185855.725	1196207.767	1172552.584	1221306.715	1176676.094	0.052243416	0.0341346
P19783	"Cytochrome c oxidase subunit 4 isoform 1, mitochondrial"	Cox4i1	"sp|P19783|COX41_MOUSE Cytochrome c oxidase subunit 4 isoform 1, mitochondrial OS=Mus musculus OX=10090 GN=Cox4i1 PE=1 SV=2"	13758.10598	13321.32838	13890.85698	13967.19606	13206.21761	7601.557471	7096.149528	6482.528831	6295.662845	7587.485769	-0.958615133	2.60E-08	down
P20029	78 kDa glucose-regulated protein	Hspa5	sp|P20029|BIP_MOUSE Endoplasmic reticulum chaperone BiP OS=Mus musculus OX=10090 GN=Hspa5 PE=1 SV=3	264171.1336	263092.8337	268335.0712	265150.5239	270607.7107	270542.6317	269925.5286	271744.3137	275019.7899	270873.7677	0.028698346	0.012126961
P20033	Platelet-derived growth factor subunit A	Pdgfa	sp|P20033|PDGFA_MOUSE Platelet-derived growth factor subunit A OS=Mus musculus OX=10090 GN=Pdgfa PE=2 SV=2	1441.586403	1429.229051	1401.404921	1579.913454	1774.924628	2656.856037	2669.973117	2555.403317	2807.115202	2242.27325	0.76170446	1.83E-05	up
P20060	Beta-hexosaminidase subunit beta	Hexb	sp|P20060|HEXB_MOUSE Beta-hexosaminidase subunit beta OS=Mus musculus OX=10090 GN=Hexb PE=1 SV=2	26611.79463	27046.98133	26194.21412	26166.52779	27139.35723	28145.0364	29128.48982	28119.83699	27227.89382	27519.16399	0.073724548	0.006752922
P20108	"Thioredoxin-dependent peroxide reductase, mitochondrial"	Prdx3	"sp|P20108|PRDX3_MOUSE Thioredoxin-dependent peroxide reductase, mitochondrial OS=Mus musculus OX=10090 GN=Prdx3 PE=1 SV=1"	47716.75565	45199.79397	46772.91585	44036.42269	44957.83418	29658.74151	30542.75629	29726.71454	29346.01561	29659.08353	-0.618687205	1.34E-08	down
P20152	Vimentin	Vim	sp|P20152|VIME_MOUSE Vimentin OS=Mus musculus OX=10090 GN=Vim PE=1 SV=3	92179.68806	91047.86797	93090.39376	89887.30909	90783.85836	65903.28365	66453.91028	64146.13553	65377.18905	62301.52588	-0.495355623	2.39E-09	down
P20693	Low affinity immunoglobulin epsilon Fc receptor	Fcer2	sp|P20693|FCER2_MOUSE Low affinity immunoglobulin epsilon Fc receptor OS=Mus musculus OX=10090 GN=Fcer2 PE=1 SV=1	6659.422281	6665.426665	7050.795178	6672.158779	6340.780708	5859.098689	6036.79956	6352.418552	5984.822958	6016.831806	-0.142421107	0.001963775
P20918	Plasminogen	Plg	sp|P20918|PLMN_MOUSE Plasminogen OS=Mus musculus OX=10090 GN=Plg PE=1 SV=3	2216436.732	2229130.792	2227632.796	2235799.856	2242980.074	2355041.143	2347350.067	2363722.067	2352931.923	2341047.372	0.076599505	2.94E-08
P21107	Tropomyosin alpha-3 chain	Tpm3	sp|P21107|TPM3_MOUSE Tropomyosin alpha-3 chain OS=Mus musculus OX=10090 GN=Tpm3 PE=1 SV=3	31272.80429	30894.86831	30630.0676	28643.09116	28924.3858	25780.32236	25469.25703	23719.38464	24714.92136	23400.40614	-0.288824226	6.00E-05	down
P21180	Complement C2	C2	sp|P21180|CO2_MOUSE Complement C2 OS=Mus musculus OX=10090 GN=C2 PE=1 SV=2	186440.3865	188263.6296	188213.4593	190785.6655	189430.0752	181634.3232	187125.5222	181769.5717	188278.6595	188576.9142	-0.024293186	0.104220418
P21460	Cystatin-C	Cst3	sp|P21460|CYTC_MOUSE Cystatin-C OS=Mus musculus OX=10090 GN=Cst3 PE=1 SV=2	35938.53922	36237.5899	36705.6843	35623.29132	36021.46477	47274.72916	45627.22697	46551.60647	46245.83416	46250.45137	0.361601716	1.01E-09	up
P21550	Beta-enolase	Eno3	sp|P21550|ENOB_MOUSE Beta-enolase OS=Mus musculus OX=10090 GN=Eno3 PE=1 SV=3	76249.84643	73638.58489	74063.72745	73729.94174	72825.04897	42058.56926	41272.28307	40345.62698	39862.06501	39835.16722	-0.865368176	5.07E-11	down
P21570	Angiogenin	Ang	sp|P21570|ANGI_MOUSE Angiogenin OS=Mus musculus OX=10090 GN=Ang PE=1 SV=1	36404.45118	39617.9766	37213.38561	37903.74892	36239.44782	33615.36705	32291.37945	32886.38702	32491.16919	33076.46681	-0.189093364	0.000110093
P21614	Vitamin D-binding protein	Gc	sp|P21614|VTDB_MOUSE Vitamin D-binding protein OS=Mus musculus OX=10090 GN=Gc PE=1 SV=2	1682953.367	1678530.141	1686333.612	1677286.761	1692034.937	1873145.763	1864817.299	1886755.05	1890767.619	1894494.375	0.160861762	1.01E-09
Q63844	Mitogen-activated protein kinase 3	Mapk3	sp|Q63844|MK03_MOUSE Mitogen-activated protein kinase 3 OS=Mus musculus OX=10090 GN=Mapk3 PE=1 SV=5	7070.61557	6908.507377	7858.917528	7712.49014	7617.150975	7075.825355	6126.61898	6579.981534	6765.283105	6524.573302	-0.168426093	0.00981122
P28653	Biglycan	BGN	sp|P28653|PGS1_MOUSE Biglycan OS=Mus musculus OX=10090 GN=Bgn PE=1 SV=1	6492.525625	6759.41269	7094.285767	8185.765186	7556.901584	8517.498274	8938.122581	8171.15432	8606.694391	7138.919257	0.197113456	0.039790522
P21836	Acetylcholinesterase	Ache	sp|P21836|ACES_MOUSE Acetylcholinesterase OS=Mus musculus OX=10090 GN=Ache PE=1 SV=1	13355.51268	14145.52847	14347.22819	15298.19111	13857.36011	15340.79934	14740.76862	14652.22708	15409.67733	14226.60573	0.066825632	0.123105467
P22599	Alpha-1-antitrypsin 1-2	Serpina1b	sp|P22599|A1AT2_MOUSE Alpha-1-antitrypsin 1-2 OS=Mus musculus OX=10090 GN=Serpina1b PE=1 SV=2	1559623.732	1572006.166	1561181.508	1576709.746	1559841.784	1905251.541	1856821.813	1926276.957	1887407.188	1922907.317	0.278829812	6.64E-09	up
P23492	Purine nucleoside phosphorylase	Pnp	sp|P23492|PNPH_MOUSE Purine nucleoside phosphorylase OS=Mus musculus OX=10090 GN=Pnp PE=1 SV=2	55829.10499	55127.12857	55975.00197	54945.53384	55246.07271	32476.22934	32198.96409	30568.11514	31343.37191	30310.12022	-0.820709697	2.53E-11	down
P23591	GDP-L-fucose synthase	Tsta3	sp|P23591|FCL_MOUSE GDP-L-fucose synthase OS=Mus musculus OX=10090 GN=Tsta3 PE=1 SV=3	12924.56775	11410.50599	13088.24095	12576.98095	13346.55005	9092.8297	9446.510882	9401.949715	8534.340106	7562.876135	-0.524507239	4.71E-05	down
P23927	Alpha-crystallin B chain	Cryab	sp|P23927|CRYAB_MOUSE Alpha-crystallin B chain OS=Mus musculus OX=10090 GN=Cryab PE=1 SV=2	32264.16664	32280.8463	31749.99695	31592.44416	30410.0385	15832.67632	15500.85898	14552.38226	14011.94798	15526.44186	-1.069536955	5.79E-10	down
P23953	Carboxylesterase 1C	Ces1c	sp|P23953|EST1C_MOUSE Carboxylesterase 1C OS=Mus musculus OX=10090 GN=Ces1c PE=1 SV=4	1673597.326	1663951.13	1678774.089	1663792.355	1678563.023	2016386.926	2032203.316	2026537.796	2055113.707	2021681.439	0.280406381	4.04E-11	up
P24270	Catalase	Cat	sp|P24270|CATA_MOUSE Catalase OS=Mus musculus OX=10090 GN=Cat PE=1 SV=4	122403.4817	120850.2824	118787.1726	118100.3267	119282.5691	67414.9307	69152.64638	65356.75395	67356.69305	66132.79846	-0.837634301	1.98E-11	down
P24527	Leukotriene A-4 hydrolase	Lta4h	sp|P24527|LKHA4_MOUSE Leukotriene A-4 hydrolase OS=Mus musculus OX=10090 GN=Lta4h PE=1 SV=4	107377.1123	110606.0973	110079.7219	109741.5613	110226.4493	92704.40511	91410.21017	91827.07135	93211.01062	92446.09038	-0.247617916	4.66E-09
P24547	Inosine-5-monophosphate dehydrogenase 2	Impdh2	sp|P24547|IMDH2_MOUSE Inosine-5-monophosphate dehydrogenase 2 OS=Mus musculus OX=10090 GN=Impdh2 PE=1 SV=2	10990.98588	10742.78729	10454.54044	10576.11968	11152.68632	5320.400779	5760.903376	4575.492802	5479.288089	5587.953001	-1.012605408	1.65E-08	down
P24549	Retinal dehydrogenase 1	Aldh1a1	sp|P24549|AL1A1_MOUSE Retinal dehydrogenase 1 OS=Mus musculus OX=10090 GN=Aldh1a1 PE=1 SV=5	32236.76006	32197.25997	32495.68324	31253.62777	31584.1532	22308.37059	22701.9882	20973.65214	21054.15162	20747.04014	-0.567814691	1.49E-08	down
P25119	Tumor necrosis factor receptor superfamily member 1B	Tnfrsf1b	sp|P25119|TNR1B_MOUSE Tumor necrosis factor receptor superfamily member 1B OS=Mus musculus OX=10090 GN=Tnfrsf1b PE=2 SV=1	7380.782515	7833.205452	7931.339626	7703.558591	6983.129037	8089.524136	7600.280492	8170.010264	7937.758554	7345.97577	0.049166946	0.291582675
P25785	Metalloproteinase inhibitor 2	Timp2	sp|P25785|TIMP2_MOUSE Metalloproteinase inhibitor 2 OS=Mus musculus OX=10090 GN=Timp2 PE=1 SV=2	65194.59683	64596.68223	65396.40759	65635.23953	63918.61715	86186.52055	84835.22095	88539.4727	85457.86575	80889.62995	0.391252277	2.58E-07	up
P26039	Talin-1	Tln1	sp|P26039|TLN1_MOUSE Talin-1 OS=Mus musculus OX=10090 GN=Tln1 PE=1 SV=2	427249.7685	415744.7989	429987.5395	431976.3368	429538.8702	468950.1659	481442.4748	479411.1352	476330.6216	485973.1557	0.16438591	1.37E-06
P26040	Ezrin	Ezr	sp|P26040|EZRI_MOUSE Ezrin OS=Mus musculus OX=10090 GN=Ezr PE=1 SV=3	94080.19301	94712.05942	91347.97035	94732.67473	94855.37005	60551.29161	61529.937	57513.73547	57068.5229	55737.46531	-0.683878406	3.13E-09	down
P26041	Moesin	Msn	sp|P26041|MOES_MOUSE Moesin OS=Mus musculus OX=10090 GN=Msn PE=1 SV=3	176290.4993	173334.7222	171199.866	170932.3841	167959.2128	131016.2712	129682.6284	123745.1716	123705.8736	123383.7563	-0.445001581	2.69E-08	down
P26043	Radixin	Rdx	sp|P26043|RADI_MOUSE Radixin OS=Mus musculus OX=10090 GN=Rdx PE=1 SV=3	49793.04078	50171.23674	50743.99865	47788.64433	48966.66405	35865.8586	37050.25115	32566.05156	32739.00099	34239.83133	-0.520946144	4.30E-07	down
P26262	Plasma kallikrein	Klkb1	sp|P26262|KLKB1_MOUSE Plasma kallikrein OS=Mus musculus OX=10090 GN=Klkb1 PE=1 SV=2	656113.6595	658942.1421	659918.3669	664206.334	669441.8443	814468.0216	824085.3905	818051.4771	836232.8034	823628.5213	0.315175756	3.13E-10	up
P26339	Chromogranin-A	Chga	sp|P26339|CMGA_MOUSE Chromogranin-A OS=Mus musculus OX=10090 GN=Chga PE=1 SV=1	22551.83974	21784.93027	23415.85607	23516.18754	21906.82853	24525.93315	21838.06036	23057.91272	23078.81142	22400.3601	0.021828838	0.567277556
P26443	"Glutamate dehydrogenase 1, mitochondrial"	Glud1	"sp|P26443|DHE3_MOUSE Glutamate dehydrogenase 1, mitochondrial OS=Mus musculus OX=10090 GN=Glud1 PE=1 SV=1"	2691.515718	3070.145343	2910.416387	2951.100478	2206.025866	1358.938798	640.1372951	977.7199823	1021.067021	1156.876525	-1.423746636	1.88E-05	down
P26618	Platelet-derived growth factor receptor alpha	Pdgfra	sp|P26618|PGFRA_MOUSE Platelet-derived growth factor receptor alpha OS=Mus musculus OX=10090 GN=Pdgfra PE=1 SV=3	70173.14487	68944.14333	69659.6053	71164.06288	72088.77147	75302.45598	76235.40088	74462.39337	77299.36887	75747.33504	0.106679307	7.54E-05
Q9D0R2	"Threonine--tRNA ligase, cytoplasmic"	Tars	"sp|Q9D0R2|SYTC_MOUSE Threonine--tRNA ligase, cytoplasmic OS=Mus musculus OX=10090 GN=Tars PE=1 SV=2"	16866.39081	18375.38555	17726.61499	17500.98306	17633.23814	13473.10744	12703.47727	14603.34472	13242.19921	14919.03134	-0.353819227	4.69E-05	down
P26883	Peptidyl-prolyl cis-trans isomerase FKBP1A	Fkbp1a	sp|P26883|FKB1A_MOUSE Peptidyl-prolyl cis-trans isomerase FKBP1A OS=Mus musculus OX=10090 GN=Fkbp1a PE=1 SV=2	20052.17012	19780.80221	21159.19844	20283.35492	19398.62016	21293.74568	21934.62922	25147.37355	19142.90637	28022.54287	0.198714123	0.098076571
P26928	Hepatocyte growth factor-like protein	Mst1	sp|P26928|HGFL_MOUSE Hepatocyte growth factor-like protein OS=Mus musculus OX=10090 GN=Mst1 PE=2 SV=2	128555.7876	128548.0002	130098.459	131390.8608	130200.4325	139711.5861	141478.5661	136641.794	141505.6577	135889.9248	0.099725754	0.000100138
P27046	Alpha-mannosidase 2	Man2a1	sp|P27046|MA2A1_MOUSE Alpha-mannosidase 2 OS=Mus musculus OX=10090 GN=Man2a1 PE=1 SV=2	97416.23602	94490.45845	94550.035	96320.93725	98139.14901	97309.32039	97090.12031	96018.47361	96589.29411	95144.20117	0.003698894	0.775060176
P27656	Hepatic triacylglycerol lipase	Lipc	sp|P27656|LIPC_MOUSE Hepatic triacylglycerol lipase OS=Mus musculus OX=10090 GN=Lipc PE=2 SV=2	59641.45556	61474.82999	59171.46698	59108.4126	58191.18273	58477.79344	59417.88266	60341.63194	58071.40159	62700.87313	0.006878531	0.780524446
P27773	Protein disulfide-isomerase A3	Pdia3	sp|P27773|PDIA3_MOUSE Protein disulfide-isomerase A3 OS=Mus musculus OX=10090 GN=Pdia3 PE=1 SV=2	56653.19267	54578.95776	54806.54235	55400.8487	56061.87193	49538.59812	51982.08073	50784.61074	50960.93919	51443.08416	-0.12364341	3.94E-05
P27784	C-C motif chemokine 6	Ccl6	sp|P27784|CCL6_MOUSE C-C motif chemokine 6 OS=Mus musculus OX=10090 GN=Ccl6 PE=1 SV=1	1917.704949	2024.635863	1834.910905	1968.435861	2053.624843	2786.102375	2903.088259	2549.059011	2787.162642	2644.305181	0.480230995	5.52E-06	up
P27931	Interleukin-1 receptor type 2	Il1r2	sp|P27931|IL1R2_MOUSE Interleukin-1 receptor type 2 OS=Mus musculus OX=10090 GN=Il1r2 PE=1 SV=1	591.1884032	680.2372176	711.2484619	680.3122479	651.7412466	786.2416918	656.4190119	724.8733806	693.3619706	566.8717346	0.048379072	0.603041008
P28063	Proteasome subunit beta type-8	Psmb8	sp|P28063|PSB8_MOUSE Proteasome subunit beta type-8 OS=Mus musculus OX=10090 GN=Psmb8 PE=1 SV=2	62271.54272	61377.63658	63284.4075	59948.17242	62799.69987	64292.84959	69013.50416	67071.79672	68367.97282	68208.95668	0.121771266	0.000697114
P28271	Cytoplasmic aconitate hydratase	Aco1	sp|P28271|ACOC_MOUSE Cytoplasmic aconitate hydratase OS=Mus musculus OX=10090 GN=Aco1 PE=1 SV=3	28497.1787	28836.31195	28450.87175	28942.10391	28362.12051	27014.13095	26883.5235	25796.36487	25468.91811	25913.94467	-0.126495342	8.43E-05
P28474	Alcohol dehydrogenase class-3	Adh5	sp|P28474|ADHX_MOUSE Alcohol dehydrogenase class-3 OS=Mus musculus OX=10090 GN=Adh5 PE=1 SV=3	17611.09389	16676.44479	16797.07364	16830.14603	17756.73068	16220.62114	13882.03267	15971.01072	18849.91878	14634.90193	-0.106799356	0.20250228
P28650	Adenylosuccinate synthetase isozyme 1	Adssl1	sp|P28650|PURA1_MOUSE Adenylosuccinate synthetase isozyme 1 OS=Mus musculus OX=10090 GN=Adssl1 PE=1 SV=2	10007.18397	10197.53227	9685.522291	8959.800455	9249.31074	4664.084585	4615.160625	4245.172862	4265.437331	4371.006597	-1.11800339	2.72E-08	down
P28654	Decorin	Dcn	sp|P28654|PGS2_MOUSE Decorin OS=Mus musculus OX=10090 GN=Dcn PE=1 SV=1	53720.68801	53302.80832	55385.17251	54238.77644	53087.75987	42901.34593	45040.54521	42942.6323	44853.35548	41866.58065	-0.309835707	6.14E-07	down
P28665	Murinoglobulin-1	Mug1	sp|P28665|MUG1_MOUSE Murinoglobulin-1 OS=Mus musculus OX=10090 GN=Mug1 PE=1 SV=3	2376056.467	2365590.335	2387409.383	2393655.286	2427376.892	2944881.912	2971724.833	2989936.287	3025123.177	3029334.092	0.324185352	1.14E-09	up
P28666	Murinoglobulin-2	Mug2	sp|P28666|MUG2_MOUSE Murinoglobulin-2 OS=Mus musculus OX=10090 GN=Mug2 PE=1 SV=2	98399.09288	94885.06368	98087.14519	94134.64924	93583.02264	99936.43742	101201.0461	99722.09234	100543.0514	99999.0108	0.0656731	0.002757417
P28798	Granulins	Grn	sp|P28798|GRN_MOUSE Granulins OS=Mus musculus OX=10090 GN=Grn PE=1 SV=2	103303.9266	98787.37898	102641.5245	103178.814	104332.4871	92048.91214	100074.4095	92015.32043	92638.68718	93688.8769	-0.122740453	0.001662381
P28828	Receptor-type tyrosine-protein phosphatase mu	Ptprm	sp|P28828|PTPRM_MOUSE Receptor-type tyrosine-protein phosphatase mu OS=Mus musculus OX=10090 GN=Ptprm PE=1 SV=2	2209.726844	2129.410356	2048.81741	2197.35536	2247.751377	2602.728989	2651.69772	2379.634835	2453.639845	2469.129331	0.213031385	0.000496219
P28862	Stromelysin-1	Mmp3	sp|P28862|MMP3_MOUSE Stromelysin-1 OS=Mus musculus OX=10090 GN=Mmp3 PE=2 SV=2	31225.55155	31711.29293	29664.12854	31428.37548	35509.71916	36316.57433	33500.04771	40138.65699	38706.91678	35574.34467	0.207649474	0.011664539
P29341	Polyadenylate-binding protein 1	Pabpc1	sp|P29341|PABP1_MOUSE Polyadenylate-binding protein 1 OS=Mus musculus OX=10090 GN=Pabpc1 PE=1 SV=2	47326.44807	49427.70718	49345.95352	50476.84659	49031.21697	45116.85042	43767.49771	44788.72139	43095.4299	46513.32701	-0.137492735	0.000435448
P29351	Tyrosine-protein phosphatase non-receptor type 6	Ptpn6	sp|P29351|PTN6_MOUSE Tyrosine-protein phosphatase non-receptor type 6 OS=Mus musculus OX=10090 GN=Ptpn6 PE=1 SV=2	3838.717589	3968.406812	4010.373659	4095.892137	4247.39501	4452.309933	3702.533015	6853.410729	3986.941595	6047.146401	0.312817644	0.152687094
P29416	Beta-hexosaminidase subunit alpha	Hexa	sp|P29416|HEXA_MOUSE Beta-hexosaminidase subunit alpha OS=Mus musculus OX=10090 GN=Hexa PE=1 SV=2	67227.40944	65101.11601	70376.36008	69147.66848	69463.6194	82582.85277	84175.85295	83501.46957	85524.02424	85284.68687	0.302947497	4.69E-07	up
P29533	Vascular cell adhesion protein 1	Vcam1	sp|P29533|VCAM1_MOUSE Vascular cell adhesion protein 1 OS=Mus musculus OX=10090 GN=Vcam1 PE=1 SV=1	199964.1189	204426.8932	197144.8958	211784.5152	203407.1857	203809.9488	205068.6387	201769.7369	206572.0068	203174.9016	0.005194845	0.785384739
P29621	Serine protease inhibitor A3C	Serpina3c	sp|P29621|SPA3C_MOUSE Serine protease inhibitor A3C OS=Mus musculus OX=10090 GN=Serpina3c PE=2 SV=1	45586.60241	46297.10754	45428.06736	45547.01955	47128.30916	46437.09764	46068.53626	47205.79803	46526.22013	45018.85105	0.007940956	0.612356719
P29699	Alpha-2-HS-glycoprotein	Ahsg	sp|P29699|FETUA_MOUSE Alpha-2-HS-glycoprotein OS=Mus musculus OX=10090 GN=Ahsg PE=1 SV=1	627213.8875	642526.1757	636745.1622	646440.3169	625583.2808	737239.219	708825.788	726256.6473	716737.9701	735190.4454	0.18933241	1.08E-06
P29788	Vitronectin	Vtn	sp|P29788|VTNC_MOUSE Vitronectin OS=Mus musculus OX=10090 GN=Vtn PE=1 SV=2	380668.0235	359508.6935	385078.3727	376794.8936	374622.1109	344468.2437	366006.3486	334979.3653	340317.1687	342017.9826	-0.119249459	0.002526748
P30115	Glutathione S-transferase A3	Gsta3	sp|P30115|GSTA3_MOUSE Glutathione S-transferase A3 OS=Mus musculus OX=10090 GN=Gsta3 PE=1 SV=2	14057.68831	14194.12517	13980.45133	12703.18763	13652.47475	5755.681039	5333.196797	5167.593375	4924.606914	5327.873914	-1.371475018	2.90E-09	down
P30275	"Creatine kinase U-type, mitochondrial"	Ckmt1	"sp|P30275|KCRU_MOUSE Creatine kinase U-type, mitochondrial OS=Mus musculus OX=10090 GN=Ckmt1 PE=1 SV=1"	20571.00514	22615.9339	21693.9647	23482.20882	21384.79188	14956.97064	15274.49327	14688.62884	14696.63584	14930.21754	-0.557972235	7.92E-07	down
P30681	High mobility group protein B2	Hmgb2	sp|P30681|HMGB2_MOUSE High mobility group protein B2 OS=Mus musculus OX=10090 GN=Hmgb2 PE=1 SV=3	15998.83061	16088.42468	15245.03822	16200.08345	15610.57998	8482.511208	8397.129312	8082.750053	7899.428636	7454.593745	-0.973093684	1.50E-09	down
P31230	Aminoacyl tRNA synthase complex-interacting multifunctional protein 1	Aimp1	sp|P31230|AIMP1_MOUSE Aminoacyl tRNA synthase complex-interacting multifunctional protein 1 OS=Mus musculus OX=10090 GN=Aimp1 PE=1 SV=2	16510.10519	17146.86088	15696.74305	16484.53389	16714.52847	9561.24477	9708.492843	8681.714958	8712.547974	7874.859178	-0.890252028	7.13E-08	down
P31324	cAMP-dependent protein kinase type II-beta regulatory subunit	Prkar2b	sp|P31324|KAP3_MOUSE cAMP-dependent protein kinase type II-beta regulatory subunit OS=Mus musculus OX=10090 GN=Prkar2b PE=1 SV=3	19410.47799	19571.83639	20299.65266	20733.81568	19870.13714	18545.20295	18017.87948	19133.80335	18615.73873	18451.63245	-0.1067123	0.00147746
P31428	Dipeptidase 1	Dpep1	sp|P31428|DPEP1_MOUSE Dipeptidase 1 OS=Mus musculus OX=10090 GN=Dpep1 PE=1 SV=2	30931.63955	28726.4834	29881.58149	30932.28615	30788.00052	35095.11412	37714.81102	32970.63108	34952.68505	35157.09951	0.217645818	0.000464928
P31532	Serum amyloid A-4 protein	Saa4	sp|P31532|SAA4_MOUSE Serum amyloid A-4 protein OS=Mus musculus OX=10090 GN=Saa4 PE=1 SV=2	299298.8159	297372.9484	299497.1053	299391.3667	295942.3928	214285.4879	217965.2537	205534.7186	208819.2952	208074.4561	-0.499962261	3.24E-10	down
P31725	Protein S100-A9	S100a9	sp|P31725|S10A9_MOUSE Protein S100-A9 OS=Mus musculus OX=10090 GN=S100a9 PE=1 SV=3	52706.64434	51718.55579	52590.9488	52331.11395	52826.74154	49629.15288	54062.98383	50902.13641	49427.74245	50987.80593	-0.039971831	0.131129197
P31786	Acyl-CoA-binding protein	Dbi	sp|P31786|ACBP_MOUSE Acyl-CoA-binding protein OS=Mus musculus OX=10090 GN=Dbi PE=1 SV=2	35341.26467	34496.85598	37007.13195	35181.56794	34866.99661	27876.45922	27547.045	25076.65014	26961.15959	26926.29553	-0.396483495	1.10E-06	down
P31809	Carcinoembryonic antigen-related cell adhesion molecule 1	Ceacam1	sp|P31809|CEAM1_MOUSE Carcinoembryonic antigen-related cell adhesion molecule 1 OS=Mus musculus OX=10090 GN=Ceacam1 PE=1 SV=1	11358.61215	10910.93188	11099.43309	10860.57012	10966.51196	13308.46242	14083.47738	13615.29704	13736.81268	14255.68984	0.322025645	5.06E-07	up
P32261	Antithrombin-III	Serpinc1	sp|P32261|ANT3_MOUSE Antithrombin-III OS=Mus musculus OX=10090 GN=Serpinc1 PE=1 SV=1	585896.097	583325.6714	588821.5189	577473.2211	592979.3786	641662.7874	654778.3798	641128.5393	653183.815	643810.3996	0.143411355	2.84E-07
P32921	"Tryptophan--tRNA ligase, cytoplasmic"	Wars	"sp|P32921|SYWC_MOUSE Tryptophan--tRNA ligase, cytoplasmic OS=Mus musculus OX=10090 GN=Wars PE=1 SV=2"	6234.620204	4859.573162	5818.312933	5672.310637	5740.90633	5698.26109	5386.984611	4588.181414	5028.570254	5936.291185	-0.088611398	0.333447759
P33434	72 kDa type IV collagenase	Mmp2	sp|P33434|MMP2_MOUSE 72 kDa type IV collagenase OS=Mus musculus OX=10090 GN=Mmp2 PE=1 SV=1	79801.36191	76746.83005	81009.15594	80270.36017	80639.69446	100796.7076	105966.1481	103667.0027	103782.7172	103045.0123	0.376421198	2.67E-08	up
P33587	Vitamin K-dependent protein C	Proc	sp|P33587|PROC_MOUSE Vitamin K-dependent protein C OS=Mus musculus OX=10090 GN=Proc PE=1 SV=2	189540.1658	193648.1443	189314.7231	185552.9424	190346.9138	183898.1922	185952.1587	183464.8536	184844.7188	183420.0772	-0.04139065	0.004608615
P33622	Apolipoprotein C-III	Apoc3	sp|P33622|APOC3_MOUSE Apolipoprotein C-III OS=Mus musculus OX=10090 GN=Apoc3 PE=1 SV=2	97066.56579	94578.90445	94671.36068	93989.99697	95397.98879	109406.6129	107367.9541	110463.7307	115157.7768	112656.193	0.222556999	4.17E-06
P34022	Ran-specific GTPase-activating protein	Ranbp1	sp|P34022|RANG_MOUSE Ran-specific GTPase-activating protein OS=Mus musculus OX=10090 GN=Ranbp1 PE=1 SV=2	8112.254834	7530.933956	8335.727447	7541.043221	7751.963667	4320.388115	4469.89199	4307.887888	4536.582123	4006.11284	-0.859740218	5.77E-08	down
P34902	Cytokine receptor common subunit gamma	Il2rg	sp|P34902|IL2RG_MOUSE Cytokine receptor common subunit gamma OS=Mus musculus OX=10090 GN=Il2rg PE=2 SV=1	4142.08014	3965.78259	4119.380116	4126.66715	4225.596705	3461.455648	3124.26209	3083.436799	3055.682098	3288.853869	-0.361902572	5.96E-06	down
P34914	Bifunctional epoxide hydrolase 2	Ephx2	sp|P34914|HYES_MOUSE Bifunctional epoxide hydrolase 2 OS=Mus musculus OX=10090 GN=Ephx2 PE=1 SV=2	3086.737583	2905.305325	3206.171062	2757.907178	3263.383981	1713.440098	1894.82633	1760.804972	1384.812696	1743.256988	-0.840872025	5.40E-06	down
P34928	Apolipoprotein C-I	Apoc1	sp|P34928|APOC1_MOUSE Apolipoprotein C-I OS=Mus musculus OX=10090 GN=Apoc1 PE=1 SV=1	211654.4453	212561.9813	210994.6887	213930.0287	209432.1249	194394.312	188319.6533	189341.1371	187470.0557	192436.1522	-0.153146283	6.09E-07
P35235	Tyrosine-protein phosphatase non-receptor type 11	Ptpn11	sp|P35235|PTN11_MOUSE Tyrosine-protein phosphatase non-receptor type 11 OS=Mus musculus OX=10090 GN=Ptpn11 PE=1 SV=2	10056.32681	10254.87638	10004.70215	10429.52577	10190.00582	10380.86824	10047.10686	10887.24539	9876.097277	12228.75089	0.068712109	0.280782708
P35278	Ras-related protein Rab-5C	Rab5c	sp|P35278|RAB5C_MOUSE Ras-related protein Rab-5C OS=Mus musculus OX=10090 GN=Rab5c PE=1 SV=2	16672.6546	15888.20626	16200.71126	15218.58382	16022.22179	9976.767628	10979.77511	10311.2656	10110.27733	10744.34251	-0.618138584	7.88E-08	down
P35279	Ras-related protein Rab-6A	Rab6a	sp|P35279|RAB6A_MOUSE Ras-related protein Rab-6A OS=Mus musculus OX=10090 GN=Rab6a PE=1 SV=4	34616.40773	37617.73628	34855.93433	34392.29079	35580.82093	36098.41969	33347.40662	34889.52368	36011.22087	35630.27565	-0.008878695	0.786686491
P35330	Intercellular adhesion molecule 2	Icam2	sp|P35330|ICAM2_MOUSE Intercellular adhesion molecule 2 OS=Mus musculus OX=10090 GN=Icam2 PE=1 SV=1	15210.65501	14988.19531	15147.0444	15838.93819	15939.89343	15869.72145	17179.91102	15616.35361	16478.71451	17224.50661	0.094911638	0.025117295
P35385	Heat shock protein beta-7	Hspb7	sp|P35385|HSPB7_MOUSE Heat shock protein beta-7 OS=Mus musculus OX=10090 GN=Hspb7 PE=1 SV=3	17457.99503	16947.6144	16520.8244	16239.8871	16449.76794	11500.45435	10524.96695	10597.07139	9740.944935	11512.83427	-0.63413054	3.99E-07	down
P35441	Thrombospondin-1	Thbs1	sp|P35441|TSP1_MOUSE Thrombospondin-1 OS=Mus musculus OX=10090 GN=Thbs1 PE=1 SV=1	595110.3801	603386.3906	596959.6722	611238.3617	614487.663	1006516.142	1015156.737	1026155.12	1040589.026	1001399.569	0.752500351	2.19E-11	up
P35454	Oxytocin-neurophysin 1	Oxt	sp|P35454|NEU1_MOUSE Oxytocin-neurophysin 1 OS=Mus musculus OX=10090 GN=Oxt PE=2 SV=1	1181.034829	1195.090134	1282.225773	1238.572929	1075.601331	1242.45245	1242.519283	1256.17262	1265.832429	1345.587674	0.088998122	0.091323309
P35455	Vasopressin-neurophysin 2-copeptin	Avp	sp|P35455|NEU2_MOUSE Vasopressin-neurophysin 2-copeptin OS=Mus musculus OX=10090 GN=Avp PE=2 SV=1	21159.7742	21057.92358	20465.77552	20975.55001	21026.4764	24394.21714	24691.51431	26089.65902	24327.42164	24195.74477	0.240767045	6.62E-06
P35486	"Pyruvate dehydrogenase E1 component subunit alpha, somatic form, mitochondrial"	Pdha1	"sp|P35486|ODPA_MOUSE Pyruvate dehydrogenase E1 component subunit alpha, somatic form, mitochondrial OS=Mus musculus OX=10090 GN=Pdha1 PE=1 SV=1"	5695.466511	6321.264811	5785.275017	6647.208689	6366.976096	5440.077124	4634.993583	4936.390218	6108.318805	4489.356564	-0.267029959	0.01704182	down
P35505	Fumarylacetoacetase	Fah	sp|P35505|FAAA_MOUSE Fumarylacetoacetase OS=Mus musculus OX=10090 GN=Fah PE=1 SV=2	54790.4899	54223.22989	55775.28124	54118.39468	52096.07734	42042.10475	45306.36916	39608.2314	39697.19385	40321.7668	-0.38885018	6.24E-06	down
P35546	Proto-oncogene tyrosine-protein kinase receptor Ret	Ret	sp|P35546|RET_MOUSE Proto-oncogene tyrosine-protein kinase receptor Ret OS=Mus musculus OX=10090 GN=Ret PE=1 SV=2	17777.42351	17897.19398	18075.65964	17516.51619	17849.35009	16450.09513	17129.03066	16722.96701	17542.50101	17360.97822	-0.064739021	0.007655023
P35700	Peroxiredoxin-1	Prdx1	sp|P35700|PRDX1_MOUSE Peroxiredoxin-1 OS=Mus musculus OX=10090 GN=Prdx1 PE=1 SV=1	164467.8653	162400.4639	163425.6898	162602.7433	163393.7309	84007.03216	89684.43125	77666.78801	81105.05721	82186.11021	-0.977190585	1.71E-10	down
P35761	Dual specificity protein kinase TTK	Ttk	sp|P35761|TTK_MOUSE Dual specificity protein kinase TTK OS=Mus musculus OX=10090 GN=Ttk PE=1 SV=1	12194.04049	12534.06178	12677.60019	12861.43139	13172.53783	16910.07214	17214.17739	16169.66031	17684.2692	15479.45983	0.395658801	1.28E-05	up
P35822	Receptor-type tyrosine-protein phosphatase kappa	Ptprk	sp|P35822|PTPRK_MOUSE Receptor-type tyrosine-protein phosphatase kappa OS=Mus musculus OX=10090 GN=Ptprk PE=1 SV=1	18511.731	18405.5155	19098.52844	19999.8753	19488.43292	26869.03753	26642.62055	26170.78294	28517.45929	27150.01948	0.503059712	2.26E-07	up
P35917	Vascular endothelial growth factor receptor 3	Flt4	sp|P35917|VGFR3_MOUSE Vascular endothelial growth factor receptor 3 OS=Mus musculus OX=10090 GN=Flt4 PE=1 SV=1	90824.47965	92843.0302	91848.20546	92868.69917	92480.00971	100754.5173	102933.0553	98247.30117	102957.3112	99670.1366	0.130690072	2.25E-05
P35918	Vascular endothelial growth factor receptor 2	Kdr	sp|P35918|VGFR2_MOUSE Vascular endothelial growth factor receptor 2 OS=Mus musculus OX=10090 GN=Kdr PE=1 SV=1	41362.20801	43024.60552	42386.52591	42371.46535	41936.94465	46933.09075	46785.01487	45378.42985	46785.60342	45325.35286	0.1313863	2.15E-05
P35951	Low-density lipoprotein receptor	Ldlr	sp|P35951|LDLR_MOUSE Low-density lipoprotein receptor OS=Mus musculus OX=10090 GN=Ldlr PE=1 SV=2	24631.90508	23594.67151	24097.14642	24131.6878	25056.82391	24977.67791	25053.90711	25179.61511	26909.70299	25430.70095	0.06997946	0.024474342
P35979	60S ribosomal protein L12	Rpl12	sp|P35979|RL12_MOUSE 60S ribosomal protein L12 OS=Mus musculus OX=10090 GN=Rpl12 PE=1 SV=2	2795.566237	3135.167733	3036.875076	3288.946049	3189.662675	1874.174794	1615.91886	1961.222644	1557.034795	1697.281717	-0.827232541	2.35E-06	down
P37804	Transgelin	Tagln	sp|P37804|TAGL_MOUSE Transgelin OS=Mus musculus OX=10090 GN=Tagln PE=1 SV=3	9007.316118	8960.843361	8647.25446	8768.063385	9083.250693	6559.045812	6299.093034	6846.754407	6575.103702	6384.969559	-0.44498209	6.00E-08	down
P37889	Fibulin-2	Fbln2	sp|P37889|FBLN2_MOUSE Fibulin-2 OS=Mus musculus OX=10090 GN=Fbln2 PE=1 SV=2	20297.88433	19924.64846	19559.56602	19707.6583	20853.39973	19813.99861	19626.32205	18743.78453	17850.19049	19839.83954	-0.065728667	0.082991074
P38647	"Stress-70 protein, mitochondrial"	Hspa9	"sp|P38647|GRP75_MOUSE Stress-70 protein, mitochondrial OS=Mus musculus OX=10090 GN=Hspa9 PE=1 SV=3"	6876.879362	6059.036999	7315.56514	6877.099009	6524.522642	3059.001488	3176.18083	2537.098434	3033.524255	2732.340553	-1.210896286	2.46E-07	down
P39039	Mannose-binding protein A	Mbl1	sp|P39039|MBL1_MOUSE Mannose-binding protein A OS=Mus musculus OX=10090 GN=Mbl1 PE=1 SV=1	121345.0204	124232.613	125450.7522	120313.7977	117617.2909	125109.6313	119942.6728	123828.3757	121101.5395	121862.4334	0.006819178	0.740312446
P39061	Collagen alpha-1(XVIII) chain	Col18a1	sp|P39061|COIA1_MOUSE Collagen alpha-1(XVIII) chain OS=Mus musculus OX=10090 GN=Col18a1 PE=1 SV=4	37638.69259	39030.92842	36815.81069	37195.04988	37957.11681	46857.97146	46482.84781	45951.49751	48202.2352	45782.86833	0.306429415	2.92E-07	up
P39655	"Arachidonate 12-lipoxygenase, 12S-type"	Alox12	"sp|P39655|LOX12_MOUSE Arachidonate 12-lipoxygenase, 12S-type OS=Mus musculus OX=10090 GN=Alox12 PE=1 SV=4"	30852.25496	31323.49124	31128.43616	31290.51895	31424.17422	32270.42307	30773.2755	29733.99489	31146.99671	30198.25824	-0.01763889	0.419937249
P39876	Metalloproteinase inhibitor 3	Timp3	sp|P39876|TIMP3_MOUSE Metalloproteinase inhibitor 3 OS=Mus musculus OX=10090 GN=Timp3 PE=1 SV=1	13786.45762	14641.21485	14659.87513	14144.85623	14499.14711	19763.57607	21615.84816	27180.67167	21627.52519	27878.24092	0.71891215	0.000494134	up
P40124	Adenylyl cyclase-associated protein 1	Cap1	sp|P40124|CAP1_MOUSE Adenylyl cyclase-associated protein 1 OS=Mus musculus OX=10090 GN=Cap1 PE=1 SV=4	64650.24534	65929.20384	65756.65153	65059.54291	62484.41967	67457.12099	70522.26274	66576.73283	70004.08276	67155.2169	0.077335671	0.007771641
P40142	Transketolase	Tkt	sp|P40142|TKT_MOUSE Transketolase OS=Mus musculus OX=10090 GN=Tkt PE=1 SV=1	151539.5173	147354.9245	148082.6577	142700.9209	146469.6394	96139.31175	96829.48823	98087.13344	97604.77441	94962.98477	-0.606110254	7.53E-10	down
P41216	Long-chain-fatty-acid--CoA ligase 1	Acsl1	sp|P41216|ACSL1_MOUSE Long-chain-fatty-acid--CoA ligase 1 OS=Mus musculus OX=10090 GN=Acsl1 PE=1 SV=2	4019.979076	3690.336474	3733.844438	3853.769478	3761.751232	2231.763188	2577.14241	2107.973726	2379.395318	2097.971304	-0.742218498	5.75E-07	down
P41245	Matrix metalloproteinase-9	Mmp9	sp|P41245|MMP9_MOUSE Matrix metalloproteinase-9 OS=Mus musculus OX=10090 GN=Mmp9 PE=1 SV=2	29877.90359	31722.95614	32736.46805	32459.38696	32820.94972	74019.25389	76193.86588	74912.7351	76841.51012	74849.0834	1.239241622	8.39E-12	up
P41317	Mannose-binding protein C	Mbl2	sp|P41317|MBL2_MOUSE Mannose-binding protein C OS=Mus musculus OX=10090 GN=Mbl2 PE=1 SV=2	151170.946	149716.7243	150518.5041	151826.6346	152878.1539	172455.3636	171975.6339	170048.2061	175267.4899	169101.7446	0.183805588	1.36E-07
Q04592	Proprotein convertase subtilisin/kexin type 5	Pcsk5	sp|Q04592|PCSK5_MOUSE Proprotein convertase subtilisin/kexin type 5 OS=Mus musculus OX=10090 GN=Pcsk5 PE=1 SV=3	2121.836759	1942.896208	1890.254081	2051.149776	2319.882248	1623.194048	2163.973078	1925.132902	1966.692361	1937.673097	-0.102675527	0.251858861
P42703	Leukemia inhibitory factor receptor	Lifr	sp|P42703|LIFR_MOUSE Leukemia inhibitory factor receptor OS=Mus musculus OX=10090 GN=Lifr PE=1 SV=1	193377.0878	203639.6266	196052.9647	201746.2301	190824.0441	247214.491	237860.5148	251671.345	245363.9845	249194.9173	0.321055822	4.94E-07	up
P42932	T-complex protein 1 subunit theta	Cct8	sp|P42932|TCPQ_MOUSE T-complex protein 1 subunit theta OS=Mus musculus OX=10090 GN=Cct8 PE=1 SV=3	13281.79842	13167.76279	12462.01379	12391.55422	12904.0351	8274.852682	8505.120291	7476.816813	7899.428636	8009.764718	-0.676760095	5.71E-08	down
P43025	Tetranectin	Clec3b	sp|P43025|TETN_MOUSE Tetranectin OS=Mus musculus OX=10090 GN=Clec3b PE=1 SV=2	103133.8168	101469.917	104246.7566	102159.4524	103004.0067	123885.084	129308.8135	126262.0931	124640.4936	125654.5543	0.292974084	1.83E-08	up
P43137	Lithostathine-1	Reg1	sp|P43137|LIT1_MOUSE Lithostathine-1 OS=Mus musculus OX=10090 GN=Reg1 PE=1 SV=1	9611.206056	9105.272764	9543.664574	10357.68505	10114.22631	13158.22385	11303.74804	13809.78643	15420.17868	12213.09022	0.435517464	0.001616966	up
P54775	26S protease regulatory subunit 6B	Psmc4	sp|P54775|PRS6B_MOUSE 26S proteasome regulatory subunit 6B OS=Mus musculus OX=10090 GN=Psmc4 PE=1 SV=2	20528.47768	19786.63382	20510.57269	21125.05639	20873.98182	13232.3141	12894.53823	12026.10035	12615.26876	12330.54529	-0.704503464	5.57E-09	down
P45376	Aldose reductase	Akr1b1	sp|P45376|ALDR_MOUSE Aldose reductase OS=Mus musculus OX=10090 GN=Akr1b1 PE=1 SV=3	59890.94999	61598.26562	61486.9209	61037.43314	58976.10881	36589.26764	37078.28727	34101.16564	35111.25539	34829.34393	-0.769749304	7.26E-10	down
P45591	Cofilin-2	Cfl2	sp|P45591|COF2_MOUSE Cofilin-2 OS=Mus musculus OX=10090 GN=Cfl2 PE=1 SV=1	6018.580705	5788.64494	6132.826424	5463.681289	5848.213864	4417.940286	4344.352477	4875.443277	4322.249621	5086.587638	-0.343980406	0.000206475	down
P45700	"Mannosyl-oligosaccharide 1,2-alpha-mannosidase IA"	Man1a1	"sp|P45700|MA1A1_MOUSE Mannosyl-oligosaccharide 1,2-alpha-mannosidase IA OS=Mus musculus OX=10090 GN=Man1a1 PE=1 SV=1"	187158.6281	185814.3557	186860.2113	183601.593	183517.402	187685.0276	193386.9223	188301.0869	190683.4681	186440.3505	0.030102783	0.027963309
P45952	"Medium-chain specific acyl-CoA dehydrogenase, mitochondrial"	Acadm	"sp|P45952|ACADM_MOUSE Medium-chain specific acyl-CoA dehydrogenase, mitochondrial OS=Mus musculus OX=10090 GN=Acadm PE=1 SV=1"	12070.23832	12045.17894	12037.37392	12082.83326	12273.4747	5822.876786	5652.497047	5095.309887	5161.307287	5710.33	-1.1407496	1.07E-10	down
P46412	Glutathione peroxidase 3	Gpx3	sp|P46412|GPX3_MOUSE Glutathione peroxidase 3 OS=Mus musculus OX=10090 GN=Gpx3 PE=1 SV=2	172047.2038	173111.1774	170854.5544	171592.5421	173460.2442	196874.2775	200219.4284	201280.9133	197194.3035	198722.7951	0.207545833	3.50E-09
P46460	Vesicle-fusing ATPase	Nsf	sp|P46460|NSF_MOUSE Vesicle-fusing ATPase OS=Mus musculus OX=10090 GN=Nsf PE=1 SV=2	5078.062291	5077.577974	5019.150017	5219.908234	5064.597552	3391.481517	3162.474283	2981.407875	3323.046405	3108.532369	-0.673104456	1.19E-08	down
P46471	26S protease regulatory subunit 7	Psmc2	sp|P46471|PRS7_MOUSE 26S proteasome regulatory subunit 7 OS=Mus musculus OX=10090 GN=Psmc2 PE=1 SV=5	16833.31389	17326.66868	16684.14743	17690.29308	16807.14787	10012.98953	10408.66897	9889.837259	9287.81179	10314.56881	-0.773807718	5.47E-09	down
P62492	Ras-related protein Rab-11A	Rab11a	sp|P62492|RB11A_MOUSE Ras-related protein Rab-11A OS=Mus musculus OX=10090 GN=Rab11a PE=1 SV=3	16306.91844	16947.6144	16135.38205	15901.07071	16594.77812	15848.11179	16730.29474	17274.19361	16340.09672	17324.06376	0.028453102	0.358058705
P46664	Adenylosuccinate synthetase isozyme 2	Adss	sp|P46664|PURA2_MOUSE Adenylosuccinate synthetase isozyme 2 OS=Mus musculus OX=10090 GN=Adss PE=1 SV=2	6009.791696	6287.927472	6265.351397	5910.938342	6570.083906	4203.69596	4274.262179	4120.782859	3827.426126	4153.099473	-0.593127205	3.72E-07	down
P46935	E3 ubiquitin-protein ligase NEDD4	Nedd4	sp|P46935|NEDD4_MOUSE E3 ubiquitin-protein ligase NEDD4 OS=Mus musculus OX=10090 GN=Nedd4 PE=1 SV=3	20587.07106	20931.57215	20599.23376	21395.91534	21730.94522	15553.80883	14795.80249	14373.49363	14678.78355	14188.57266	-0.516157417	5.08E-08	down
P47738	"Aldehyde dehydrogenase, mitochondrial"	Aldh2	"sp|P47738|ALDH2_MOUSE Aldehyde dehydrogenase, mitochondrial OS=Mus musculus OX=10090 GN=Aldh2 PE=1 SV=1"	24035.57558	24155.47747	24096.21315	25143.28287	24210.15155	19220.24752	20352.14603	19194.12626	16744.3986	16557.80925	-0.401842917	6.27E-05	down
P47753	F-actin-capping protein subunit alpha-1	Capza1	sp|P47753|CAZA1_MOUSE F-actin-capping protein subunit alpha-1 OS=Mus musculus OX=10090 GN=Capza1 PE=1 SV=4	58386.42295	57565.71116	58441.64635	58808.42903	56848.66911	49756.75277	53032.91603	51642.65215	51088.00549	50454.22432	-0.180305606	6.70E-06
P47754	F-actin-capping protein subunit alpha-2	Capza2	sp|P47754|CAZA2_MOUSE F-actin-capping protein subunit alpha-2 OS=Mus musculus OX=10090 GN=Capza2 PE=1 SV=3	5878.240086	5806.62572	6126.853468	6585.561581	6365.759882	4408.576101	4798.849126	4579.028973	4275.938678	4373.915008	-0.455362826	1.12E-05	down
P47757	F-actin-capping protein subunit beta	Capzb	sp|P47757|CAPZB_MOUSE F-actin-capping protein subunit beta OS=Mus musculus OX=10090 GN=Capzb PE=1 SV=3	33114.71585	31149.51504	33633.3448	30250.77008	32220.3269	24334.53332	24375.84837	23451.05169	24269.66423	23447.38817	-0.419819579	1.76E-06	down
P47791	"Glutathione reductase, mitochondrial"	Gsr	"sp|P47791|GSHR_MOUSE Glutathione reductase, mitochondrial OS=Mus musculus OX=10090 GN=Gsr PE=1 SV=3"	26921.77256	28252.17958	29004.3035	29123.64736	27638.00515	26771.27955	26698.69279	27099.54776	27048.32078	27193.64565	-0.064136753	0.02069983
P47811	Mitogen-activated protein kinase 14	MAPK14	sp|P47811|MK14_MOUSE Mitogen-activated protein kinase 14 OS=Mus musculus OX=10090 GN=Mapk14 PE=1 SV=3	4692.479983	4545.44407	4220.267084	4204.42988	4552.290612	3664.277727	3837.521739	3848.081699	3826.060951	3432.037195	-0.255607004	0.000446692
P47857	"ATP-dependent 6-phosphofructokinase, muscle type"	Pfkm	"sp|P47857|PFKAM_MOUSE ATP-dependent 6-phosphofructokinase, muscle type OS=Mus musculus OX=10090 GN=Pfkm PE=1 SV=3"	24630.96002	24761.96433	24527.38594	25532.58194	24044.55928	14614.3032	15069.93343	14058.35842	14782.74689	16151.75029	-0.725743612	1.28E-08	down
P47867	Secretogranin-3	Scg3	sp|P47867|SCG3_MOUSE Secretogranin-3 OS=Mus musculus OX=10090 GN=Scg3 PE=1 SV=1	21361.07084	20685.67283	21682.76541	21230.87583	21080.73827	27951.57851	27657.11273	27779.74058	28218.17089	27463.233	0.391185676	1.07E-09	up
P47876	Insulin-like growth factor-binding protein 1	Igfbp1	sp|P47876|IBP1_MOUSE Insulin-like growth factor-binding protein 1 OS=Mus musculus OX=10090 GN=Igfbp1 PE=2 SV=2	22291.9497	18254.86572	22638.43845	21333.78282	20715.87394	27089.25024	33507.31634	26694.96823	27582.83936	27522.51985	0.436304295	0.001052391	up
P47877	Insulin-like growth factor-binding protein 2	Igfbp2	sp|P47877|IBP2_MOUSE Insulin-like growth factor-binding protein 2 OS=Mus musculus OX=10090 GN=Igfbp2 PE=2 SV=2	52116.93022	52243.40018	51813.53117	51978.70607	52071.75305	85390.05029	86726.10145	87700.15219	86877.64793	82956.83921	0.723408748	1.48E-10	up
P47878	Insulin-like growth factor-binding protein 3	Igfbp3	sp|P47878|IBP3_MOUSE Insulin-like growth factor-binding protein 3 OS=Mus musculus OX=10090 GN=Igfbp3 PE=2 SV=2	96773.59884	97727.97084	99169.74355	97674.26117	95107.96843	112534.8682	115301.1375	115279.1631	115756.3536	112835.1722	0.232973152	9.91E-08
P47879	Insulin-like growth factor-binding protein 4	Igfbp4	sp|P47879|IBP4_MOUSE Insulin-like growth factor-binding protein 4 OS=Mus musculus OX=10090 GN=Igfbp4 PE=1 SV=2	9621.601658	9282.261958	9995.36941	10209.14949	9525.765636	12723.97262	12351.46822	12644.93021	12392.64019	12161.63371	0.356675242	6.69E-07	up
P47880	Insulin-like growth factor-binding protein 6	Igfbp6	sp|P47880|IBP6_MOUSE Insulin-like growth factor-binding protein 6 OS=Mus musculus OX=10090 GN=Igfbp6 PE=2 SV=2	30523.37593	30711.17278	31071.50642	31781.75418	31702.96799	43863.49024	43447.67827	42745.02277	44391.29619	40916.8725	0.467169693	8.48E-08	up
P47915	60S ribosomal protein L29	Rpl29	sp|P47915|RL29_MOUSE 60S ribosomal protein L29 OS=Mus musculus OX=10090 GN=Rpl29 PE=1 SV=2	2095.280722	2247.111572	2372.850301	2244.731405	2152.980206	658.0758374	545.6348048	648.086475	633.9558477	691.1280142	-1.80655944	1.72E-09	down
P47968	Ribose-5-phosphate isomerase	Rpia	sp|P47968|RPIA_MOUSE Ribose-5-phosphate isomerase OS=Mus musculus OX=10090 GN=Rpia PE=1 SV=2	22761.64187	22748.11693	22705.63421	22662.83623	22303.50155	19099.85085	19047.94728	19183.72576	18509.67512	18259.22986	-0.266367901	6.43E-08	down
P48025	Tyrosine-protein kinase SYK	Syk	sp|P48025|KSYK_MOUSE Tyrosine-protein kinase SYK OS=Mus musculus OX=10090 GN=Syk PE=1 SV=2	28274.1458	28077.23144	27609.05819	27147.05661	29262.11919	29318.13214	28751.55977	38061.67676	29258.85443	39028.64239	0.228145205	0.074429203
P48036	Annexin A5	Anxa5	sp|P48036|ANXA5_MOUSE Annexin A5 OS=Mus musculus OX=10090 GN=Anxa5 PE=1 SV=1	35722.1217	38201.86866	37165.78861	37633.86079	36630.50753	22436.99951	23939.73095	22706.37575	22048.62923	21079.2702	-0.724070213	1.26E-08	down
P48193	Protein 4.1	Epb41	sp|P48193|41_MOUSE Protein 4.1 OS=Mus musculus OX=10090 GN=Epb41 PE=1 SV=2	9186.120463	8809.416033	9017.204454	8726.026853	9195.235976	6551.636787	6214.673163	5908.317121	6025.043119	5610.54912	-0.568003326	2.43E-07	down
P48356	Leptin receptor	Lepr	sp|P48356|LEPR_MOUSE Leptin receptor OS=Mus musculus OX=10090 GN=Lepr PE=1 SV=1	16361.73161	16596.7462	16939.86463	16696.17278	17552.78087	18318.81606	17560.99457	17760.9371	17760.92904	17803.95163	0.084217825	0.002898016
P48428	Tubulin-specific chaperone A	Tbca	sp|P48428|TBCA_MOUSE Tubulin-specific chaperone A OS=Mus musculus OX=10090 GN=Tbca PE=1 SV=3	11000.43643	12562.24787	11741.52591	11252.78164	12054.5561	8077.484469	8146.154123	8010.882585	7898.273488	7901.03488	-0.549965313	1.09E-06	down
P48678	Prelamin-A/C	Lmna	sp|P48678|LMNA_MOUSE Prelamin-A/C OS=Mus musculus OX=10090 GN=Lmna PE=1 SV=2	4693.519544	4809.61575	5026.616213	4935.846125	5152.91343	3964.960687	3985.905497	3719.6355	3772.819119	3770.755249	-0.357579906	3.90E-06	down
P48722	Heat shock 70 kDa protein 4L	Hspa4l	sp|P48722|HS74L_MOUSE Heat shock 70 kDa protein 4L OS=Mus musculus OX=10090 GN=Hspa4l PE=1 SV=2	24064.87227	24113.6843	24824.16722	24589.91513	23427.09657	16825.69157	17222.48439	16746.88816	17516.24764	16001.85524	-0.52141248	2.93E-08	down
P48758	Carbonyl reductase [NADPH] 1	Cbr1	sp|P48758|CBR1_MOUSE Carbonyl reductase [NADPH] 1 OS=Mus musculus OX=10090 GN=Cbr1 PE=1 SV=3	35339.37456	34931.31051	35884.40278	36525.18366	36482.6907	24678.22979	24790.15991	21689.20667	23021.05401	22696.79433	-0.61630057	7.58E-08	down
P48787	"Troponin I, cardiac muscle"	Tnni3	"sp|P48787|TNNI3_MOUSE Troponin I, cardiac muscle OS=Mus musculus OX=10090 GN=Tnni3 PE=1 SV=2"	13432.06211	12202.63226	13281.42876	12740.07881	11946.9679	4634.551385	4722.632416	4189.218161	3971.609628	4355.569644	-1.539909224	5.27E-09	down
P48962	ADP/ATP translocase 1	Slc25a4	sp|P48962|ADT1_MOUSE ADP/ATP translocase 1 OS=Mus musculus OX=10090 GN=Slc25a4 PE=1 SV=4	17195.26983	16442.20868	17041.59154	16239.8871	15546.02706	8683.378127	9098.239975	6989.241283	7215.790913	7917.814176	-1.047231498	1.52E-07	down
P49182	Heparin cofactor 2	Serpind1	sp|P49182|HEP2_MOUSE Heparin cofactor 2 OS=Mus musculus OX=10090 GN=Serpind1 PE=1 SV=1	220679.7174	234819.2716	223696.554	226084.7027	211190.958	260921.1886	232689.4084	258078.0542	250404.6313	253881.934	0.169861955	0.00214057
Q9DBF1	Alpha-aminoadipic semialdehyde dehydrogenase	Aldh7a1	sp|Q9DBF1|AL7A1_MOUSE Alpha-aminoadipic semialdehyde dehydrogenase OS=Mus musculus OX=10090 GN=Aldh7a1 PE=1 SV=4	1958.909333	1718.087857	2123.946004	2199.976575	2112.751575	1866.251253	1954.429044	2080.828416	2244.347989	1821.336645	-0.021047583	0.80536648
P49429	4-hydroxyphenylpyruvate dioxygenase	Hpd	sp|P49429|HPPD_MOUSE 4-hydroxyphenylpyruvate dioxygenase OS=Mus musculus OX=10090 GN=Hpd PE=1 SV=3	7378.041857	6780.309273	7341.136861	7630.261635	7656.350502	7006.880255	8381.96904	8257.16647	7944.059363	7569.699716	0.090211733	0.14647262
P49710	Hematopoietic lineage cell-specific protein	Hcls1	sp|P49710|HCLS1_MOUSE Hematopoietic lineage cell-specific protein OS=Mus musculus OX=10090 GN=Hcls1 PE=1 SV=2	19504.98346	19966.44162	19791.95136	20514.41023	20290.19889	12855.68863	12318.24022	11225.2617	13039.5232	12656.06363	-0.688436653	3.16E-08	down
P49722	Proteasome subunit alpha type-2	Psma2	sp|P49722|PSA2_MOUSE Proteasome subunit alpha type-2 OS=Mus musculus OX=10090 GN=Psma2 PE=1 SV=3	27906.51953	31028.02328	27787.31361	31721.5633	32544.9626	30532.38913	30515.75855	31324.23163	31318.16867	28156.77723	0.008183949	0.884703813
P49935	Pro-cathepsin H	Ctsh	sp|P49935|CATH_MOUSE Pro-cathepsin H OS=Mus musculus OX=10090 GN=Ctsh PE=1 SV=2	4877.521689	4970.373646	5331.236995	4925.943755	5393.536777	6303.948941	5647.720523	5544.819579	6050.771421	6020.411389	0.213601885	0.001751529
P50247	Adenosylhomocysteinase	Ahcy	sp|P50247|SAHH_MOUSE Adenosylhomocysteinase OS=Mus musculus OX=10090 GN=Ahcy PE=1 SV=3	155376.4393	150222.13	151143.7979	148953.0056	149482.1089	105002.3588	101825.1094	98094.41379	102733.6325	98111.89931	-0.578341658	2.71E-09	down
P50396	Rab GDP dissociation inhibitor alpha	Gdi1	sp|P50396|GDIA_MOUSE Rab GDP dissociation inhibitor alpha OS=Mus musculus OX=10090 GN=Gdi1 PE=1 SV=3	15501.73185	16831.95424	16119.51638	16720.4433	15630.22653	13750.9459	14467.67605	13310.56233	14244.02776	13414.48781	-0.223908852	0.000176432
P50404	Pulmonary surfactant-associated protein D	Sftpd	sp|P50404|SFTPD_MOUSE Pulmonary surfactant-associated protein D OS=Mus musculus OX=10090 GN=Sftpd PE=1 SV=1	11601.4912	11540.74516	10683.19268	11465.39136	11021.70938	7665.254511	7584.28952	7238.957334	8199.872188	8028.557529	-0.540491363	5.43E-07	down
P50429	Arylsulfatase B	Arsb	sp|P50429|ARSB_MOUSE Arylsulfatase B OS=Mus musculus OX=10090 GN=Arsb PE=1 SV=3	17937.13775	16921.37218	16680.41433	17626.21892	16993.32224	17955.56799	19244.20012	19099.48169	17525.69886	19456.15297	0.114592273	0.013371492
P50462	Cysteine and glycine-rich protein 3	Csrp3	sp|P50462|CSRP3_MOUSE Cysteine and glycine-rich protein 3 OS=Mus musculus OX=10090 GN=Csrp3 PE=1 SV=1	55465.25894	55512.01446	54827.07439	53175.72787	54263.74567	23714.02741	24128.71517	21955.45952	23112.41573	23061.46436	-1.236411325	1.26E-11	down
P50516	V-type proton ATPase catalytic subunit A	Atp6v1a	sp|P50516|VATA_MOUSE V-type proton ATPase catalytic subunit A OS=Mus musculus OX=10090 GN=Atp6v1a PE=1 SV=2	4085.187849	4586.265301	4295.955642	4328.015344	4494.286539	2610.035111	2929.774491	2925.869195	2434.107339	2142.939818	-0.740401613	7.93E-06	down
P50543	Protein S100-A11	S100a11	sp|P50543|S10AB_MOUSE Protein S100-A11 OS=Mus musculus OX=10090 GN=S100a11 PE=1 SV=1	6475.420135	7174.234152	6754.760521	6993.791646	6544.636958	4337.161326	4999.463137	3880.42726	4628.678941	4422.23938	-0.608137378	6.64E-06	down
P50544	"Very long-chain specific acyl-CoA dehydrogenase, mitochondrial"	Acadvl	"sp|P50544|ACADV_MOUSE Very long-chain specific acyl-CoA dehydrogenase, mitochondrial OS=Mus musculus OX=10090 GN=Acadvl PE=1 SV=3"	12215.77674	12638.05873	12272.55908	13004.14202	12700.0853	9152.616422	10362.66897	10031.18008	9632.886069	10188.3885	-0.347899256	6.77E-06	down
P70460	Vasodilator-stimulated phosphoprotein	Vasp	sp|P70460|VASP_MOUSE Vasodilator-stimulated phosphoprotein OS=Mus musculus OX=10090 GN=Vasp PE=1 SV=4	9071.768847	9156.78527	8765.96697	9393.95143	9463.083815	10036.45145	9571.635045	9433.879256	9813.719273	9731.991655	0.083619745	0.00954052
P50580	Proliferation-associated protein 2G4	PA2G4	sp|P50580|PA2G4_MOUSE Proliferation-associated protein 2G4 OS=Mus musculus OX=10090 GN=Pa2g4 PE=1 SV=3	12672.23815	12823.69813	13392.48842	12438.1536	12178.98419	8271.353975	8718.402474	7553.884532	8706.667219	7817.585848	-0.628871996	5.15E-07	down
P51150	Ras-related protein Rab-7a	Rab7a	sp|P51150|RAB7A_MOUSE Ras-related protein Rab-7a OS=Mus musculus OX=10090 GN=Rab7a PE=1 SV=2	47906.71164	48471.32405	48322.15144	48004.16651	49600.96666	42283.92712	42145.55628	40398.66954	40789.33399	42650.73308	-0.218383369	1.43E-06
P51163	Uroporphyrinogen-III synthase	Uros	sp|P51163|HEM4_MOUSE Uroporphyrinogen-III synthase OS=Mus musculus OX=10090 GN=Uros PE=1 SV=1	13401.82036	12659.44127	12387.35184	12654.6466	12816.09344	10614.45835	12322.39372	11533.11656	11446.46878	12352.91768	-0.133515473	0.014516314
P51174	"Long-chain specific acyl-CoA dehydrogenase, mitochondrial"	Acadl	"sp|P51174|ACADL_MOUSE Long-chain specific acyl-CoA dehydrogenase, mitochondrial OS=Mus musculus OX=10090 GN=Acadl PE=1 SV=2"	20687.24686	21108.46415	20445.24348	21165.83085	21747.78511	14756.30953	13779.23356	13731.78266	13716.86012	14383.21249	-0.579532477	1.54E-08	down
P51437	Cathelin-related antimicrobial peptide	Camp	sp|P51437|CAMP_MOUSE Cathelicidin antimicrobial peptide OS=Mus musculus OX=10090 GN=Camp PE=1 SV=2	67655.51921	65447.12454	69716.53504	68869.04297	69297.09158	97744.60065	95383.03214	98398.10845	99914.02073	99015.74406	0.52441266	3.25E-09	up
P51667	"Myosin regulatory light chain 2, ventricular/cardiac muscle isoform"	Myl2	"sp|P51667|MLRV_MOUSE Myosin regulatory light chain 2, ventricular/cardiac muscle isoform OS=Mus musculus OX=10090 GN=Myl2 PE=1 SV=3"	3870.471426	4017.197902	4046.398053	4311.123065	3764.557881	2230.52835	2877.440401	2380.466875	2194.676616	2444.072249	-0.722458376	6.85E-06	down
P51855	Glutathione synthetase	Gss	sp|P51855|GSHB_MOUSE Glutathione synthetase OS=Mus musculus OX=10090 GN=Gss PE=1 SV=1	35416.86904	35551.40445	35740.67852	34024.34978	36145.89286	34611.46939	38793.68243	37797.50401	32945.87754	38784.78329	0.048553488	0.358600781
P51859	Hepatoma-derived growth factor	Hdgf	sp|P51859|HDGF_MOUSE Hepatoma-derived growth factor OS=Mus musculus OX=10090 GN=Hdgf PE=1 SV=2	5835.996142	6885.666926	5808.233569	5950.741987	6208.306891	4604.915282	4742.569212	4374.763115	4241.494259	4300.981001	-0.46295942	6.24E-05	down
P51885	Lumican	Lum	sp|P51885|LUM_MOUSE Lumican OS=Mus musculus OX=10090 GN=Lum PE=1 SV=2	476921.8423	465439.7879	476053.9666	472275.1002	468523.2204	514649.4481	533735.0296	511663.0916	528910.8686	511835.6438	0.14064594	1.35E-05
P51910	Apolipoprotein D	Apod	sp|P51910|APOD_MOUSE Apolipoprotein D OS=Mus musculus OX=10090 GN=Apod PE=1 SV=1	56435.83009	53788.77536	55106.12345	54115.48222	54277.77891	64533.64293	65645.01632	64214.77885	64959.23542	66463.9099	0.251338153	1.67E-07
P52430	Serum paraoxonase/arylesterase 1	Pon1	sp|P52430|PON1_MOUSE Serum paraoxonase/arylesterase 1 OS=Mus musculus OX=10090 GN=Pon1 PE=1 SV=2	93233.42402	94127.92704	95259.32359	94751.12033	97110.04449	124986.1475	123161.6347	125357.2494	129345.0973	124882.7067	0.403797806	6.35E-09	up
P52480	Pyruvate kinase PKM	Pkm	sp|P52480|KPYM_MOUSE Pyruvate kinase PKM OS=Mus musculus OX=10090 GN=Pkm PE=1 SV=4	227654.2209	221581.5295	225899.0818	227307.9367	224569.3168	207421.8488	221547.6468	212887.8734	214773.5592	214909.2226	-0.072817077	0.002261118
P52760	Ribonuclease UK114	Hrsp12	sp|P52760|RIDA_MOUSE 2-iminobutanoate/2-iminopropanoate deaminase OS=Mus musculus OX=10090 GN=Rida PE=1 SV=3	3272.629838	3639.504322	3581.720702	3582.03679	3464.807801	3704.307047	3398.704549	3270.853843	3402.436593	3490.988455	-0.022664559	0.588943581
P53657	Pyruvate kinase PKLR	Pklr	sp|P53657|KPYR_MOUSE Pyruvate kinase PKLR OS=Mus musculus OX=10090 GN=Pklr PE=1 SV=1	29650.14541	29854.89886	32551.6797	28667.36167	27963.5764	20213.26277	19842.304	18914.35276	18235.58995	19544.52393	-0.619950874	1.99E-06	down
P54071	"Isocitrate dehydrogenase [NADP], mitochondrial"	Idh2	"sp|P54071|IDHP_MOUSE Isocitrate dehydrogenase [NADP], mitochondrial OS=Mus musculus OX=10090 GN=Idh2 PE=1 SV=3"	36759.79174	36110.26654	35523.22557	35223.31323	35352.54683	8137.476997	7483.151815	5656.72898	5591.337467	6180.150287	-2.437039092	2.90E-11	down
P54227	Stathmin	Stmn1	sp|P54227|STMN1_MOUSE Stathmin OS=Mus musculus OX=10090 GN=Stmn1 PE=1 SV=2	1991.986246	1882.053135	2174.529479	1896.206808	2226.140182	643.0725603	584.6673134	589.2092338	470.0088104	659.1802347	-1.787552605	7.64E-08	down
P54728	UV excision repair protein RAD23 homolog B	Rad23b	sp|P54728|RD23B_MOUSE UV excision repair protein RAD23 homolog B OS=Mus musculus OX=10090 GN=Rad23b PE=1 SV=2	3260.344127	3060.523196	3307.897977	3100.898098	3195.088863	1944.972151	1811.444834	1585.03649	1727.891719	2013.739239	-0.810016733	3.33E-07	down
P54761	Ephrin type-B receptor 4	Ephb4	sp|P54761|EPHB4_MOUSE Ephrin type-B receptor 4 OS=Mus musculus OX=10090 GN=Ephb4 PE=1 SV=2	13407.49069	12520.4547	12423.74954	12925.50555	12853.51543	14393.06146	14282.84534	12868.541	14240.87736	14034.20314	0.122615098	0.008655759
P54822	Adenylosuccinate lyase	Adsl	sp|P54822|PUR8_MOUSE Adenylosuccinate lyase OS=Mus musculus OX=10090 GN=Adsl PE=1 SV=2	22435.59801	22068.73502	22137.27007	23769.57172	22813.37606	19680.22453	18317.9698	18675.14122	18958.08266	18571.32476	-0.265345843	9.92E-06	down
P54923	[Protein ADP-ribosylarginine] hydrolase	Adprh	sp|P54923|ADPRH_MOUSE [Protein ADP-ribosylarginine] hydrolase OS=Mus musculus OX=10090 GN=Adprh PE=1 SV=1	10665.88707	11150.02766	11037.83698	11149.87466	11442.70669	9184.619297	8584.140613	8165.330039	8215.099142	8079.790313	-0.392858671	4.01E-06	down
P55050	"Fatty acid-binding protein, intestinal"	Fabp2	"sp|P55050|FABPI_MOUSE Fatty acid-binding protein, intestinal OS=Mus musculus OX=10090 GN=Fabp2 PE=1 SV=2"	8817.360128	8839.643182	8945.622303	9107.947679	9056.681086	10823.35172	11090.88121	9910.326248	10655.71732	9595.967495	0.218181559	0.000984229
P55065	Phospholipid transfer protein	Pltp	sp|P55065|PLTP_MOUSE Phospholipid transfer protein OS=Mus musculus OX=10090 GN=Pltp PE=1 SV=1	67933.36528	69053.97188	69550.41219	68579.73843	66538.15592	69493.57403	71398.65107	69427.5104	71248.49244	70031.18822	0.041389716	0.018164777
Q01853	Transitional endoplasmic reticulum ATPase	Vcp	sp|Q01853|TERA_MOUSE Transitional endoplasmic reticulum ATPase OS=Mus musculus OX=10090 GN=Vcp PE=1 SV=4	86910.06318	84121.86578	84664.79198	82640.13327	82579.0887	51707.79621	51158.64952	49012.36522	49009.78882	48611.85762	-0.754489695	6.59E-10	down
P55264	Adenosine kinase	Adk	sp|P55264|ADK_MOUSE Adenosine kinase OS=Mus musculus OX=10090 GN=Adk PE=1 SV=2	3408.339689	3853.038238	3365.574338	3668.73107	3177.406976	3138.648515	2782.429107	2977.871705	2940.167275	2819.033583	-0.253431737	0.003096628
P55284	Cadherin-5	Cdh5	sp|P55284|CADH5_MOUSE Cadherin-5 OS=Mus musculus OX=10090 GN=Cdh5 PE=1 SV=2	86490.45891	81434.46807	86748.79384	82429.46519	82050.5032	60938.2074	62815.44499	59751.92348	62106.0193	62129.25845	-0.445763349	1.15E-07	down
P55288	Cadherin-11	Cdh11	sp|P55288|CAD11_MOUSE Cadherin-11 OS=Mus musculus OX=10090 GN=Cdh11 PE=1 SV=1	10276.52455	10899.26867	10541.33497	9666.946184	10112.35521	9398.040398	9956.145233	9370.436194	9215.247479	9082.521039	-0.13112453	0.007947218
P55292	Desmocollin-2	Dsc2	sp|P55292|DSC2_MOUSE Desmocollin-2 OS=Mus musculus OX=10090 GN=Dsc2 PE=1 SV=1	94949.64331	94312.59451	94270.05267	97450.97243	92742.89914	113728.5446	114231.6115	117962.4926	114664.2134	114244.6331	0.279085761	6.97E-08	up
P55821	Stathmin-2	Stmn2	sp|P55821|STMN2_MOUSE Stathmin-2 OS=Mus musculus OX=10090 GN=Stmn2 PE=1 SV=1	34076.78151	35438.6601	34721.54281	33132.16564	34007.22656	18288.97415	19101.94277	18808.26764	17848.09022	18931.52032	-0.882194619	4.97E-10	down
P55849	Desmocollin-1	Dsc1	sp|P55849|DSC1_MOUSE Desmocollin-1 OS=Mus musculus OX=10090 GN=Dsc1 PE=1 SV=2	13139.09516	11945.06973	13055.57635	13625.46721	12992.91231	16899.78183	18341.85242	15718.27853	17129.79806	16915.76756	0.392494702	3.97E-05	up
P55850	Desmocollin-3	Dsc3	sp|P55850|DSC3_MOUSE Desmocollin-3 OS=Mus musculus OX=10090 GN=Dsc3 PE=1 SV=3	28501.90398	26982.83368	27771.44795	28232.43404	28233.95022	32393.90684	35051.37966	37390.84439	35024.09421	38446.96013	0.351799757	0.000102154	up
P56375	Acylphosphatase-2	Acyp2	sp|P56375|ACYP2_MOUSE Acylphosphatase-2 OS=Mus musculus OX=10090 GN=Acyp2 PE=1 SV=2	7319.448467	6842.901827	7208.798543	7292.70731	7472.327903	5755.372329	5453.544436	5576.95713	5657.390943	5689.411811	-0.361197344	7.96E-07	down
P56376	Acylphosphatase-1	Acyp1	sp|P56376|ACYP1_MOUSE Acylphosphatase-1 OS=Mus musculus OX=10090 GN=Acyp1 PE=1 SV=2	43923.30618	42212.06864	45191.01564	43883.03303	42711.57968	38365.37575	39646.18814	40490.19396	37267.18204	41706.61803	-0.142131152	0.002405552
P56395	Cytochrome b5	Cyb5a	sp|P56395|CYB5_MOUSE Cytochrome b5 OS=Mus musculus OX=10090 GN=Cyb5a PE=1 SV=2	27627.7284	27229.70493	28865.24561	28071.27782	29378.12733	14459.9485	14467.67605	12784.29694	13456.4267	13338.42167	-1.043136365	2.69E-09	down
P56480	"ATP synthase subunit beta, mitochondrial"	Atp5b	"sp|P56480|ATPB_MOUSE ATP synthase subunit beta, mitochondrial OS=Mus musculus OX=10090 GN=Atp5f1b PE=1 SV=2"	52222.77635	52968.463	51786.46622	50530.24172	50620.71568	24212.07859	24263.70389	22109.38694	22842.5311	23590.57149	-1.14135653	6.39E-11	down
P57746	V-type proton ATPase subunit D	Atp6v1d	sp|P57746|VATD_MOUSE V-type proton ATPase subunit D OS=Mus musculus OX=10090 GN=Atp6v1d PE=1 SV=1	4530.592117	4601.913439	4493.249862	4657.317693	4666.053438	5345.612047	5152.000395	5325.472994	5550.907279	5593.434238	0.232778631	1.60E-05
P57759	Endoplasmic reticulum resident protein 29	Erp29	sp|P57759|ERP29_MOUSE Endoplasmic reticulum resident protein 29 OS=Mus musculus OX=10090 GN=Erp29 PE=1 SV=2	8365.623993	8212.454126	8365.312247	8506.912642	8271.006564	6050.292714	6028.596399	6498.441599	6729.998578	6616.523843	-0.386149651	1.37E-06	down
P57774	Pro-neuropeptide Y	Npy	sp|P57774|NPY_MOUSE Pro-neuropeptide Y OS=Mus musculus OX=10090 GN=Npy PE=1 SV=2	698.9246363	655.345986	720.3478878	771.3169715	906.9123895	1362.95202	1390.280016	1454.822206	1571.211614	1559.13218	0.96747935	2.42E-06	up
P57776	Elongation factor 1-delta	Eef1d	sp|P57776|EF1D_MOUSE Elongation factor 1-delta OS=Mus musculus OX=10090 GN=Eef1d PE=1 SV=3	34353.68253	33319.84382	33252.56882	33646.70056	33720.01285	25470.58393	25473.41053	23871.23197	24236.05991	24147.64412	-0.449983798	1.49E-08	down
P57780	Alpha-actinin-4	Actn4	sp|P57780|ACTN4_MOUSE Alpha-actinin-4 OS=Mus musculus OX=10090 GN=Actn4 PE=1 SV=1	51703.94133	51002.24038	53205.04339	51948.61063	51070.71502	41106.71526	41755.12735	40841.73092	41066.56957	41193.17157	-0.330177803	7.36E-09	down
Q9JKB1	Ubiquitin carboxyl-terminal hydrolase isozyme L3	Uchl3	sp|Q9JKB1|UCHL3_MOUSE Ubiquitin carboxyl-terminal hydrolase isozyme L3 OS=Mus musculus OX=10090 GN=Uchl3 PE=1 SV=2	7501.087975	7063.336474	7434.744288	7515.510639	7932.431178	5208.750877	5406.090708	5111.430665	5373.53952	5567.929708	-0.489758757	8.58E-07	down
P58389	Serine/threonine-protein phosphatase 2A activator	Ppp2r4	sp|P58389|PTPA_MOUSE Serine/threonine-protein phosphatase 2A activator OS=Mus musculus OX=10090 GN=Ptpa PE=1 SV=1	14781.60019	16206.0287	14416.2905	14832.19722	14759.22988	7302.212252	7933.598802	6645.400691	6286.421659	6641.133477	-1.107350372	6.57E-08	down
P58771	Tropomyosin alpha-1 chain	Tpm1	sp|P58771|TPM1_MOUSE Tropomyosin alpha-1 chain OS=Mus musculus OX=10090 GN=Tpm1 PE=1 SV=1	61457.85064	62927.87143	62901.76497	62424.73579	61299.07837	40972.94118	41991.87681	38102.23872	39607.9324	40275.90339	-0.630124019	1.80E-09	down
P59222	Scavenger receptor class F member 2	Scarf2	sp|P59222|SREC2_MOUSE Scavenger receptor class F member 2 OS=Mus musculus OX=10090 GN=Scarf2 PE=1 SV=1	7294.215507	7488.946404	7776.976031	7719.188802	7416.00782	8221.137246	8609.892308	7781.447513	7746.108962	8071.288803	0.101035761	0.017259199
P62806	Histone H4	Hist1h4a	sp|P62806|H4_MOUSE Histone H4 OS=Mus musculus OX=10090 GN=Hist1h4a PE=1 SV=2	11226.3045	10982.855	11643.5321	10552.81999	10892.60355	14038.04565	13964.06428	14122.84153	13461.67737	13941.3577	0.330363505	1.02E-06	up
P59279	Ras-related protein Rab-2B	Rab2b	sp|P59279|RAB2B_MOUSE Ras-related protein Rab-2B OS=Mus musculus OX=10090 GN=Rab2b PE=1 SV=1	60715.03767	78757.76164	63511.19319	69542.79247	51511.35886	68700.19086	50393.36729	66373.92304	60508.76434	69232.49373	-0.039856114	0.766404686
P59325	Eukaryotic translation initiation factor 5	Eif5	sp|P59325|IF5_MOUSE Eukaryotic translation initiation factor 5 OS=Mus musculus OX=10090 GN=Eif5 PE=1 SV=1	31818.10084	32377.06777	32932.45568	31352.65147	31759.10097	23242.73106	22284.56153	20365.22278	23503.06586	20867.85107	-0.539274299	4.68E-07	down
P59383	Leucine-rich repeat neuronal protein 4	Lrrn4	sp|P59383|LRRN4_MOUSE Leucine-rich repeat neuronal protein 4 OS=Mus musculus OX=10090 GN=Lrrn4 PE=1 SV=2	12805.49086	12767.32596	12186.69783	13426.44898	13470.97814	13648.04277	16736.52498	14395.33468	14217.77439	14195.28438	0.178899644	0.020004921
P59384	A disintegrin and metalloproteinase with thrombospondin motifs 15	Adamts15	sp|P59384|ATS15_MOUSE A disintegrin and metalloproteinase with thrombospondin motifs 15 OS=Mus musculus OX=10090 GN=Adamts15 PE=2 SV=2	3415.522105	3130.988416	3206.264389	2894.501637	3268.061728	5199.077983	5159.580531	4944.086589	5241.012514	4916.893025	0.677851466	1.17E-07	up
P59999	Actin-related protein 2/3 complex subunit 4	Arpc4	sp|P59999|ARPC4_MOUSE Actin-related protein 2/3 complex subunit 4 OS=Mus musculus OX=10090 GN=Arpc4 PE=1 SV=3	17293.55552	16581.19525	16696.27999	16969.94419	17032.61532	15328.45096	14698.19526	14729.19079	15321.46601	14204.23334	-0.18720357	3.30E-05
P60335	Poly(rC)-binding protein 1	Pcbp1	sp|P60335|PCBP1_MOUSE Poly(rC)-binding protein 1 OS=Mus musculus OX=10090 GN=Pcbp1 PE=1 SV=1	69450.17804	69484.53867	67200.42711	69059.32381	68753.53728	46065.61733	45164.11181	42449.64851	44600.273	44108.29459	-0.6291119	7.53E-10	down
P60521	Gamma-aminobutyric acid receptor-associated protein-like 2	Gabarapl2	sp|P60521|GBRL2_MOUSE Gamma-aminobutyric acid receptor-associated protein-like 2 OS=Mus musculus OX=10090 GN=Gabarapl2 PE=1 SV=1	1868.562106	2053.113532	1773.501446	1926.981821	1600.070415	1564.847971	1387.476404	1315.247471	1237.47879	1823.238299	-0.331639154	0.018989219	down
P61028	Ras-related protein Rab-8B	Rab8b	sp|P61028|RAB8B_MOUSE Ras-related protein Rab-8B OS=Mus musculus OX=10090 GN=Rab8b PE=1 SV=1	10598.78819	9974.959371	10192.29032	10894.54884	10754.14221	9467.191305	9417.851738	8525.187404	9150.034111	9130.286102	-0.198076447	0.000521753
P61087	Ubiquitin-conjugating enzyme E2 K	Ube2k	sp|P61087|UBE2K_MOUSE Ubiquitin-conjugating enzyme E2 K OS=Mus musculus OX=10090 GN=Ube2k PE=1 SV=3	55583.39078	52122.88036	53093.05045	53031.0756	52457.19947	39677.39072	41392.73455	37812.06472	38629.20681	38820.57912	-0.439690072	2.07E-07	down
P61089	Ubiquitin-conjugating enzyme E2 N	Ube2n	sp|P61089|UBE2N_MOUSE Ubiquitin-conjugating enzyme E2 N OS=Mus musculus OX=10090 GN=Ube2n PE=1 SV=1	5776.552202	5513.879178	5735.998126	6080.055291	6362.953233	4799.50511	4193.268944	7316.545078	3741.42009	8536.634611	-0.043841456	0.857159708
P61222	ATP-binding cassette sub-family E member 1	Abce1	sp|P61222|ABCE1_MOUSE ATP-binding cassette sub-family E member 1 OS=Mus musculus OX=10090 GN=Abce1 PE=1 SV=1	72498.92443	73298.40796	71965.72647	72508.64942	70704.15812	50357.70708	48486.91117	47781.98584	49566.36024	50987.80593	-0.546335875	1.19E-09	down
Q9CQL1	Protein mago nashi homolog 2	Magohb	sp|Q9CQL1|MGN2_MOUSE Protein mago nashi homolog 2 OS=Mus musculus OX=10090 GN=Magohb PE=2 SV=1	1729.355552	1716.72715	1701.172676	1858.053558	1771.088875	913.8621595	950.0921721	1036.160403	1207.339923	851.4933388	-0.823594825	3.46E-06	down
P61759	Prefoldin subunit 3	Vbp1	sp|P61759|PFD3_MOUSE Prefoldin subunit 3 OS=Mus musculus OX=10090 GN=Vbp1 PE=1 SV=2	5289.754539	4999.142894	5108.1844	4886.528438	5243.755293	4741.673548	4490.347974	3982.040163	4685.176191	4338.790348	-0.199015784	0.002909189
P61924	Coatomer subunit zeta-1	Copz1	sp|P61924|COPZ1_MOUSE Coatomer subunit zeta-1 OS=Mus musculus OX=10090 GN=Copz1 PE=1 SV=1	4706.750309	4698.620879	4855.640333	4455.581171	5245.439282	3314.818681	3516.560089	3201.794511	3181.383228	3290.643661	-0.537829618	6.24E-06	down
P61939	Thyroxine-binding globulin	Serpina7	sp|P61939|THBG_MOUSE Thyroxine-binding globulin OS=Mus musculus OX=10090 GN=Serpina7 PE=2 SV=1	157729.6254	154829.0975	157331.4076	153642.0691	152709.7549	124831.7928	126816.714	121363.4567	122876.2672	123003.4256	-0.326819538	1.33E-08	down
P61961	Ubiquitin-fold modifier 1	Ufm1	sp|P61961|UFM1_MOUSE Ubiquitin-fold modifier 1 OS=Mus musculus OX=10090 GN=Ufm1 PE=1 SV=1	5517.41821	5582.594917	5497.919813	5300.098016	5085.928082	4332.530685	4532.609828	5206.595257	4110.122401	4060.254035	-0.278808234	0.003047506	down
P61971	Nuclear transport factor 2	Nutf2	sp|P61971|NTF2_MOUSE Nuclear transport factor 2 OS=Mus musculus OX=10090 GN=Nutf2 PE=1 SV=1	39799.08758	39868.73559	38320.24911	38306.63947	37697.96958	21856.62583	21217.11224	21355.35056	20772.71551	19571.3708	-0.888732835	1.43E-09	down
P61979	Heterogeneous nuclear ribonucleoprotein K	Hnrnpk	sp|P61979|HNRPK_MOUSE Heterogeneous nuclear ribonucleoprotein K OS=Mus musculus OX=10090 GN=Hnrnpk PE=1 SV=1	4034.627423	3857.800715	4288.209464	3723.38827	3975.430752	4225.511424	4541.539851	4930.877952	4372.971129	4522.02026	0.184592458	0.007055434
P61982	14-3-3 protein gamma	Ywhag	sp|P61982|1433G_MOUSE 14-3-3 protein gamma OS=Mus musculus OX=10090 GN=Ywhag PE=1 SV=2	40314.14237	40463.55924	42320.26342	40356.04177	40366.15693	28031.84295	27417.24815	26146.86178	26430.84154	26672.36885	-0.597555894	4.35E-09	down
P62141	Serine/threonine-protein phosphatase PP1-beta catalytic subunit	Ppp1cb	sp|P62141|PP1B_MOUSE Serine/threonine-protein phosphatase PP1-beta catalytic subunit OS=Mus musculus OX=10090 GN=Ppp1cb PE=1 SV=3	3139.471634	3234.985362	3747.563573	3012.262176	3290.889138	2672.085701	2702.37041	2532.210198	2673.328035	2896.889516	-0.285421514	0.002703126	down
P62196	26S protease regulatory subunit 8	Psmc5	sp|P62196|PRS8_MOUSE 26S proteasome regulatory subunit 8 OS=Mus musculus OX=10090 GN=Psmc5 PE=1 SV=1	24823.75118	24637.55677	26268.87608	25596.6561	25321.58443	22467.87045	22753.90694	21081.81736	21569.76778	21700.10415	-0.20893064	4.00E-05
P62259	14-3-3 protein epsilon	Ywhae	sp|P62259|1433E_MOUSE 14-3-3 protein epsilon OS=Mus musculus OX=10090 GN=Ywhae PE=1 SV=1	31407.94711	28995.70914	31166.70041	28556.68813	30273.44826	21499.55195	22147.49605	19910.72084	21283.08099	19829.77196	-0.522952723	1.54E-06	down
P62315	Small nuclear ribonucleoprotein Sm D1	Snrpd1	sp|P62315|SMD1_MOUSE Small nuclear ribonucleoprotein Sm D1 OS=Mus musculus OX=10090 GN=Snrpd1 PE=1 SV=1	8483.566817	8276.601775	8350.099873	8058.684768	8961.81636	7323.204491	7728.623617	6624.391677	7886.406965	6613.391708	-0.219840636	0.004702799
P20065	Thymosin beta-4	Tmsb4x	sp|P20065|TYB4_MOUSE Thymosin beta-4 OS=Mus musculus OX=10090 GN=Tmsb4x PE=1 SV=1	130975.1276	130054.498	130947.7387	128187.1528	128703.5532	115076.5756	119392.3342	116090.4022	117079.5234	115161.9012	-0.154922474	8.82E-07
P62334	26S protease regulatory subunit 10B	Psmc6	sp|P62334|PRS10_MOUSE 26S proteasome regulatory subunit 10B OS=Mus musculus OX=10090 GN=Psmc6 PE=1 SV=1	17119.66546	17390.81633	17092.92164	18503.84075	18355.4824	13676.85565	15629.61745	14380.77398	13608.69624	13486.07947	-0.321686718	0.000110544	down
P62627	Dynein light chain roadblock-type 1	Dynlrb1	sp|P62627|DLRB1_MOUSE Dynein light chain roadblock-type 1 OS=Mus musculus OX=10090 GN=Dynlrb1 PE=1 SV=3	14875.1606	14290.34665	16021.52256	14548.7176	13642.18371	12094.20543	11590.33949	10539.86863	11387.66124	11425.58193	-0.363431516	0.000111115	down
P62631	Elongation factor 1-alpha 2	EEF1A2	sp|P62631|EF1A2_MOUSE Elongation factor 1-alpha 2 OS=Mus musculus OX=10090 GN=Eef1a2 PE=1 SV=1	30571.57372	30294.21306	30022.50593	29994.47344	28620.33219	6785.329806	6384.655117	4880.019498	6658.799441	5250.577291	-2.319095655	5.04E-11	down
P63330	Serine/threonine-protein phosphatase 2A catalytic subunit alpha isoform	Ppp2ca	sp|P63330|PP2AA_MOUSE Serine/threonine-protein phosphatase 2A catalytic subunit alpha isoform OS=Mus musculus OX=10090 GN=Ppp2ca PE=1 SV=1	30495.02429	29212.45044	30410.74811	28644.06198	28709.2094	20060.96613	19806.99926	19640.30779	20082.77697	18762.60874	-0.584385484	2.90E-08	down
P62774	Myotrophin	Mtpn	sp|P62774|MTPN_MOUSE Myotrophin OS=Mus musculus OX=10090 GN=Mtpn PE=1 SV=2	11947.38122	11946.04167	11311.28639	11124.63332	11940.41905	8871.690864	9046.94426	9790.512466	10279.76908	9186.217088	-0.304720801	0.000114857	down
P62814	"V-type proton ATPase subunit B, brain isoform"	Atp6v1b2	"sp|P62814|VATB2_MOUSE V-type proton ATPase subunit B, brain isoform OS=Mus musculus OX=10090 GN=Atp6v1b2 PE=1 SV=1"	2844.425564	3045.846992	2947.094073	2955.177925	2854.361712	2242.773823	2499.783487	2246.404406	2161.702385	2348.87771	-0.34901959	1.66E-05	down
P62821	Ras-related protein Rab-1A	Rab1A	sp|P62821|RAB1A_MOUSE Ras-related protein Rab-1A OS=Mus musculus OX=10090 GN=Rab1A PE=1 SV=3	54183.7648	53793.63503	54549.89188	53652.40079	50890.15395	40489.29645	40221.44778	41830.81865	40234.86284	41530.99473	-0.386475494	1.39E-07	down
P62827	GTP-binding nuclear protein Ran	Ran	sp|P62827|RAN_MOUSE GTP-binding nuclear protein Ran OS=Mus musculus OX=10090 GN=Ran PE=1 SV=3	92363.97372	93076.29437	93934.07386	90746.48533	91060.78103	59936.9599	62135.3095	58225.1298	60478.31043	62262.37419	-0.605835867	7.84E-10	down
Q99JI6	Ras-related protein Rap-1b	Rap1b	sp|Q99JI6|RAP1B_MOUSE Ras-related protein Rap-1b OS=Mus musculus OX=10090 GN=Rap1b PE=1 SV=2	44689.74553	43095.55671	44195.2118	42837.45924	43313.13805	38836.67211	38418.82913	38085.59792	38334.11894	37961.47917	-0.186821697	7.04E-07
P62858	40S ribosomal protein S28	Rps28	sp|P62858|RS28_MOUSE 40S ribosomal protein S28 OS=Mus musculus OX=10090 GN=Rps28 PE=1 SV=1	13132.47978	14095.95983	13070.50874	14373.96989	12887.19521	3408.563437	2993.219191	2923.68509	2576.610625	3416.712105	-2.140869362	1.38E-09	down
P62889	60S ribosomal protein L30	Rpl30	sp|P62889|RL30_MOUSE 60S ribosomal protein L30 OS=Mus musculus OX=10090 GN=Rpl30 PE=1 SV=2	4673.862406	4591.610938	4446.399484	4617.222802	4783.932683	1985.207277	2124.514836	1975.471331	1611.326762	1924.920832	-1.264381404	4.23E-09	down
P62908	40S ribosomal protein S3	Rps3	sp|P62908|RS3_MOUSE 40S ribosomal protein S3 OS=Mus musculus OX=10090 GN=Rps3 PE=1 SV=1	21029.35665	20761.48369	20518.97216	19679.5045	20316.39428	7979.109072	7906.704895	7251.749951	7603.185623	7709.41532	-1.411824998	3.53E-11	down
P62962	Profilin-1	Pfn1	sp|P62962|PROF1_MOUSE Profilin-1 OS=Mus musculus OX=10090 GN=Pfn1 PE=1 SV=2	66936.3326	66125.53452	67667.06434	65484.76234	67309.04876	64020.15629	62903.70685	62802.39069	62828.51201	64781.50583	-0.071772709	0.000435663
P63001	Ras-related C3 botulinum toxin substrate 1	Rac1	sp|P63001|RAC1_MOUSE Ras-related C3 botulinum toxin substrate 1 OS=Mus musculus OX=10090 GN=Rac1 PE=1 SV=1	83963.3827	80529.59745	81253.67385	77329.74455	77680.5512	59084.92194	61401.17852	57685.34375	55935.4275	57049.60625	-0.460932821	5.91E-07	down
P63028	Translationally-controlled tumor protein	Tpt1	sp|P63028|TCTP_MOUSE Translationally-controlled tumor protein OS=Mus musculus OX=10090 GN=Tpt1 PE=1 SV=1	11997.46911	11567.95931	12530.14283	12710.95419	11627.9455	9531.608667	9856.045902	8798.928614	8757.703768	8376.560127	-0.41519685	2.93E-05	down
P63101	14-3-3 protein zeta/delta	Ywhaz	sp|P63101|1433Z_MOUSE 14-3-3 protein zeta/delta OS=Mus musculus OX=10090 GN=Ywhaz PE=1 SV=1	245440.1499	248163.9263	235353.152	238132.5864	237199.2358	157688.7638	154873.601	150162.4465	153834.2396	151438.7391	-0.649007641	1.34E-09	down
P63260	"Actin, cytoplasmic 2"	ACTG1	"sp|P63260|ACTG_MOUSE Actin, cytoplasmic 2 OS=Mus musculus OX=10090 GN=Actg1 PE=1 SV=1"	273659.4826	275854.328	276165.2439	282266.0912	279729.3189	267404.0861	262096.1826	263694.3252	266314.1728	264150.8631	-0.068136974	0.000101395
P63328	Serine/threonine-protein phosphatase 2B catalytic subunit alpha isoform	Ppp3ca	sp|P63328|PP2BA_MOUSE Serine/threonine-protein phosphatase 2B catalytic subunit alpha isoform OS=Mus musculus OX=10090 GN=Ppp3ca PE=1 SV=1	7732.720877	7539.195395	7533.671381	8309.447731	7921.204583	7839.675325	6917.6529	6870.467552	6900.645475	7354.812865	-0.121503368	0.028899625
P68033	"Actin, alpha cardiac muscle 1"	Actc1	"sp|P68033|ACTC_MOUSE Actin, alpha cardiac muscle 1 OS=Mus musculus OX=10090 GN=Actc1 PE=1 SV=1"	43057.6361	43358.95084	43976.82558	44989.76852	47067.49844	42694.51063	39743.79537	40575.47807	45939.19481	37106.8537	-0.110422199	0.082170922
P68037	Ubiquitin-conjugating enzyme E2 L3	Ube2l3	sp|P68037|UB2L3_MOUSE Ubiquitin-conjugating enzyme E2 L3 OS=Mus musculus OX=10090 GN=Ube2l3 PE=1 SV=1	13616.34777	13972.5242	13469.9502	12664.35481	13412.03851	8779.386752	9280.370914	8355.139198	8752.03304	8606.88393	-0.617001639	1.01E-07	down
P68040	Guanine nucleotide-binding protein subunit beta-2-like 1	Gnb2l1	sp|P68040|RACK1_MOUSE Receptor of activated protein C kinase 1 OS=Mus musculus OX=10090 GN=Rack1 PE=1 SV=3	21932.82892	22994.01625	22599.24092	23484.15046	22642.17049	13842.52969	14126.05074	13402.08675	13435.424	12877.55034	-0.747749144	3.11E-09	down
P68254	14-3-3 protein theta	Ywhaq	sp|P68254|1433T_MOUSE 14-3-3 protein theta OS=Mus musculus OX=10090 GN=Ywhaq PE=1 SV=1	14984.78694	13430.18499	15405.56142	14001.17478	13088.33837	8591.89724	8759.833628	8770.431239	8112.500977	8839.444972	-0.71916912	2.11E-06	down
P68368	Tubulin alpha-4A chain	Tuba4a	sp|P68368|TBA4A_MOUSE Tubulin alpha-4A chain OS=Mus musculus OX=10090 GN=Tuba4a PE=1 SV=1	21499.04883	21213.43303	21780.75922	21523.09284	20542.79727	16347.19199	18020.99461	16352.70914	16721.29564	15085.70568	-0.368700441	1.42E-05	down
Q9D6F9	Tubulin beta-4A chain	Tubb4a	sp|Q9D6F9|TBB4A_MOUSE Tubulin beta-4A chain OS=Mus musculus OX=10090 GN=Tubb4a PE=1 SV=3	158844.79	159980.3481	156790.1084	156544.8227	156339.6872	90247.07825	90846.37265	86769.30727	85578.63125	85323.83856	-0.845661112	2.50E-11	down
P68510	14-3-3 protein eta	Ywhah	sp|P68510|1433F_MOUSE 14-3-3 protein eta OS=Mus musculus OX=10090 GN=Ywhah PE=1 SV=2	59524.26878	61186.16557	60331.52712	60665.60885	60887.43657	56255.08573	55475.17355	54744.08181	55679.19462	53548.32649	-0.13427917	9.50E-06
P70168	Importin subunit beta-1	Kpnb1	sp|P70168|IMB1_MOUSE Importin subunit beta-1 OS=Mus musculus OX=10090 GN=Kpnb1 PE=1 SV=2	39072.34053	37857.804	40075.73836	37445.52159	38962.83259	23143.94405	23727.9025	22173.87006	22805.77638	23039.09197	-0.751433417	1.87E-09	down
P70194	C-type lectin domain family 4 member F	Clec4f	sp|P70194|CLC4F_MOUSE C-type lectin domain family 4 member F OS=Mus musculus OX=10090 GN=Clec4f PE=1 SV=1	133592.929	130521.0264	133868.8878	131274.3623	133951.9862	122104.8598	121489.8513	118586.5227	119536.8387	120788.5585	-0.138486883	1.52E-06
P70195	Proteasome subunit beta type-7	Psmb7	sp|P70195|PSB7_MOUSE Proteasome subunit beta type-7 OS=Mus musculus OX=10090 GN=Psmb7 PE=1 SV=1	74624.35239	73056.39638	71317.10073	71796.0671	71283.26329	74916.56923	75143.03059	72892.95763	73807.67083	68176.51671	0.011349168	0.697777443
P70206	Plexin-A1	Plxna1	sp|P70206|PLXA1_MOUSE Plexin-A1 OS=Mus musculus OX=10090 GN=Plxna1 PE=1 SV=1	4291.020757	4377.396669	4918.543031	4688.966445	5190.522523	4917.123393	4728.758827	5135.871844	5206.253054	4879.19554	0.083644654	0.175928199
P70269	Cathepsin E	Ctse	sp|P70269|CATE_MOUSE Cathepsin E OS=Mus musculus OX=10090 GN=Ctse PE=1 SV=2	36947.85762	35403.67047	35695.88134	37409.60123	36906.49465	38461.07566	40444.69836	38405.93338	39695.09358	41497.43614	0.122352757	0.001855282
P70274	Selenoprotein P	Sepp1	sp|P70274|SEPP1_MOUSE Selenoprotein P OS=Mus musculus OX=10090 GN=Selenop PE=1 SV=3	214196.6423	213436.722	221046.0546	214095.0682	215400.9311	223896.6407	229335.4578	224338.826	226304.0388	224965.614	0.066249831	0.000338123
P70290	55 kDa erythrocyte membrane protein	Mpp1	sp|P70290|EM55_MOUSE 55 kDa erythrocyte membrane protein OS=Mus musculus OX=10090 GN=Mpp1 PE=1 SV=1	18164.89593	18468.69122	18381.77366	18814.50334	17967.22933	15227.60589	15871.55878	14997.52374	15795.07679	14817.23695	-0.259052581	2.41E-06
P70296	Phosphatidylethanolamine-binding protein 1	Pebp1	sp|P70296|PEBP1_MOUSE Phosphatidylethanolamine-binding protein 1 OS=Mus musculus OX=10090 GN=Pebp1 PE=1 SV=3	62013.54279	62173.65059	63010.02481	62695.59474	61857.60146	39581.6908	39160.22873	38057.51656	40290.51998	37371.96657	-0.680903787	1.30E-10	down
P70375	Coagulation factor VII	F7	sp|P70375|FA7_MOUSE Coagulation factor VII OS=Mus musculus OX=10090 GN=F7 PE=1 SV=1	151303.2536	142009.2871	149258.5835	145681.3401	144411.4303	136243.7505	141644.7061	136225.7739	141306.1321	137053.2894	-0.081392343	0.004698402
P70389	Insulin-like growth factor-binding protein complex acid labile subunit	Igfals	sp|P70389|ALS_MOUSE Insulin-like growth factor-binding protein complex acid labile subunit OS=Mus musculus OX=10090 GN=Igfals PE=1 SV=1	174910.7195	175706.2414	173486.3884	174126.3839	176238.8264	206094.3984	208256.4494	206127.5472	207170.5836	205647.0512	0.240775213	5.38E-11
P70428	Exostosin-2	Ext2	sp|P70428|EXT2_MOUSE Exostosin-2 OS=Mus musculus OX=10090 GN=Ext2 PE=1 SV=2	16211.46791	15933.88716	15963.65955	15817.58013	15797.6899	16274.13077	16784.29023	16442.15346	16722.34577	15804.97817	0.041095419	0.042681573
P70441	Na(+)/H(+) exchange regulatory cofactor NHE-RF1	Slc9a3r1	sp|P70441|NHRF1_MOUSE Na(+)/H(+) exchange regulatory cofactor NHE-RF1 OS=Mus musculus OX=10090 GN=Slc9a3r1 PE=1 SV=3	13792.12794	12946.16183	13043.44378	13497.31889	12854.45098	9152.410615	9124.303182	8639.48892	8300.790138	8395.129215	-0.60065214	1.02E-07	down
P70663	SPARC-like protein 1	Sparcl1	sp|P70663|SPRL1_MOUSE SPARC-like protein 1 OS=Mus musculus OX=10090 GN=Sparcl1 PE=1 SV=3	60146.11475	59600.9411	58040.33834	57585.19507	59918.20722	65739.66767	69444.4297	66825.30482	66375.86719	64379.92134	0.172368135	6.10E-05
P80313	T-complex protein 1 subunit eta	Cct7	sp|P80313|TCPH_MOUSE T-complex protein 1 subunit eta OS=Mus musculus OX=10090 GN=Cct7 PE=1 SV=1	28168.29968	27741.91419	28706.58895	27481.98971	28332.18292	16580.78211	16656.57013	15880.52635	16540.67246	15301.59929	-0.794577318	4.90E-10	down
P80314	T-complex protein 1 subunit beta	Cct2	sp|P80314|TCPB_MOUSE T-complex protein 1 subunit beta OS=Mus musculus OX=10090 GN=Cct2 PE=1 SV=4	52666.00699	52607.87546	51200.36986	52906.81057	52702.31345	35280.33977	35425.19459	31757.93256	33321.82578	31301.2173	-0.649430588	2.96E-08	down
P80315	T-complex protein 1 subunit delta	Cct4	sp|P80315|TCPD_MOUSE T-complex protein 1 subunit delta OS=Mus musculus OX=10090 GN=Cct4 PE=1 SV=3	5967.642258	6052.816621	6827.555928	5707.745589	5815.750295	3423.896004	4454.731718	3812.615987	3834.882083	3620.860205	-0.665601361	2.70E-05	down
P80316	T-complex protein 1 subunit epsilon	Cct5	sp|P80316|TCPE_MOUSE T-complex protein 1 subunit epsilon OS=Mus musculus OX=10090 GN=Cct5 PE=1 SV=1	59319.19191	59032.35967	59308.65832	56912.41639	55974.86582	27342.39195	28420.31821	25367.86419	27670.00055	26918.46519	-1.098150871	3.98E-10	down
P80317	T-complex protein 1 subunit zeta	Cct6a	sp|P80317|TCPZ_MOUSE T-complex protein 1 subunit zeta OS=Mus musculus OX=10090 GN=Cct6a PE=1 SV=3	33852.80355	33037.01101	33719.20605	32431.23316	32518.76721	21463.53586	19889.03087	20439.06634	20594.1926	19666.45348	-0.69803722	1.89E-09	down
P80318	T-complex protein 1 subunit gamma	Cct3	sp|P80318|TCPG_MOUSE T-complex protein 1 subunit gamma OS=Mus musculus OX=10090 GN=Cct3 PE=1 SV=1	53264.2266	54144.50323	53811.67178	52799.04948	53853.03941	31499.67859	30580.13778	29220.21009	29573.89485	28899.54074	-0.83876441	7.69E-11	down
P82198	Transforming growth factor-beta-induced protein ig-h3	Tgfbi	sp|P82198|BGH3_MOUSE Transforming growth factor-beta-induced protein ig-h3 OS=Mus musculus OX=10090 GN=Tgfbi PE=1 SV=1	45226.53658	45480.68292	46382.80712	47192.56048	47473.52695	54864.86438	55673.50314	55773.7315	55733.80163	54292.20862	0.253827136	1.72E-07
P84091	AP-2 complex subunit mu	Ap2m1	sp|P84091|AP2M1_MOUSE AP-2 complex subunit mu OS=Mus musculus OX=10090 GN=Ap2m1 PE=1 SV=1	7894.419732	8042.26847	7958.031275	8621.27531	8249.301814	7887.422379	6953.476831	8313.017166	8366.318546	7892.309646	-0.048686616	0.370793922
P84096	Rho-related GTP-binding protein RhoG	Rhog	sp|P84096|RHOG_MOUSE Rho-related GTP-binding protein RhoG OS=Mus musculus OX=10090 GN=Rhog PE=1 SV=1	8017.654861	7925.441995	7898.581692	7974.41754	7749.999013	6960.265135	7283.472341	6408.893277	6797.837282	6942.265909	-0.202160885	0.000118586
P84750	Ig kappa chain V region Mem5		sp|P84750|KVM5_MOUSE Ig kappa chain V region Mem5 (Fragment) OS=Mus musculus OX=10090 PE=1 SV=1	95573.3794	95493.49441	91814.60758	95213.23093	90254.3373	61743.93894	61753.18758	75630.36973	55902.87332	79156.88798	-0.486927413	0.000395335	down
P97290	Plasma protease C1 inhibitor	Serping1	sp|P97290|IC1_MOUSE Plasma protease C1 inhibitor OS=Mus musculus OX=10090 GN=Serping1 PE=1 SV=3	412431.3112	418203.7921	409950.137	417889.7299	422194.8061	397679.4548	393492.1295	384527.3563	393180.9521	379704.2813	-0.094621759	0.000156066
P97298	Pigment epithelium-derived factor	Serpinf1	sp|P97298|PEDF_MOUSE Pigment epithelium-derived factor OS=Mus musculus OX=10090 GN=Serpinf1 PE=1 SV=2	142136.2233	141202.5818	143014.9774	142215.5106	141342.8278	146585.5155	145850.124	145451.0191	148751.5875	146035.8058	0.045531076	0.000138181
P97300	Neuroplastin	Nptn	sp|P97300|NPTN_MOUSE Neuroplastin OS=Mus musculus OX=10090 GN=Nptn PE=1 SV=3	48333.87636	44615.66159	50333.35789	46887.72281	46277.89461	51569.90601	59368.04067	45728.92676	46896.9177	49154.38819	0.096003378	0.24741719
P97315	Cysteine and glycine-rich protein 1	Csrp1	sp|P97315|CSRP1_MOUSE Cysteine and glycine-rich protein 1 OS=Mus musculus OX=10090 GN=Csrp1 PE=1 SV=3	43186.16354	41196.39753	44017.88965	46364.4505	42735.90397	42991.90069	48134.90211	42662.8588	42954.71185	43000.86106	0.014811137	0.7480236
P97321	Prolyl endopeptidase FAP	Fap	sp|P97321|SEPR_MOUSE Prolyl endopeptidase FAP OS=Mus musculus OX=10090 GN=Fap PE=1 SV=1	33992.67165	33209.04334	34717.80971	34090.36558	35393.71101	43503.32927	43937.79118	44285.3371	43621.54741	43933.78991	0.35538862	8.43E-09	up
P97333	Neuropilin-1	Nrp1	sp|P97333|NRP1_MOUSE Neuropilin-1 OS=Mus musculus OX=10090 GN=Nrp1 PE=1 SV=2	29758.8267	28747.86595	30588.07025	29800.30932	28858.89733	31724.00743	32342.25981	29348.13627	30384.59888	30682.62059	0.064238336	0.06311952
P97351	40S ribosomal protein S3a	Rps3a	sp|P97351|RS3A_MOUSE 40S ribosomal protein S3a OS=Mus musculus OX=10090 GN=Rps3a PE=1 SV=3	15950.63282	16006.78222	15685.54376	16136.00929	15600.28894	9901.64834	10166.00078	8840.322612	9512.64564	9963.210353	-0.714237151	8.76E-09	down
P97399	Dentin sialophosphoprotein	Dspp	sp|P97399|DSPP_MOUSE Dentin sialophosphoprotein OS=Mus musculus OX=10090 GN=Dspp PE=1 SV=2	37705.79147	37147.32019	37174.18808	38196.93674	38643.81019	33419.85109	34516.61664	33230.64363	34113.62738	32514.9197	-0.170673255	1.49E-05
P97429	Annexin A4	Anxa4	sp|P97429|ANXA4_MOUSE Annexin A4 OS=Mus musculus OX=10090 GN=Anxa4 PE=1 SV=4	4335.060305	5829.368978	5094.091956	5008.754753	4548.174194	3603.359071	2758.027299	4110.278352	3252.057296	4289.794804	-0.462158758	0.007282417	down
P97430	Antileukoproteinase	Slpi	sp|P97430|SLPI_MOUSE Antileukoproteinase OS=Mus musculus OX=10090 GN=Slpi PE=1 SV=1	6100.327934	6114.923208	6422.888125	6259.171693	6696.008877	20008.48553	19468.48908	20705.31919	20579.49071	20215.69577	1.676342134	1.11E-11	up
P97447	Four and a half LIM domains protein 1	Fhl1	sp|P97447|FHL1_MOUSE Four and a half LIM domains protein 1 OS=Mus musculus OX=10090 GN=Fhl1 PE=1 SV=3	7553.633015	7509.6486	7465.822328	7151.35583	7539.781027	5470.021937	5462.266784	5358.442585	5505.856498	5281.674919	-0.458952207	1.06E-08	down
P97449	Aminopeptidase N	Anpep	sp|P97449|AMPN_MOUSE Aminopeptidase N OS=Mus musculus OX=10090 GN=Anpep PE=1 SV=4	163995.3379	173062.5807	165600.2192	172708.9858	173048.6024	185153.6104	190666.3803	184463.3017	185348.7835	181104.5344	0.127388003	0.000262008
P97464	Exostosin-1	Ext1	sp|P97464|EXT1_MOUSE Exostosin-1 OS=Mus musculus OX=10090 GN=Ext1 PE=1 SV=1	33025.88071	31747.25449	32857.79373	32913.73101	31625.31738	34314.07933	36181.13144	34511.98546	36324.16103	33676.04698	0.109909204	0.003021548
P97467	Peptidyl-glycine alpha-amidating monooxygenase	Pam	sp|P97467|AMD_MOUSE Peptidyl-glycine alpha-amidating monooxygenase OS=Mus musculus OX=10090 GN=Pam PE=1 SV=2	6825.846409	6956.715307	7584.628166	7292.513146	7572.618816	9020.5917	9048.813335	8812.657277	8331.139032	9102.879918	0.290553054	5.84E-05	up
P97494	Glutamate--cysteine ligase catalytic subunit	Gclc	sp|P97494|GSH1_MOUSE Glutamate--cysteine ligase catalytic subunit OS=Mus musculus OX=10090 GN=Gclc PE=1 SV=4	98692.05983	100682.6504	97387.18935	98916.91155	99748.29425	71066.96296	74382.94024	75415.07934	72223.01749	76082.92096	-0.424383884	1.37E-08	down
P97798	Neogenin	Neo1	sp|P97798|NEO1_MOUSE Neogenin OS=Mus musculus OX=10090 GN=Neo1 PE=1 SV=1	19218.63189	20326.05723	19034.1325	19553.29783	20355.68736	30649.6987	31602.93696	31535.36182	30984.22582	31136.7802	0.662687215	4.78E-10	up
P97807	"Fumarate hydratase, mitochondrial"	Fh	"sp|P97807|FUMH_MOUSE Fumarate hydratase, mitochondrial OS=Mus musculus OX=10090 GN=Fh PE=1 SV=3"	20818.60946	20675.95349	20227.79053	20854.19744	19340.61609	15096.91891	14391.87469	14572.14322	14939.21697	16494.04792	-0.432959332	3.34E-06	down
P97812	Indian hedgehog protein	Ihh	sp|P97812|IHH_MOUSE Indian hedgehog protein OS=Mus musculus OX=10090 GN=Ihh PE=1 SV=2	5075.227127	5241.446058	5382.56709	4970.407339	5191.083852	5816.393888	5829.53995	5708.731489	5884.85013	6148.0459	0.184442564	0.000121014
P97821	Dipeptidyl peptidase 1	Ctsc	sp|P97821|CATC_MOUSE Dipeptidyl peptidase 1 OS=Mus musculus OX=10090 GN=Ctsc PE=1 SV=1	68969.14521	69241.55515	68366.0869	68699.14936	68447.61257	53303.82383	56731.60706	52998.87759	55833.56443	53820.15109	-0.333997356	6.64E-08	down
P97822	Acidic leucine-rich nuclear phosphoprotein 32 family member E	Anp32e	sp|P97822|AN32E_MOUSE Acidic leucine-rich nuclear phosphoprotein 32 family member E OS=Mus musculus OX=10090 GN=Anp32e PE=1 SV=2	6903.907926	6534.118372	7252.195805	7119.512914	7101.476057	7199.309117	7172.573913	6320.593016	7008.70434	6567.640161	-0.026793866	0.566563353
P97823	Acyl-protein thioesterase 1	Lypla1	sp|P97823|LYPA1_MOUSE Acyl-protein thioesterase 1 OS=Mus musculus OX=10090 GN=Lypla1 PE=1 SV=1	18068.50035	16164.23553	18080.32601	16897.13265	17090.61939	12994.60786	13728.3532	12681.33197	12331.73238	12425.62797	-0.427662847	8.77E-06	down
P97825	Hematological and neurological expressed 1 protein	Hn1	sp|P97825|JUPI1_MOUSE Jupiter microtubule associated homolog 1 OS=Mus musculus OX=10090 GN=Jpt1 PE=1 SV=3	18239.55525	17287.79132	16786.80762	16486.47553	17104.65263	14447.60013	12993.18384	12602.28816	12601.61701	12949.142	-0.389186705	1.93E-05	down
P97873	Lysyl oxidase homolog 1	Loxl1	sp|P97873|LOXL1_MOUSE Lysyl oxidase homolog 1 OS=Mus musculus OX=10090 GN=Loxl1 PE=2 SV=3	51888.22699	48722.08304	53817.27143	49902.12079	50216.55827	41109.80235	43272.19293	41515.68344	41837.36847	41317.33836	-0.284063365	1.32E-05	down
P98063	Bone morphogenetic protein 1	Bmp1	sp|P98063|BMP1_MOUSE Bone morphogenetic protein 1 OS=Mus musculus OX=10090 GN=Bmp1 PE=1 SV=2	24787.8391	24124.37558	25481.19244	23812.28782	23071.58774	31921.58145	33107.54204	30868.68965	31721.42042	32691.66162	0.402563144	7.57E-07	up
P98064	Mannan-binding lectin serine protease 1	Masp1	sp|P98064|MASP1_MOUSE Mannan-binding lectin serine protease 1 OS=Mus musculus OX=10090 GN=Masp1 PE=1 SV=2	450422.5092	443542.1133	444313.3024	434015.0601	436143.8501	312166.9497	306237.4953	297215.1429	308214.5494	292787.5282	-0.542164332	1.81E-09	down
P98086	Complement C1q subcomponent subunit A	C1qa	sp|P98086|C1QA_MOUSE Complement C1q subcomponent subunit A OS=Mus musculus OX=10090 GN=C1qa PE=1 SV=2	151218.1987	152408.9817	153141.0053	148972.422	148939.4902	131314.6903	133555.7664	129881.4678	128820.0299	126258.609	-0.215801629	6.49E-07
P99026	Proteasome subunit beta type-4	Psmb4	sp|P99026|PSB4_MOUSE Proteasome subunit beta type-4 OS=Mus musculus OX=10090 GN=Psmb4 PE=1 SV=1	18718.69797	17847.62535	18319.24427	18525.1988	19654.96074	18659.42543	18319.00818	18958.03487	18888.77376	18743.5922	0.007778111	0.760019389
P99029	"Peroxiredoxin-5, mitochondrial"	Prdx5	"sp|P99029|PRDX5_MOUSE Peroxiredoxin-5, mitochondrial OS=Mus musculus OX=10090 GN=Prdx5 PE=1 SV=2"	52610.24877	52847.94318	53212.50958	50566.16208	51945.45386	23541.15015	24621.9432	25581.07448	22138.94082	27218.25528	-1.085210481	2.79E-09	down
Q00342	Receptor-type tyrosine-protein kinase FLT3	Flt3	sp|Q00342|FLT3_MOUSE Receptor-type tyrosine-protein kinase FLT3 OS=Mus musculus OX=10090 GN=Flt3 PE=1 SV=2	12260.19431	12241.50962	11844.1861	11503.25336	11849.67075	13732.42334	14512.32617	14364.13318	14310.18625	14306.02773	0.2546834	2.37E-06
Q00519	Xanthine dehydrogenase/oxidase	Xdh	sp|Q00519|XDH_MOUSE Xanthine dehydrogenase/oxidase OS=Mus musculus OX=10090 GN=Xdh PE=1 SV=5	182858.6293	176347.7178	178236.7554	173097.3141	178558.9893	185657.8358	184207.6891	182175.1913	190210.9074	185746.8062	0.061777636	0.005528485
Q00560	Interleukin-6 receptor subunit beta	Il6st	sp|Q00560|IL6RB_MOUSE Interleukin-6 receptor subunit beta OS=Mus musculus OX=10090 GN=Il6st PE=1 SV=2	24805.79514	25221.68914	25936.63037	26219.92293	27946.7365	26213.54456	26716.34516	26852.01581	28673.92937	28286.53712	0.071498177	0.104625097
Q00612	Glucose-6-phosphate 1-dehydrogenase X	G6pdx	sp|Q00612|G6PD1_MOUSE Glucose-6-phosphate 1-dehydrogenase X OS=Mus musculus OX=10090 GN=G6pdx PE=1 SV=3	51453.50184	51026.53873	54714.14818	53008.74673	50511.25638	40144.57095	40249.4839	40118.89604	39290.7917	39603.61294	-0.38675049	2.91E-07	down
Q00623	Apolipoprotein A-I	Apoa1	sp|Q00623|APOA1_MOUSE Apolipoprotein A-I OS=Mus musculus OX=10090 GN=Apoa1 PE=1 SV=2	4931767.827	4977371.571	4919849.615	5006424.783	4984795.174	7297787.417	7117643.886	7442911.176	7275858.621	7369914.232	0.556543855	1.34E-10	up
Q00651	Integrin alpha-4	Itga4	sp|Q00651|ITA4_MOUSE Integrin alpha-4 OS=Mus musculus OX=10090 GN=Itga4 PE=1 SV=1	19439.77469	16875.69127	17588.49037	17387.39705	17790.41046	20384.08197	21997.97008	18191.51788	19816.04275	19003.11198	0.158010129	0.029302293
Q00690	E-selectin	Sele	sp|Q00690|LYAM2_MOUSE E-selectin OS=Mus musculus OX=10090 GN=Sele PE=2 SV=1	6590.527795	6526.148513	6612.809476	6438.288095	7062.370085	6432.063344	6057.359381	5223.964096	5976.841934	5955.755169	-0.164655864	0.012644723
Q00724	Retinol-binding protein 4	Rbp4	sp|Q00724|RET4_MOUSE Retinol-binding protein 4 OS=Mus musculus OX=10090 GN=Rbp4 PE=1 SV=2	77961.34045	77933.56155	77250.85971	78999.55599	79839.79958	117165.5093	119309.2642	119241.7543	122603.2322	119256.0495	0.608322868	1.19E-10	up
Q00897	Alpha-1-antitrypsin 1-4	Serpina1d	sp|Q00897|A1AT4_MOUSE Alpha-1-antitrypsin 1-4 OS=Mus musculus OX=10090 GN=Serpina1d PE=1 SV=1	327225.1816	322293.3379	326132.7582	323817.2131	330080.5963	373775.0565	373420.3446	384600.1598	378363.5507	388272.9084	0.220335528	1.77E-07
Q00898	Alpha-1-antitrypsin 1-5	Serpina1e	sp|Q00898|A1AT5_MOUSE Alpha-1-antitrypsin 1-5 OS=Mus musculus OX=10090 GN=Serpina1e PE=1 SV=1	10843.55735	10653.36935	10378.94521	11034.34701	11067.55131	17895.88417	19233.81637	19428.13755	18865.6708	19146.29531	0.809014228	3.64E-09	up
Q01102	P-selectin	Selp	sp|Q01102|LYAM3_MOUSE P-selectin OS=Mus musculus OX=10090 GN=Selp PE=1 SV=1	60852.0706	60319.20038	59749.16386	62566.4756	62621.0099	57257.36227	58424.15798	56748.25853	57070.62317	58784.58545	-0.086544665	0.001024055
Q01149	Collagen alpha-2(I) chain	Col1a2	sp|Q01149|CO1A2_MOUSE Collagen alpha-2(I) chain OS=Mus musculus OX=10090 GN=Col1a2 PE=1 SV=2	94380.7204	98359.72798	95231.32536	98907.20334	100487.3784	120900.8931	118426.6456	122195.4969	119085.2807	116034.4246	0.291860669	6.67E-07	up
Q01279	Epidermal growth factor receptor	Egfr	sp|Q01279|EGFR_MOUSE Epidermal growth factor receptor OS=Mus musculus OX=10090 GN=Egfr PE=1 SV=1	299421.673	300308.1893	304555.4528	301206.8012	301396.6468	319318.7176	325198.2191	323216.3976	323662.0315	313191.1521	0.090628658	3.10E-05
Q01339	Beta-2-glycoprotein 1	Apoh	sp|Q01339|APOH_MOUSE Beta-2-glycoprotein 1 OS=Mus musculus OX=10090 GN=Apoh PE=1 SV=1	447284.9277	458548.7754	443445.3571	459770.9308	465398.4849	528983.8548	531440.2213	536832.3062	535054.1569	530617.2691	0.227496565	9.92E-08
Q01405	Protein transport protein Sec23A	Sec23a	sp|Q01405|SC23A_MOUSE Protein transport protein Sec23A OS=Mus musculus OX=10090 GN=Sec23a PE=1 SV=2	21052.98302	20671.09382	21151.73224	20128.99444	21475.54019	17312.4234	18306.54768	18780.18629	18093.82176	18454.98831	-0.200118247	4.28E-05
Q01705	Neurogenic locus notch homolog protein 1	Notch1	sp|Q01705|NOTC1_MOUSE Neurogenic locus notch homolog protein 1 OS=Mus musculus OX=10090 GN=Notch1 PE=1 SV=3	26659.99241	25879.68851	26220.3458	26056.82507	26536.86331	31999.78783	31250.9279	31860.89753	31428.43282	31699.44592	0.268652695	3.97E-09	up
Q01730	Ras suppressor protein 1	RSU1	sp|Q01730|RSU1_MOUSE Ras suppressor protein 1 OS=Mus musculus OX=10090 GN=Rsu1 PE=1 SV=3	6220.160867	5968.452743	6203.661955	6581.77538	6737.173058	5805.177447	6297.950821	6125.68761	6359.090984	6094.799601	-0.047567818	0.259443397
Q01768	Nucleoside diphosphate kinase B	Nme2	sp|Q01768|NDKB_MOUSE Nucleoside diphosphate kinase B OS=Mus musculus OX=10090 GN=Nme2 PE=1 SV=1	75945.53883	73211.90583	76314.78543	74582.32224	73539.80884	47625.62885	49629.12344	43209.9252	47134.24816	46550.24146	-0.674044774	1.37E-08	down
Q02053	Ubiquitin-like modifier-activating enzyme 1	Uba1	sp|Q02053|UBA1_MOUSE Ubiquitin-like modifier-activating enzyme 1 OS=Mus musculus OX=10090 GN=Uba1 PE=1 SV=1	132817.9842	128742.387	138217.9467	129488.0524	128114.157	111320.6112	120441.0928	108841.2524	106158.122	112242.3037	-0.23387171	0.000196694
Q02105	Complement C1q subcomponent subunit C	C1qc	sp|Q02105|C1QC_MOUSE Complement C1q subcomponent subunit C OS=Mus musculus OX=10090 GN=C1qc PE=1 SV=2	16736.91831	17368.46185	18321.11082	17147.60436	17893.32091	16847.30123	17065.6898	16923.6967	17098.29401	17946.01633	-0.02640672	0.380302466
Q02566	Myosin-6	Myh6	sp|Q02566|MYH6_MOUSE Myosin-6 OS=Mus musculus OX=10090 GN=Myh6 PE=1 SV=2	9960.876286	9721.284578	10191.35705	10147.01697	9646.451529	8931.992101	9268.325767	8415.982134	9117.794974	7781.566293	-0.190752493	0.002995114
Q02596	Glycosylation-dependent cell adhesion molecule 1	Glycam1	sp|Q02596|GLCM1_MOUSE Glycosylation-dependent cell adhesion molecule 1 OS=Mus musculus OX=10090 GN=Glycam1 PE=1 SV=1	2475.854241	2339.250922	2255.071065	2593.353085	2759.309877	2516.290355	2593.860244	2770.485697	2509.927068	2262.520267	0.026494088	0.714537602
Q02788	Collagen alpha-2(VI) chain	Col6a2	sp|Q02788|CO6A2_MOUSE Collagen alpha-2(VI) chain OS=Mus musculus OX=10090 GN=Col6a2 PE=1 SV=3	1506.322648	1764.157532	1569.767633	2124.446732	1384.052021	1644.392094	1722.975301	1907.140034	1771.892365	1543.359642	0.041058112	0.744618377
Q02819	Nucleobindin-1	Nucb1	sp|Q02819|NUCB1_MOUSE Nucleobindin-1 OS=Mus musculus OX=10090 GN=Nucb1 PE=1 SV=2	121014.2513	117759.532	123640.1998	118080.9103	117046.6056	109488.9354	114241.9952	107759.6002	110285.1515	108464.7249	-0.118976822	0.000485014
Q03157	Amyloid-like protein 1	Aplp1	sp|Q03157|APLP1_MOUSE Amyloid-like protein 1 OS=Mus musculus OX=10090 GN=Aplp1 PE=1 SV=1	12684.52386	12363.00138	12673.86709	12907.05996	12828.25559	15961.30524	16069.88836	15392.74282	16087.01425	15763.58924	0.321084923	4.28E-08	up
Q03265	"ATP synthase subunit alpha, mitochondrial"	Atp5a1	"sp|Q03265|ATPA_MOUSE ATP synthase subunit alpha, mitochondrial OS=Mus musculus OX=10090 GN=Atp5f1a PE=1 SV=1"	65060.39907	65089.4528	63691.31516	63228.57525	64027.14089	26224.8639	24929.30214	22998.62986	24617.25883	21630.74973	-1.41516363	5.98E-11	down
Q03311	Cholinesterase	Bche	sp|Q03311|CHLE_MOUSE Cholinesterase OS=Mus musculus OX=10090 GN=Bche PE=1 SV=2	144394.904	145673.4786	142137.6994	145089.1396	143812.6786	152008.5107	155683.5334	152741.7709	153046.6386	150633.3329	0.083572343	3.14E-05
Q03350	Thrombospondin-2	Thbs2	sp|Q03350|TSP2_MOUSE Thrombospondin-2 OS=Mus musculus OX=10090 GN=Thbs2 PE=1 SV=2	11870.83179	11647.65791	12463.88034	11786.73298	12194.88854	15731.83125	16275.48657	16736.48766	17502.59589	17555.61805	0.482888589	1.58E-06	up
Q03517	Secretogranin-2	Scg2	sp|Q03517|SCG2_MOUSE Secretogranin-2 OS=Mus musculus OX=10090 GN=Scg2 PE=1 SV=1	21617.18066	21773.26706	21694.89797	22553.1335	23065.03889	31383.39805	31372.41775	32627.41452	32375.65437	32037.26908	0.529531613	5.75E-09	up
Q03734	Serine protease inhibitor A3M	Serpina3m	sp|Q03734|SPA3M_MOUSE Serine protease inhibitor A3M OS=Mus musculus OX=10090 GN=Serpina3m PE=1 SV=2	126599.5244	126788.7996	127849.2675	125090.2351	124942.6439	125263.986	120742.2214	124962.0304	125239.0704	127992.4696	-0.016250423	0.303694134
Q04447	Creatine kinase B-type	Ckb	sp|Q04447|KCRB_MOUSE Creatine kinase B-type OS=Mus musculus OX=10090 GN=Ckb PE=1 SV=1	13880.96308	13717.87748	14565.61441	13928.36323	13933.13962	11809.16375	13233.04842	12778.05664	11408.66393	13406.65747	-0.160907167	0.007834469
Q04519	Sphingomyelin phosphodiesterase	Smpd1	sp|Q04519|ASM_MOUSE Sphingomyelin phosphodiesterase OS=Mus musculus OX=10090 GN=Smpd1 PE=1 SV=2	5179.655669	5089.338376	4852.933837	5397.956734	5740.71922	5850.454826	4644.338956	5273.054465	5114.471277	5267.356587	-0.006107012	0.9299327
Q04857	Collagen alpha-1(VI) chain	Col6a1	sp|Q04857|CO6A1_MOUSE Collagen alpha-1(VI) chain OS=Mus musculus OX=10090 GN=Col6a1 PE=1 SV=1	20840.34572	20835.35068	20722.42599	22053.16089	20932.92144	25820.45458	25022.75587	24004.35839	24837.78713	25964.28256	0.253747873	1.39E-05
Q05020	Apolipoprotein C-II	Apoc2	sp|Q05020|APOC2_MOUSE Apolipoprotein C-II OS=Mus musculus OX=10090 GN=Apoc2 PE=2 SV=1	89266.08449	89117.6069	89517.81914	89990.21607	91001.8414	132765.6245	131499.7843	131306.3365	139510.4016	136561.0967	0.581321696	3.62E-09	up
Q05793	Basement membrane-specific heparan sulfate proteoglycan core protein	Hspg2	sp|Q05793|PGBM_MOUSE Basement membrane-specific heparan sulfate proteoglycan core protein OS=Mus musculus OX=10090 GN=Hspg2 PE=1 SV=1	53237.76507	53279.4819	53338.50163	53198.05675	56159.16908	57419.94922	56504.20298	54760.72262	58677.32934	55688.24604	0.072311277	0.014643711
Q05816	"Fatty acid-binding protein, epidermal"	Fabp5	sp|Q05816|FABP5_MOUSE Fatty acid-binding protein 5 OS=Mus musculus OX=10090 GN=Fabp5 PE=1 SV=3	51661.41387	50086.67848	52036.58377	49156.53056	49635.58199	24029.94004	24552.37208	20464.02754	21278.88046	20891.34209	-1.183350416	3.14E-09	down
Q05909	Receptor-type tyrosine-protein phosphatase gamma	Ptprg	sp|Q05909|PTPRG_MOUSE Receptor-type tyrosine-protein phosphatase gamma OS=Mus musculus OX=10090 GN=Ptprg PE=1 SV=1	16454.34697	15990.25934	16035.52168	17178.67062	18242.2809	18845.68011	20931.55917	18951.79457	18572.6832	18884.53829	0.19714138	0.003533449
Q05920	"Pyruvate carboxylase, mitochondrial"	Pc	"sp|Q05920|PYC_MOUSE Pyruvate carboxylase, mitochondrial OS=Mus musculus OX=10090 GN=Pc PE=1 SV=1"	3448.504513	2996.958708	3635.943948	3972.306674	3289.485813	3897.662037	4502.185447	3647.352012	4164.834422	4059.35914	0.225075148	0.026996022
Q06138	Calcium-binding protein 39	Cab39	sp|Q06138|CAB39_MOUSE Calcium-binding protein 39 OS=Mus musculus OX=10090 GN=Cab39 PE=1 SV=2	2391.177342	2617.515647	2352.691573	2498.212665	2608.779952	1968.639872	1924.420012	2158.83218	2065.195001	1899.640026	-0.31586251	0.000143361	down
Q06194	Coagulation factor VIII	F8	sp|Q06194|FA8_MOUSE Coagulation factor VIII OS=Mus musculus OX=10090 GN=F8 PE=2 SV=2	82779.22919	86872.4392	83246.21481	82994.48279	87743.32228	68589.05547	68692.64635	65696.85037	67171.86934	68844.33269	-0.321561183	7.27E-07	down
Q06318	Uteroglobin	Scgb1a1	sp|Q06318|UTER_MOUSE Uteroglobin OS=Mus musculus OX=10090 GN=Scgb1a1 PE=1 SV=1	80176.54861	78012.28821	78792.62911	77721.95608	79938.03229	94031.85555	96769.2625	91205.12133	94049.01815	93866.73744	0.251878787	4.03E-07
Q06335	Amyloid-like protein 2	Aplp2	sp|Q06335|APLP2_MOUSE Amyloid-like protein 2 OS=Mus musculus OX=10090 GN=Aplp2 PE=1 SV=4	8075.681219	7916.986169	7805.907539	8109.847014	8112.056693	9578.120884	10372.94888	10476.42557	10152.1777	10115.4545	0.34110867	1.33E-06	up
Q06770	Corticosteroid-binding globulin	Serpina6	sp|Q06770|CBG_MOUSE Corticosteroid-binding globulin OS=Mus musculus OX=10090 GN=Serpina6 PE=1 SV=1	483726.236	489291.05	487309.2565	485614.1753	498283.052	528181.2103	540754.4432	529926.3729	537826.5126	527082.4308	0.124093675	2.51E-06
Q06806	Tyrosine-protein kinase receptor Tie-1	Tie1	sp|Q06806|TIE1_MOUSE Tyrosine-protein kinase receptor Tie-1 OS=Mus musculus OX=10090 GN=Tie1 PE=1 SV=3	17490.12689	17785.42157	18192.31895	17366.039	17524.71439	19405.47316	18925.41906	18285.12239	18018.21205	18239.0947	0.071893331	0.015789012
Q06890	Clusterin	Clu	sp|Q06890|CLUS_MOUSE Clusterin OS=Mus musculus OX=10090 GN=Clu PE=1 SV=1	1251913.929	1246408.253	1242654.936	1222942.717	1215091.771	968195.0147	965200.5254	941682.2432	946150.4078	947672.2632	-0.373719415	1.10E-09	down
Q07076	Annexin A7	Anxa7	sp|Q07076|ANXA7_MOUSE Annexin A7 OS=Mus musculus OX=10090 GN=Anxa7 PE=1 SV=2	6191.431205	5510.768989	6151.865223	6508.575507	6588.794897	3769.650537	4075.20573	3506.945236	3965.413833	3529.357111	-0.715704167	4.36E-06	down
Q07079	Insulin-like growth factor-binding protein 5	Igfbp5	sp|Q07079|IBP5_MOUSE Insulin-like growth factor-binding protein 5 OS=Mus musculus OX=10090 GN=Igfbp5 PE=1 SV=1	54943.58876	52527.20493	54212.04652	53640.75094	53311.35622	66592.73466	64955.53545	65651.08816	67286.33402	66176.42463	0.299710769	2.09E-08	up
Q07113	Cation-independent mannose-6-phosphate receptor	Igf2r	sp|Q07113|MPRI_MOUSE Cation-independent mannose-6-phosphate receptor OS=Mus musculus OX=10090 GN=Igf2r PE=1 SV=1	69949.16691	69160.88462	69415.08739	69481.63077	70250.41658	75451.66553	77626.8231	73512.82755	74922.91393	75873.73907	0.115895309	3.18E-05
Q07235	Glia-derived nexin	Serpine2	sp|Q07235|GDN_MOUSE Glia-derived nexin OS=Mus musculus OX=10090 GN=Serpine2 PE=1 SV=2	41065.46084	39363.32988	39552.17139	40420.11593	39879.67116	42911.63624	43129.93559	42153.23421	42534.65795	43559.0523	0.097530781	9.88E-05
Q07417	"Short-chain specific acyl-CoA dehydrogenase, mitochondrial"	Acads	"sp|Q07417|ACADS_MOUSE Short-chain specific acyl-CoA dehydrogenase, mitochondrial OS=Mus musculus OX=10090 GN=Acads PE=1 SV=2"	11517.38134	12086.97211	11536.20553	11081.91722	11044.16257	7120.794025	7271.427194	7318.833189	6876.282348	7598.783829	-0.662258479	6.48E-08	down
Q07456	Protein AMBP	Ambp	sp|Q07456|AMBP_MOUSE Protein AMBP OS=Mus musculus OX=10090 GN=Ambp PE=1 SV=2	399417.9083	417056.9099	406879.664	413297.7484	403876.7457	408144.7036	385974.2959	434907.3876	387468.219	414001.1622	-0.007111177	0.839968932
Q07797	Galectin-3-binding protein	Lgals3bp	sp|Q07797|LG3BP_MOUSE Galectin-3-binding protein OS=Mus musculus OX=10090 GN=Lgals3bp PE=1 SV=1	42407.43848	41048.66355	43291.80213	44532.51202	43418.85515	46483.40405	48914.72158	46922.90438	47787.43197	46476.41256	0.140040547	0.000369765
Q07968	Coagulation factor XIII B chain	F13b	sp|Q07968|F13B_MOUSE Coagulation factor XIII B chain OS=Mus musculus OX=10090 GN=F13b PE=1 SV=2	281531.788	262470.7959	279777.016	283401.9513	277614.9769	328662.3222	352891.6749	323310.0021	332756.1985	337588.2484	0.274666609	1.52E-05	up
Q08093	Calponin-2	Cnn2	sp|Q08093|CNN2_MOUSE Calponin-2 OS=Mus musculus OX=10090 GN=Cnn2 PE=1 SV=1	4603.172317	4483.531869	5090.918823	4429.077769	4664.463004	2992.011547	3103.390757	3125.142812	3208.896758	3478.348052	-0.548809946	6.71E-06	down
Q08481	Platelet endothelial cell adhesion molecule	Pecam1	sp|Q08481|PECA1_MOUSE Platelet endothelial cell adhesion molecule OS=Mus musculus OX=10090 GN=Pecam1 PE=1 SV=1	18455.97277	17721.27392	18210.98443	17991.24747	17761.40843	18315.72896	18057.33773	18095.83326	18033.96408	17772.63028	0.002152768	0.873101736
Q08761	Vitamin K-dependent protein S	Pros1	sp|Q08761|PROS_MOUSE Vitamin K-dependent protein S OS=Mus musculus OX=10090 GN=Pros1 PE=2 SV=1	115079.3079	112248.6659	117200.606	114605.3725	113407.3179	118966.3141	123421.2284	121145.0462	122120.1702	116996.4376	0.07393876	0.002789192
Q08879	Fibulin-1	Fbln1	sp|Q08879|FBLN1_MOUSE Fibulin-1 OS=Mus musculus OX=10090 GN=Fbln1 PE=1 SV=2	112537.1108	112559.6848	114382.1172	113411.2632	114801.2867	122619.3754	124584.2082	122257.8999	125575.1135	122981.0532	0.122540996	1.28E-06
Q09200	"Beta-1,4 N-acetylgalactosaminyltransferase 1"	B4galnt1	"sp|Q09200|B4GN1_MOUSE Beta-1,4 N-acetylgalactosaminyltransferase 1 OS=Mus musculus OX=10090 GN=B4galnt1 PE=1 SV=1"	58701.12615	59989.71473	61225.60405	60304.46358	59668.41549	63782.45004	66432.10441	63278.73367	67054.25424	64383.2772	0.115702426	0.000367916
Q09324	"Beta-1,3-galactosyl-O-glycosyl-glycoprotein beta-1,6-N-acetylglucosaminyltransferase"	Gcnt1	"sp|Q09324|GCNT1_MOUSE Beta-1,3-galactosyl-O-glycosyl-glycoprotein beta-1,6-N-acetylglucosaminyltransferase OS=Mus musculus OX=10090 GN=Gcnt1 PE=1 SV=2"	47914.27208	46838.47482	46002.96442	46673.17145	46236.73043	56488.67585	59326.50568	58920.92338	58710.93365	54505.86498	0.30138743	3.74E-06	up
Q11011	Puromycin-sensitive aminopeptidase	Npepps	sp|Q11011|PSA_MOUSE Puromycin-sensitive aminopeptidase OS=Mus musculus OX=10090 GN=Npepps PE=1 SV=2	2856.994791	3084.627161	2771.545148	3070.899741	3103.498561	1908.544441	2020.677356	2190.241696	1680.110588	1934.540962	-0.612986116	1.15E-05	down
Q11136	Xaa-Pro dipeptidase	Pepd	sp|Q11136|PEPD_MOUSE Xaa-Pro dipeptidase OS=Mus musculus OX=10090 GN=Pepd PE=1 SV=3	18328.39039	18306.37823	18261.38125	17885.42802	19215.25245	25286.38731	24899.18927	23878.51232	25291.44534	24928.44069	0.433984228	5.99E-08	up
Q18PI6	SLAM family member 5	Cd84	sp|Q18PI6|SLAF5_MOUSE SLAM family member 5 OS=Mus musculus OX=10090 GN=Cd84 PE=1 SV=1	18421.9508	17866.09209	18329.51029	18518.40306	18595.91864	24930.34247	26567.85757	25486.42991	27060.92239	25167.82531	0.49426041	1.27E-07	up
Q19LI2	Alpha-1B-glycoprotein	A1bg	sp|Q19LI2|A1BG_MOUSE Alpha-1B-glycoprotein OS=Mus musculus OX=10090 GN=A1bg PE=1 SV=1	208308.9517	201375.0202	205768.3518	204949.9381	203790.761	246586.7819	253789.1842	247219.9302	250289.1165	256712.0419	0.292736445	3.30E-08	up
Q1ERP8	CMRF35-like molecule 9	Cd300lg	sp|Q1ERP8|CLM9_MOUSE CMRF35-like molecule 9 OS=Mus musculus OX=10090 GN=Cd300lg PE=1 SV=1	27824.29977	26226.66897	27866.64194	27752.84866	27792.37083	34061.96665	32732.68874	33635.22315	34622.94273	34736.49849	0.304704144	9.35E-07	up
Q2VLH6	Scavenger receptor cysteine-rich type 1 protein M130	Cd163	sp|Q2VLH6|C163A_MOUSE Scavenger receptor cysteine-rich type 1 protein M130 OS=Mus musculus OX=10090 GN=Cd163 PE=1 SV=2	71969.69381	75382.23461	71254.57134	77705.45213	74670.88826	84245.76743	83619.28406	86534.25593	89597.49694	86618.08158	0.215045737	6.58E-05
Q3SXB8	Collectin-11	Colec11	sp|Q3SXB8|COL11_MOUSE Collectin-11 OS=Mus musculus OX=10090 GN=Colec11 PE=2 SV=2	57321.34633	54926.91015	55450.50172	55229.01346	54464.88883	41565.66324	42051.06417	38755.39024	41655.69516	40756.90988	-0.437821524	6.20E-08	down
Q3TA59	JmjC domain-containing protein 8	Jmjd8	sp|Q3TA59|JMJD8_MOUSE JmjC domain-containing protein 8 OS=Mus musculus OX=10090 GN=Jmjd8 PE=2 SV=2	10089.40372	10357.90139	10455.47372	10745.04247	11833.7664	9321.377563	8978.100011	8895.653282	9002.385165	9507.820261	-0.22667968	0.00137627
Q3THE2	Myosin regulatory light chain 12B	Myl12b	sp|Q3THE2|ML12B_MOUSE Myosin regulatory light chain 12B OS=Mus musculus OX=10090 GN=Myl12b PE=1 SV=2	41729.83428	42626.11255	43393.52904	43321.89872	43214.90535	35479.97185	32850.02509	32488.04779	31769.72662	33401.98515	-0.368445269	7.55E-07	down
Q3TJD7	PDZ and LIM domain protein 7	Pdlim7	sp|Q3TJD7|PDLI7_MOUSE PDZ and LIM domain protein 7 OS=Mus musculus OX=10090 GN=Pdlim7 PE=1 SV=1	21937.5542	21929.74844	20962.27753	22416.24779	22273.56396	26932.83747	26894.94563	27521.80813	28108.95687	26173.46445	0.308511389	1.43E-06	up
Q3TMH2	Secernin-3	Scrn3	sp|Q3TMH2|SCRN3_MOUSE Secernin-3 OS=Mus musculus OX=10090 GN=Scrn3 PE=1 SV=1	3269.133136	3201.064863	2825.488412	2826.641276	3159.444424	1383.738454	1265.571203	1306.823064	1489.511131	1311.469772	-1.177332832	1.85E-07	down
Q3TMX7	Sulfhydryl oxidase 2	Qsox2	sp|Q3TMX7|QSOX2_MOUSE Sulfhydryl oxidase 2 OS=Mus musculus OX=10090 GN=Qsox2 PE=1 SV=1	19557.90652	19429.93401	19914.21031	20272.67589	20446.43567	21717.7066	19786.23176	20789.56325	21270.47938	20698.93949	0.065702027	0.039642086
Q3TUF7	YEATS domain-containing protein 2	Yeats2	sp|Q3TUF7|YETS2_MOUSE YEATS domain-containing protein 2 OS=Mus musculus OX=10090 GN=Yeats2 PE=1 SV=2	26890.58575	26286.92888	26616.98745	25931.58921	25508.69435	25606.41606	25823.34284	26587.84306	27126.03075	27328.99863	0.013544154	0.572482894
Q3TXS7	26S proteasome non-ATPase regulatory subunit 1	Psmd1	sp|Q3TXS7|PSMD1_MOUSE 26S proteasome non-ATPase regulatory subunit 1 OS=Mus musculus OX=10090 GN=Psmd1 PE=1 SV=1	17810.50043	16449.01222	17861.00651	17287.40253	17463.90367	8100.534772	8937.291881	7411.917681	7880.421197	7662.321429	-1.119159353	5.63E-09	down
Q3U0B3	Dehydrogenase/reductase SDR family member 11	Dhrs11	sp|Q3U0B3|DHR11_MOUSE Dehydrogenase/reductase SDR family member 11 OS=Mus musculus OX=10090 GN=Dhrs11 PE=1 SV=1	67924.85979	69425.25069	65967.57155	65856.58663	68334.41108	35093.05606	34547.76788	33665.38461	33247.26621	31354.91104	-1.00725032	4.03E-10	down
Q3U0V1	Far upstream element-binding protein 2	KHSRP	sp|Q3U0V1|FUBP2_MOUSE Far upstream element-binding protein 2 OS=Mus musculus OX=10090 GN=Khsrp PE=1 SV=2	16070.65477	15790.04092	16328.56986	16241.82874	17191.65874	11779.32184	12648.44341	11355.26798	12154.25961	11160.80464	-0.465859685	1.48E-06	down
Q3U515	von Willebrand factor C and EGF domain-containing protein	Vwce	sp|Q3U515|VWCE_MOUSE von Willebrand factor C and EGF domain-containing protein OS=Mus musculus OX=10090 GN=Vwce PE=2 SV=2	3275.181486	4265.527057	3538.136785	4809.639446	3789.537054	4179.822432	3984.55561	3164.664719	3690.068501	3955.774953	-0.052493964	0.676229919
Q3U5Q7	"UMP-CMP kinase 2, mitochondrial"	Cmpk2	"sp|Q3U5Q7|CMPK2_MOUSE UMP-CMP kinase 2, mitochondrial OS=Mus musculus OX=10090 GN=Cmpk2 PE=1 SV=2"	2855.671715	3503.141972	3345.228955	4027.546366	4470.71069	4101.924759	2916.067944	3823.016489	3463.869476	3226.658612	-0.054168227	0.711180987
Q3U962	Collagen alpha-2(V) chain	Col5a2	sp|Q3U962|CO5A2_MOUSE Collagen alpha-2(V) chain OS=Mus musculus OX=10090 GN=Col5a2 PE=1 SV=1	16319.20415	16280.86762	16501.22563	15895.24578	16285.11122	20280.14981	19677.20241	19251.32902	21427.99959	21085.98192	0.32363946	1.08E-05	up
Q3UDE2	Tubulin--tyrosine ligase-like protein 12	Ttll12	sp|Q3UDE2|TTL12_MOUSE Tubulin--tyrosine ligase-like protein 12 OS=Mus musculus OX=10090 GN=Ttll12 PE=1 SV=1	399.8053807	316.9768586	329.0725727	267.22808	231.1368747	235.1542436	176.918298	263.8607333	238.8846531	368.3279186	-0.267192924	0.254463532
Q3UF25	Transmembrane protein 110	Tmem110	sp|Q3UF25|STIMA_MOUSE Store-operated calcium entry regulator STIMATE OS=Mus musculus OX=10090 GN=Stimate PE=2 SV=1	16385.35797	15749.21969	15185.30865	15781.65977	15765.88121	9096.74002	9364.271598	8670.586421	8883.929965	7809.75551	-0.847666158	2.31E-08	down
Q3UH53	Protein sidekick-1	Sdk1	sp|Q3UH53|SDK1_MOUSE Protein sidekick-1 OS=Mus musculus OX=10090 GN=Sdk1 PE=1 SV=1	20876.2578	22893.90704	22116.73803	21734.73173	22229.59313	20661.92044	21530.70142	20719.87989	20960.68963	21921.59086	-0.054282518	0.084387252
Q3UH93	Plexin-D1	Plxnd1	sp|Q3UH93|PLXD1_MOUSE Plexin-D1 OS=Mus musculus OX=10090 GN=Plxnd1 PE=1 SV=1	57022.70905	56087.39943	55165.85302	57056.09784	58634.63322	60232.29189	59643.20999	59576.155	62770.75459	57868.43589	0.079677597	0.01105509
Q3UHH8	Glucoside xylosyltransferase 1	Gxylt1	sp|Q3UHH8|GXLT1_MOUSE Glucoside xylosyltransferase 1 OS=Mus musculus OX=10090 GN=Gxylt1 PE=1 SV=2	12227.1174	12269.69571	12084.03764	11723.62964	12365.15856	12986.37561	12957.8791	13407.287	11844.46985	14460.39725	0.113961116	0.051444664
Q3UHN9	Bifunctional heparan sulfate N-deacetylase/N-sulfotransferase 1	Ndst1	sp|Q3UHN9|NDST1_MOUSE Bifunctional heparan sulfate N-deacetylase/N-sulfotransferase 1 OS=Mus musculus OX=10090 GN=Ndst1 PE=1 SV=2	2414.047665	2719.957498	2684.470641	2589.663967	2293.87397	2328.389231	2426.474227	2157.688125	1843.721582	2612.648242	-0.159961847	0.120766837
Q3ULJ0	Glycerol-3-phosphate dehydrogenase 1-like protein	Gpd1l	sp|Q3ULJ0|GPD1L_MOUSE Glycerol-3-phosphate dehydrogenase 1-like protein OS=Mus musculus OX=10090 GN=Gpd1l PE=1 SV=2	5754.154407	5739.076302	5838.098351	5631.050761	5891.904029	3556.126532	3580.523976	3704.762783	3434.045649	3550.051576	-0.694842129	4.34E-10	down
Q3UM45	Protein phosphatase 1 regulatory subunit 7	Ppp1r7	sp|Q3UM45|PP1R7_MOUSE Protein phosphatase 1 regulatory subunit 7 OS=Mus musculus OX=10090 GN=Ppp1r7 PE=1 SV=2	17925.7971	17736.82486	18337.90976	17404.87182	16869.82969	16946.08824	17936.88625	16284.06583	15687.96304	16524.25066	-0.082320263	0.061015492
Q9D3R6	Katanin p60 ATPase-containing subunit A-like 2	Katnal2	sp|Q9D3R6|KATL2_MOUSE Katanin p60 ATPase-containing subunit A-like 2 OS=Mus musculus OX=10090 GN=Katnal2 PE=2 SV=2	13693.84226	14023.06478	14507.7514	14234.17173	13779.70949	7767.540227	7120.447498	7213.268094	7289.825413	7492.85054	-0.929270397	4.44E-10	down
Q3UMW8	Ceroid-lipofuscinosis neuronal protein 5 homolog	Cln5	sp|Q3UMW8|CLN5_MOUSE Ceroid-lipofuscinosis neuronal protein 5 homolog OS=Mus musculus OX=10090 GN=Cln5 PE=1 SV=1	38505.30772	37345.59474	39547.50502	37670.75197	39173.33124	49019.96633	47459.95849	49082.04858	48781.90958	49736.07045	0.344426564	7.87E-08	up
Q3UND0	Src kinase-associated phosphoprotein 2	Skap2	sp|Q3UND0|SKAP2_MOUSE Src kinase-associated phosphoprotein 2 OS=Mus musculus OX=10090 GN=Skap2 PE=1 SV=2	15798.47902	14144.55654	15546.48587	15255.475	14418.68984	19104.99601	19051.06241	18640.81956	19540.90744	18812.94663	0.340178933	3.53E-06	up
Q3UQ28	Peroxidasin homolog	Pxdn	sp|Q3UQ28|PXDN_MOUSE Peroxidasin homolog OS=Mus musculus OX=10090 GN=Pxdn PE=1 SV=2	53062.92996	52338.64972	51406.62351	52311.69753	51457.09699	55318.66721	55505.28642	52487.1729	56021.53855	53150.09787	0.064455233	0.014640926
Q3UR85	Myelin regulatory factor	Myrf	sp|Q3UR85|MYRF_MOUSE Myelin regulatory factor OS=Mus musculus OX=10090 GN=Myrf PE=1 SV=2	8163.098776	8125.077253	8279.35767	8050.238629	8633.438464	8113.809276	9487.942036	8573.445733	8644.184201	8999.295731	0.08710946	0.075355915
Q3UZ09	Complement C1r subcomponent-like protein	C1rl	sp|Q3UZ09|C1RL_MOUSE Complement C1r subcomponent-like protein OS=Mus musculus OX=10090 GN=C1rl PE=1 SV=1	22411.02659	23296.28775	21062.13789	22645.36146	22332.50358	24641.18466	25429.79879	23700.66374	24803.13268	24328.86052	0.137287452	0.001294477
Q3V0K9	Plastin-1	Pls1	sp|Q3V0K9|PLSI_MOUSE Plastin-1 OS=Mus musculus OX=10090 GN=Pls1 PE=1 SV=1	15606.63292	15556.77674	15526.8871	15902.04153	15804.23874	17039.73009	17337.74399	16594.00079	17342.97541	17083.56052	0.123411801	1.83E-05
Q3V1G4	Olfactomedin-like protein 2B	Olfml2b	sp|Q3V1G4|OLM2B_MOUSE Olfactomedin-like protein 2B OS=Mus musculus OX=10090 GN=Olfml2b PE=1 SV=2	4449.600932	4430.658656	4318.914194	4343.645555	4056.636454	5627.875345	5823.932726	5326.097024	5556.36798	5076.855646	0.343766773	4.71E-05	up
Q3V2D2	Uncharacterized protein C5orf46 homolog	Gm94	sp|Q3V2D2|CE046_MOUSE Uncharacterized protein C5orf46 homolog OS=Mus musculus OX=10090 GN=Gm94 PE=3 SV=1	21409.26863	20690.5325	21627.70221	23019.12739	23401.83673	26620.01194	25958.33156	25080.81034	26677.62321	26506.81313	0.248393828	0.000113425
Q4PZA2	Endothelin-converting enzyme 1	Ece1	sp|Q4PZA2|ECE1_MOUSE Endothelin-converting enzyme 1 OS=Mus musculus OX=10090 GN=Ece1 PE=1 SV=1	7713.441761	7192.214932	7400.306461	7777.923449	7649.52099	8089.31833	7585.53557	8066.421265	7852.487613	7445.532926	0.049084634	0.159687471
Q4VAA2	Protein CDV3	Cdv3	sp|Q4VAA2|CDV3_MOUSE Protein CDV3 OS=Mus musculus OX=10090 GN=Cdv3 PE=1 SV=2	39816.09856	39637.41528	41178.86876	39718.21263	38053.47842	25886.31259	24597.0222	24764.63508	24833.58659	26135.43138	-0.652535549	8.19E-09	down
Q4ZJN1	Complement C1q and tumor necrosis factor-related protein 9	C1qtnf9	sp|Q4ZJN1|C1QT9_MOUSE Complement C1q and tumor necrosis factor-related protein 9 OS=Mus musculus OX=10090 GN=C1qtnf9 PE=1 SV=1	16819.13807	16669.64125	17360.77141	17340.79766	17143.01017	21401.79398	20293.99704	21661.12531	20802.11928	21170.99702	0.303735113	5.12E-07	up
Q505B7	Protein archease	Zbtb8os	sp|Q505B7|ARCH_MOUSE Protein archease OS=Mus musculus OX=10090 GN=Zbtb8os PE=1 SV=2	4097.66257	4158.031149	4057.690674	4028.225941	4016.220713	2969.887373	2814.203376	2658.784306	2822.867224	2885.032147	-0.524702854	2.15E-08	down
Q505F5	Leucine-rich repeat-containing protein 47	Lrrc47	sp|Q505F5|LRC47_MOUSE Leucine-rich repeat-containing protein 47 OS=Mus musculus OX=10090 GN=Lrrc47 PE=1 SV=1	2183.548829	2443.636641	2063.843129	2203.665694	2349.352059	2355.658562	2189.517098	2307.143337	2165.167829	2021.681439	-0.026529828	0.656157504
Q571E4	N-acetylgalactosamine-6-sulfatase	Galns	sp|Q571E4|GALNS_MOUSE N-acetylgalactosamine-6-sulfatase OS=Mus musculus OX=10090 GN=Galns PE=1 SV=2	18818.87377	17145.88895	17790.07766	17225.27001	18318.06042	17388.57172	17891.19776	17126.50648	17251.61369	16950.44477	-0.044124759	0.170826385
Q571I9	Aldehyde dehydrogenase family 16 member A1	Aldh16a1	sp|Q571I9|A16A1_MOUSE Aldehyde dehydrogenase family 16 member A1 OS=Mus musculus OX=10090 GN=Aldh16a1 PE=1 SV=2	3155.632069	2411.757204	3056.753821	2895.278293	3019.205545	2590.689322	2409.44488	2424.460998	2583.751541	2448.882314	-0.222907828	0.015925757
Q5BKQ4	Inactive pancreatic lipase-related protein 1	Pnliprp1	sp|Q5BKQ4|LIPR1_MOUSE Inactive pancreatic lipase-related protein 1 OS=Mus musculus OX=10090 GN=Pnliprp1 PE=1 SV=2	5637.912681	5695.92243	5328.530499	5755.801209	5992.662717	9156.526741	8917.458923	9244.174101	10531.80142	9520.125078	0.737535343	1.48E-06	up
Q5FWK3	Rho GTPase-activating protein 1	Arhgap1	sp|Q5FWK3|RHG01_MOUSE Rho GTPase-activating protein 1 OS=Mus musculus OX=10090 GN=Arhgap1 PE=1 SV=1	21070.93906	21122.07123	22376.18833	21391.06123	21843.21116	17579.97155	17846.54764	17301.23491	17564.55384	17441.51884	-0.297198527	3.23E-07	down
Q5MJS3	Extracellular serine/threonine protein kinase FAM20C	Fam20c	sp|Q5MJS3|FA20C_MOUSE Extracellular serine/threonine protein kinase FAM20C OS=Mus musculus OX=10090 GN=Fam20c PE=1 SV=1	21396.03787	22579.0004	22630.03898	21715.31532	21824.50017	24848.01996	25919.91169	25133.8529	25036.26259	26466.54282	0.210014653	2.21E-05
Q5RJG1	Nucleolar protein 10	Nol10	sp|Q5RJG1|NOL10_MOUSE Nucleolar protein 10 OS=Mus musculus OX=10090 GN=Nol10 PE=2 SV=1	11597.71099	11947.98553	10730.78968	13133.26116	16841.76321	29229.63544	14743.88375	24074.04175	33556.00583	17932.5929	0.895644821	0.015983172	up
Q5XF89	Probable cation-transporting ATPase 13A3	Atp13a3	sp|Q5XF89|AT133_MOUSE Probable cation-transporting ATPase 13A3 OS=Mus musculus OX=10090 GN=Atp13a3 PE=1 SV=1	5153.383149	5626.720724	5286.719803	5726.579509	5795.074649	4280.255892	5174.117778	5175.185742	5498.085501	5462.108282	-0.108499627	0.154085271
Q5XJY5	Coatomer subunit delta	Arcn1	sp|Q5XJY5|COPD_MOUSE Coatomer subunit delta OS=Mus musculus OX=10090 GN=Arcn1 PE=1 SV=2	18433.29146	16224.49545	18525.49793	17537.87425	18180.53463	18136.67751	21215.03549	17681.89328	18990.63683	18287.19535	0.085221853	0.190146028
Q60590	Alpha-1-acid glycoprotein 1	Orm1	sp|Q60590|A1AG1_MOUSE Alpha-1-acid glycoprotein 1 OS=Mus musculus OX=10090 GN=Orm1 PE=1 SV=1	114644.5828	114270.2887	115642.0377	118508.0714	117486.3139	76771.91275	73349.75731	73706.27688	73053.67407	80361.64143	-0.621928407	6.78E-09	down
Q60597	"2-oxoglutarate dehydrogenase, mitochondrial"	Ogdh	"sp|Q60597|ODO1_MOUSE 2-oxoglutarate dehydrogenase, mitochondrial OS=Mus musculus OX=10090 GN=Ogdh PE=1 SV=3"	12553.16126	10473.56155	11689.26254	10235.36165	11305.1809	10524.93263	10587.26943	10914.2867	10641.01543	11234.29795	-0.061687005	0.315726921
Q60598	Src substrate cortactin	Cttn	sp|Q60598|SRC8_MOUSE Src substrate cortactin OS=Mus musculus OX=10090 GN=Cttn PE=1 SV=2	5036.763402	4785.414592	5094.558593	5377.181173	4982.549855	5119.122247	5090.943957	4611.790554	5397.692619	4888.927532	-0.009620344	0.840890618
Q60605	Myosin light polypeptide 6	Myl6	sp|Q60605|MYL6_MOUSE Myosin light polypeptide 6 OS=Mus musculus OX=10090 GN=Myl6 PE=1 SV=3	34758.16593	34010.88895	34407.9626	35679.59891	35604.20966	29498.21262	29316.43566	27124.50896	27709.90567	26494.50831	-0.31599756	7.92E-06	down
Q60648	Ganglioside GM2 activator	Gm2a	sp|Q60648|SAP3_MOUSE Ganglioside GM2 activator OS=Mus musculus OX=10090 GN=Gm2a PE=1 SV=2	20608.80732	20600.14263	20781.22228	20769.73604	21794.56259	22804.3637	22928.3539	23248.2419	23195.37638	22461.88419	0.13283336	6.36E-05
Q60668	Heterogeneous nuclear ribonucleoprotein D0	Hnrnpd	sp|Q60668|HNRPD_MOUSE Heterogeneous nuclear ribonucleoprotein D0 OS=Mus musculus OX=10090 GN=Hnrnpd PE=1 SV=2	45515.72331	47454.68102	48437.87747	45557.69858	48566.24884	17831.0552	18154.94496	16169.66031	15592.40078	16581.30026	-1.481817549	3.49E-10	down
Q60675	Laminin subunit alpha-2	Lama2	sp|Q60675|LAMA2_MOUSE Laminin subunit alpha-2 OS=Mus musculus OX=10090 GN=Lama2 PE=1 SV=2	1517.285283	1780.486025	1749.142983	1683.500013	1764.352918	1745.648779	1727.336475	1606.253514	1280.009248	1452.975168	-0.120841249	0.210517093
Q60676	Serine/threonine-protein phosphatase 5	Ppp5c	sp|Q60676|PPP5_MOUSE Serine/threonine-protein phosphatase 5 OS=Mus musculus OX=10090 GN=Ppp5c PE=1 SV=3	5793.941208	5527.583449	6134.599646	5683.863402	6159.096984	4134.545053	4679.643699	4117.974723	4062.236257	3821.988033	-0.493135853	1.82E-05	down
Q60692	Proteasome subunit beta type-6	Psmb6	sp|Q60692|PSB6_MOUSE Proteasome subunit beta type-6 OS=Mus musculus OX=10090 GN=Psmb6 PE=1 SV=3	510.2255691	638.2399464	430.9674777	439.8011509	549.6634339	477.0898039	464.3300582	458.4645244	411.6633237	561.7820148	-0.114236824	0.413107106
Q60696	Melanocyte protein PMEL	Pmel	sp|Q60696|PMEL_MOUSE Melanocyte protein PMEL OS=Mus musculus OX=10090 GN=Pmel PE=1 SV=1	68097.8048	67895.42646	66996.04	65343.02253	68494.39005	56983.63993	57441.85542	57138.27735	56663.17088	58616.79249	-0.231741421	3.37E-07
Q60710	Deoxynucleoside triphosphate triphosphohydrolase SAMHD1	Samhd1	sp|Q60710|SAMH1_MOUSE Deoxynucleoside triphosphate triphosphohydrolase SAMHD1 OS=Mus musculus OX=10090 GN=Samhd1 PE=1 SV=3	7519.516542	8121.189517	7903.341392	7155.336195	7686.381643	4450.148968	4165.232825	3958.951049	3964.993779	4152.540163	-0.891507603	6.52E-08	down
Q60750	Ephrin type-A receptor 1	Epha1	sp|Q60750|EPHA1_MOUSE Ephrin type-A receptor 1 OS=Mus musculus OX=10090 GN=Epha1 PE=1 SV=2	5188.633688	5381.987725	5243.322541	5783.66376	6102.96401	7010.584768	7169.666464	7826.065667	8317.907334	9434.66253	0.521361609	0.000921278	up
Q60754	Macrophage receptor MARCO	Marco	sp|Q60754|MARCO_MOUSE Macrophage receptor MARCO OS=Mus musculus OX=10090 GN=Marco PE=1 SV=1	4362.655901	4622.518442	4240.425812	4456.066582	4569.317614	4813.808646	5224.582793	5069.932662	5182.414995	4698.426592	0.167433575	0.002285888
Q60805	Tyrosine-protein kinase Mer	Mertk	sp|Q60805|MERTK_MOUSE Tyrosine-protein kinase Mer OS=Mus musculus OX=10090 GN=Mertk PE=1 SV=1	23360.80654	22591.63555	25136.81416	23801.6088	23328.86387	27157.16631	30394.2687	26619.04457	28204.51914	28182.50549	0.249689662	0.000409349
Q60841	Reelin	Reln	sp|Q60841|RELN_MOUSE Reelin OS=Mus musculus OX=10090 GN=Reln PE=1 SV=3	129264.5786	128479.9648	128315.9048	126556.1742	130509.1638	155013.2823	156088.4995	155009.0804	159704.4929	159179.5876	0.287582424	1.14E-08	up
Q60847	Collagen alpha-1(XII) chain	Col12a1	sp|Q60847|COCA1_MOUSE Collagen alpha-1(XII) chain OS=Mus musculus OX=10090 GN=Col12a1 PE=2 SV=3	157030.285	153721.0927	158432.6714	157894.2634	158762.7606	167577.755	170480.3742	166366.4284	175509.0209	170667.8123	0.11424564	0.000102194
Q60854	Serpin B6	Serpinb6	sp|Q60854|SPB6_MOUSE Serpin B6 OS=Mus musculus OX=10090 GN=Serpinb6 PE=1 SV=1	42428.22969	40114.63491	40017.87534	39990.0424	39799.2139	28527.83606	28072.46265	26728.24984	27679.45176	27304.389	-0.548922431	1.91E-08	down
Q60864	Stress-induced-phosphoprotein 1	Stip1	sp|Q60864|STIP1_MOUSE Stress-induced-phosphoprotein 1 OS=Mus musculus OX=10090 GN=Stip1 PE=1 SV=1	19057.02754	18515.34405	18582.42767	19085.36229	19407.04011	11888.39916	12287.08898	12006.3394	11471.67202	12472.60999	-0.65456824	2.33E-09	down
Q60963	Platelet-activating factor acetylhydrolase	Pla2g7	sp|Q60963|PAFA_MOUSE Platelet-activating factor acetylhydrolase OS=Mus musculus OX=10090 GN=Pla2g7 PE=2 SV=2	122072.7125	124320.087	121792.3163	124459.2017	120414.5841	136583.3308	134760.2812	133168.0264	133619.1457	134301.4848	0.133363267	1.96E-06
Q60994	Adiponectin	Adipoq	sp|Q60994|ADIPO_MOUSE Adiponectin OS=Mus musculus OX=10090 GN=Adipoq PE=1 SV=2	4662.616256	5244.556247	5127.689836	4451.115396	4865.138385	5558.004117	5598.190045	5490.424954	5441.168198	5292.189945	0.169133349	0.004532491
Q61011	Guanine nucleotide-binding protein G(I)/G(S)/G(T) subunit beta-3	Gnb3	sp|Q61011|GBB3_MOUSE Guanine nucleotide-binding protein G(I)/G(S)/G(T) subunit beta-3 OS=Mus musculus OX=10090 GN=Gnb3 PE=1 SV=2	42292.14181	42302.45851	39250.72374	39991.98404	40670.21054	47528.8999	50051.74198	50351.94986	47102.74411	49334.48597	0.256912248	2.10E-05
Q61024	Asparagine synthetase [glutamine-hydrolyzing]	Asns	sp|Q61024|ASNS_MOUSE Asparagine synthetase [glutamine-hydrolyzing] OS=Mus musculus OX=10090 GN=Asns PE=1 SV=3	225.5089468	197.7497061	200.6913387	227.9972193	235.7959115	226.8808316	221.2569018	147.1775024	313.402215	191.8209114	0.01687154	0.930245485
Q61074	Protein phosphatase 1G	Ppm1g	sp|Q61074|PPM1G_MOUSE Protein phosphatase 1G OS=Mus musculus OX=10090 GN=Ppm1g PE=1 SV=3	6889.732105	7207.474297	7435.864218	7613.757685	6690.489135	4668.303613	3995.873895	4318.08038	4100.461161	4417.205591	-0.737131047	7.21E-07	down
Q61096	Myeloblastin	Prtn3	sp|Q61096|PRTN3_MOUSE Myeloblastin OS=Mus musculus OX=10090 GN=Prtn3 PE=1 SV=2	3001.210135	3112.230089	3180.599342	3153.031164	2991.700388	2798.965267	2915.548756	2568.29994	2583.541514	2524.277284	-0.205333787	0.00136098
Q61112	45 kDa calcium-binding protein	Sdf4	sp|Q61112|CAB45_MOUSE 45 kDa calcium-binding protein OS=Mus musculus OX=10090 GN=Sdf4 PE=1 SV=1	18120.47836	17378.18119	17833.00828	17766.01709	19023.46478	11159.84497	10651.64867	10497.22657	11691.15018	10039.16463	-0.737863806	8.54E-08	down
Q61129	Complement factor I	Cfi	sp|Q61129|CFAI_MOUSE Complement factor I OS=Mus musculus OX=10090 GN=Cfi PE=1 SV=3	494915.6833	508311.7998	498443.2208	491128.4364	485325.6906	564310.5009	548843.3829	567097.7667	562452.1725	555506.5581	0.175255572	1.46E-06
Q61147	Ceruloplasmin	Cp	sp|Q61147|CERU_MOUSE Ceruloplasmin OS=Mus musculus OX=10090 GN=Cp PE=1 SV=2	1368439.171	1360999.28	1366220.474	1366235.839	1364686.145	1340004.621	1339711.164	1339168.625	1348583.047	1335408.234	-0.026383008	8.99E-06
Q61166	Microtubule-associated protein RP/EB family member 1	Mapre1	sp|Q61166|MARE1_MOUSE Microtubule-associated protein RP/EB family member 1 OS=Mus musculus OX=10090 GN=Mapre1 PE=1 SV=3	1445.933654	1734.610737	1573.314076	1871.450882	1695.028696	1378.902006	1459.124265	1185.761222	1273.813453	1530.719239	-0.285111435	0.014003407	down
Q61171	Peroxiredoxin-2	Prdx2	sp|Q61171|PRDX2_MOUSE Peroxiredoxin-2 OS=Mus musculus OX=10090 GN=Prdx2 PE=1 SV=3	99712.71888	99409.41678	100924.2995	99373.19723	99065.34307	55328.95752	57992.19406	59655.19881	54566.05179	60466.98953	-0.791434165	4.94E-10	down
Q61176	Arginase-1	Arg1	sp|Q61176|ARGI1_MOUSE Arginase-1 OS=Mus musculus OX=10090 GN=Arg1 PE=1 SV=1	11479.57915	12708.03798	12456.41415	12984.72561	11069.42241	12162.1215	10588.30781	11552.87751	12011.44128	12404.37419	-0.047822838	0.44125282
Q61207	Prosaposin	Psap	sp|Q61207|SAP_MOUSE Prosaposin OS=Mus musculus OX=10090 GN=Psap PE=1 SV=2	251148.2802	250379.936	254550.6075	249044.6101	249221.0477	307114.4058	309321.4684	300938.5225	303436.4362	297228.4486	0.275275512	1.78E-08	up
Q61233	Plastin-2	Lcp1	sp|Q61233|PLSL_MOUSE Plastin-2 OS=Mus musculus OX=10090 GN=Lcp1 PE=1 SV=4	69506.88132	70003.55146	70772.06845	70001.99062	69916.42538	68797.94883	70738.2447	67197.64279	67126.71354	65979.54756	-0.043326778	0.040735748
Q61247	Alpha-2-antiplasmin	Serpinf2	sp|Q61247|A2AP_MOUSE Alpha-2-antiplasmin OS=Mus musculus OX=10090 GN=Serpinf2 PE=1 SV=1	488631.0697	483848.2192	482045.5886	486274.3333	482874.5507	396393.1656	395589.6466	392015.7177	387531.2271	395555.1229	-0.301136307	7.03E-11	down
Q61268	Apolipoprotein C-IV	Apoc4	sp|Q61268|APOC4_MOUSE Apolipoprotein C-IV OS=Mus musculus OX=10090 GN=Apoc4 PE=1 SV=1	103285.0256	100041.1739	100149.6817	103392.3945	104070.5332	133918.1396	135082.1774	132856.0113	139027.3397	131952.3834	0.397104487	2.29E-08	up
Q61316	Heat shock 70 kDa protein 4	Hspa4	sp|Q61316|HSP74_MOUSE Heat shock 70 kDa protein 4 OS=Mus musculus OX=10090 GN=Hspa4 PE=1 SV=1	213062.5767	204747.6314	206178.9925	197940.6134	195632.7688	184855.1914	194196.8546	182820.0224	176275.6193	179023.9017	-0.149853956	0.001767513
Q61362	Chitinase-3-like protein 1	Chi3l1	sp|Q61362|CH3L1_MOUSE Chitinase-3-like protein 1 OS=Mus musculus OX=10090 GN=Chi3l1 PE=1 SV=3	62514.42177	59219.94295	63034.28994	60900.54744	61756.56211	59458.46032	64178.8311	59530.39279	60098.16165	60874.16711	-0.015502446	0.567756446
Q61398	Procollagen C-endopeptidase enhancer 1	Pcolce	sp|Q61398|PCOC1_MOUSE Procollagen C-endopeptidase enhancer 1 OS=Mus musculus OX=10090 GN=Pcolce PE=1 SV=2	7063.52766	6797.901279	6223.074064	6123.742219	6553.150459	7067.798911	7085.558105	7514.362625	7573.886863	6561.935201	0.128105488	0.042985232
Q61468	Mesothelin	Msln	sp|Q61468|MSLN_MOUSE Mesothelin OS=Mus musculus OX=10090 GN=Msln PE=1 SV=1	31127.26587	31651.03302	32463.95191	32338.03439	33623.65124	39362.50712	32776.30048	33994.04047	43782.21803	32976.90965	0.182104806	0.084807405
Q61475	"Complement decay-accelerating factor, GPI-anchored"	Cd55	"sp|Q61475|DAF1_MOUSE Complement decay-accelerating factor, GPI-anchored OS=Mus musculus OX=10090 GN=Cd55 PE=1 SV=2"	782.1556016	1124.916494	1104.43699	1117.220353	1094.125212	940.400878	1185.408669	1138.334933	1057.485694	1023.839081	0.033478046	0.763152527
Q61490	CD166 antigen	Alcam	sp|Q61490|CD166_MOUSE CD166 antigen OS=Mus musculus OX=10090 GN=Alcam PE=1 SV=3	14471.62226	15115.51867	15614.6149	15271.00813	15226.06911	15062.96087	16016.93125	15793.16214	16936.57326	16410.15145	0.08368693	0.03798562
Q61508	Extracellular matrix protein 1	Ecm1	sp|Q61508|ECM1_MOUSE Extracellular matrix protein 1 OS=Mus musculus OX=10090 GN=Ecm1 PE=1 SV=2	191335.7697	195290.7129	192982.4917	190931.2886	190159.8039	127229.4359	129163.4411	123713.9701	125396.5906	120363.483	-0.618230161	2.53E-10	down
Q61553	Fascin	Fscn1	sp|Q61553|FSCN1_MOUSE Fascin OS=Mus musculus OX=10090 GN=Fscn1 PE=1 SV=4	5439.734716	5444.191505	5698.94713	5625.031673	5167.133784	4882.136327	4910.889767	4822.400717	4560.210155	4714.087268	-0.196470809	0.000255363
Q61554	Fibrillin-1	Fbn1	sp|Q61554|FBN1_MOUSE Fibrillin-1 OS=Mus musculus OX=10090 GN=Fbn1 PE=1 SV=2	25005.20168	24956.35114	25691.17919	25426.76249	24838.84086	28880.79381	29042.30471	27229.55403	27491.47764	27733.93898	0.156829192	9.75E-05
Q61559	IgG receptor FcRn large subunit p51	Fcgrt	sp|Q61559|FCGRN_MOUSE IgG receptor FcRn large subunit p51 OS=Mus musculus OX=10090 GN=Fcgrt PE=1 SV=1	4661.009663	4773.848576	4782.004978	4603.242985	4543.215781	4084.53413	3683.530756	4004.297237	3609.838206	3629.026129	-0.297393816	4.98E-05	down
Q61581	Insulin-like growth factor-binding protein 7	Igfbp7	sp|Q61581|IBP7_MOUSE Insulin-like growth factor-binding protein 7 OS=Mus musculus OX=10090 GN=Igfbp7 PE=1 SV=3	28589.79406	29658.56818	32237.16621	30787.63388	32173.54942	29441.6159	30353.77208	27981.51032	30014.95145	28022.54287	-0.073604602	0.115952234
Q61592	Growth arrest-specific protein 6	Gas6	sp|Q61592|GAS6_MOUSE Growth arrest-specific protein 6 OS=Mus musculus OX=10090 GN=Gas6 PE=2 SV=2	27003.04726	26284.01308	29159.22706	27210.15995	26487.27919	28265.43307	28307.13535	28244.64302	28520.6097	28624.36028	0.060376143	0.054316129
Q61598	Rab GDP dissociation inhibitor beta	Gdi2	sp|Q61598|GDIB_MOUSE Rab GDP dissociation inhibitor beta OS=Mus musculus OX=10090 GN=Gdi2 PE=1 SV=1	28432.91499	27789.53896	28391.14219	29031.4194	27986.96513	20476.69479	22910.70153	20480.66835	22003.47343	24148.76274	-0.364377311	2.75E-05	down
Q61599	Rho GDP-dissociation inhibitor 2	Arhgdib	sp|Q61599|GDIR2_MOUSE Rho GDP-dissociation inhibitor 2 OS=Mus musculus OX=10090 GN=Arhgdib PE=1 SV=3	12982.21609	13642.06662	13062.10927	13212.86845	13418.58736	11582.77685	11037.9241	11048.45317	10655.71732	11088.20622	-0.259170691	3.06E-06
Q61646	Haptoglobin	Hp	sp|Q61646|HPT_MOUSE Haptoglobin OS=Mus musculus OX=10090 GN=Hp PE=1 SV=1	1765551.146	1763477.178	1743076.699	1716216.667	1693906.036	544182.6478	523579.7241	462167.103	459066.4063	473869.6902	-1.817727379	1.15E-11	down
Q61699	Heat shock protein 105 kDa	Hsph1	sp|Q61699|HS105_MOUSE Heat shock protein 105 kDa OS=Mus musculus OX=10090 GN=Hsph1 PE=1 SV=2	11872.7219	12054.89828	12427.48264	12124.57855	12443.74472	10926.25485	9999.445462	10015.26731	10785.93403	10583.93244	-0.219887301	5.58E-05
Q61702	Inter-alpha-trypsin inhibitor heavy chain H1	Itih1	sp|Q61702|ITIH1_MOUSE Inter-alpha-trypsin inhibitor heavy chain H1 OS=Mus musculus OX=10090 GN=Itih1 PE=1 SV=2	362494.6221	369101.6828	362437.1345	365125.6299	361496.3506	369947.0599	376244.7241	369446.6286	370823.5832	364010.0465	0.023435438	0.037073722
Q61703	Inter-alpha-trypsin inhibitor heavy chain H2	Itih2	sp|Q61703|ITIH2_MOUSE Inter-alpha-trypsin inhibitor heavy chain H2 OS=Mus musculus OX=10090 GN=Itih2 PE=1 SV=1	463738.3296	472175.291	474495.3982	485254.9717	474623.0036	497824.7855	497485.3654	489208.408	493941.3814	494038.4039	0.060907804	0.000630162
Q61704	Inter-alpha-trypsin inhibitor heavy chain H3	Itih3	sp|Q61704|ITIH3_MOUSE Inter-alpha-trypsin inhibitor heavy chain H3 OS=Mus musculus OX=10090 GN=Itih3 PE=1 SV=3	367342.7526	358099.3891	361018.5573	361640.3839	364976.595	276716.8198	276737.2673	264172.7483	269097.0299	274352.6751	-0.413692537	1.32E-09	down
Q61730	Interleukin-1 receptor accessory protein	Il1rap	sp|Q61730|IL1AP_MOUSE Interleukin-1 receptor accessory protein OS=Mus musculus OX=10090 GN=Il1rap PE=1 SV=1	316857.9318	319950.9768	319534.5078	323623.049	324074.3681	409019.3802	418028.9259	413877.5727	429305.5875	409135.1664	0.374433287	1.02E-08	up
Q61739	Integrin alpha-6	Itga6	sp|Q61739|ITA6_MOUSE Integrin alpha-6 OS=Mus musculus OX=10090 GN=Itga6 PE=1 SV=3	27361.22298	26879.80867	26608.58798	26304.38432	26466.6971	24124.61092	25535.71302	24427.65882	24781.07985	25108.53847	-0.108064039	0.000251443
Q61753	D-3-phosphoglycerate dehydrogenase	Phgdh	sp|Q61753|SERA_MOUSE D-3-phosphoglycerate dehydrogenase OS=Mus musculus OX=10090 GN=Phgdh PE=1 SV=3	27652.29982	26902.16315	27294.5447	26430.591	27447.15304	20789.52032	16087.54074	19664.22895	22910.78986	16158.46201	-0.505463502	0.000341803	down
Q61789	Laminin subunit alpha-3	Lama3	sp|Q61789|LAMA3_MOUSE Laminin subunit alpha-3 OS=Mus musculus OX=10090 GN=Lama3 PE=1 SV=4	8325.837191	9102.454155	8650.054283	9505.5958	8824.477685	9660.031779	9955.00302	9280.679863	9616.819007	9269.889844	0.105646815	0.022071959
Q61790	Lymphocyte activation gene 3 protein	Lag3	sp|Q61790|LAG3_MOUSE Lymphocyte activation gene 3 protein OS=Mus musculus OX=10090 GN=Lag3 PE=2 SV=1	14808.06172	15133.98542	15753.6728	15774.86403	15611.51553	15826.50213	16693.95162	15751.56013	15426.47949	15931.3822	0.046913936	0.110213238
Q61792	LIM and SH3 domain protein 1	Lasp1	sp|Q61792|LASP1_MOUSE LIM and SH3 domain protein 1 OS=Mus musculus OX=10090 GN=Lasp1 PE=1 SV=1	29909.09039	29932.65358	29783.58767	28117.87721	28324.69853	20799.81064	20922.21379	20669.95748	21046.80068	21014.39026	-0.483782922	3.85E-08	down
Q61805	Lipopolysaccharide-binding protein	Lbp	sp|Q61805|LBP_MOUSE Lipopolysaccharide-binding protein OS=Mus musculus OX=10090 GN=Lbp PE=1 SV=2	39063.83504	38172.71064	39627.76662	37631.91915	38057.22062	33413.6769	33051.4698	34067.88403	33391.13467	33225.24323	-0.204120737	1.46E-06
Q61809	Leucine-rich repeat neuronal protein 1	Lrrn1	sp|Q61809|LRRN1_MOUSE Leucine-rich repeat neuronal protein 1 OS=Mus musculus OX=10090 GN=Lrrn1 PE=2 SV=1	29747.48604	31219.49429	31190.03228	30025.5397	31267.0019	33278.87379	31894.72028	32827.10415	33084.49532	33453.44166	0.100661927	0.000862129
Q61810	Latent-transforming growth factor beta-binding protein 3	Ltbp3	sp|Q61810|LTBP3_MOUSE Latent-transforming growth factor beta-binding protein 3 OS=Mus musculus OX=10090 GN=Ltbp3 PE=1 SV=3	12181.75478	13044.32717	12504.01114	12097.39557	11829.08866	12684.86943	14055.44126	13638.17814	14745.99217	13562.14561	0.155774427	0.007491224
Q61830	Macrophage mannose receptor 1	Mrc1	sp|Q61830|MRC1_MOUSE Macrophage mannose receptor 1 OS=Mus musculus OX=10090 GN=Mrc1 PE=1 SV=2	185655.9911	180206.2961	187112.1954	179310.5659	179934.2472	202503.079	206543.131	201197.7093	204440.2333	201966.7923	0.15637184	4.10E-06
Q61838	Alpha-2-macroglobulin	A2m	sp|Q61838|PZP_MOUSE Pregnancy zone protein OS=Mus musculus OX=10090 GN=Pzp PE=1 SV=3	5522805.022	5567724.326	5534970.808	5617168.026	5590937.735	6300244.428	6185183.318	6511962.251	6318450.769	6468083.005	0.191469413	1.34E-06
Q61878	Bone marrow proteoglycan	Prg2	sp|Q61878|PRG2_MOUSE Bone marrow proteoglycan OS=Mus musculus OX=10090 GN=Prg2 PE=1 SV=1	4993.479898	4856.074199	5058.440872	5424.751382	5782.07051	5798.797452	5701.508338	5755.741758	6176.997618	6120.415993	0.178458515	0.007830041
Q61937	Nucleophosmin	Npm1	sp|Q61937|NPM_MOUSE Nucleophosmin OS=Mus musculus OX=10090 GN=Npm1 PE=1 SV=1	23646.21305	22012.36284	22896.0222	22015.29888	21884.37534	8873.337314	8833.973589	7361.995272	8371.464207	8272.192906	-1.430770762	8.96E-10	down
Q61982	Neurogenic locus notch homolog protein 3	Notch3	sp|Q61982|NOTC3_MOUSE Neurogenic locus notch homolog protein 3 OS=Mus musculus OX=10090 GN=Notch3 PE=1 SV=1	78682.41717	79167.91782	79461.78689	79111.20036	81965.36819	99928.20517	94994.67997	97890.56396	104541.9646	97876.98917	0.31392902	3.01E-06	up
Q62000	Mimecan	Ogn	sp|Q62000|MIME_MOUSE Mimecan OS=Mus musculus OX=10090 GN=Ogn PE=1 SV=1	43276.88878	44344.49199	46494.80006	48676.94519	38287.36581	47302.51301	48292.73508	51064.38424	46248.98456	49144.32062	0.130750875	0.061692467
Q62009	Periostin	Postn	sp|Q62009|POSTN_MOUSE Periostin OS=Mus musculus OX=10090 GN=Postn PE=1 SV=2	176299.9498	184988.2117	177322.1464	196299.9265	176051.7165	182786.8383	185900.24	181467.9572	195314.5623	183632.6149	0.028446523	0.454488181
Q62028	Secretory phospholipase A2 receptor	Pla2r1	sp|Q62028|PLA2R_MOUSE Secretory phospholipase A2 receptor OS=Mus musculus OX=10090 GN=Pla2r1 PE=1 SV=1	9257.944618	10314.16436	9753.651326	10922.70264	9554.767672	11700.08643	11007.81123	10645.95375	11028.51515	10926.78939	0.151278996	0.012435076
Q62148	Retinal dehydrogenase 2	Aldh1a2	sp|Q62148|AL1A2_MOUSE Retinal dehydrogenase 2 OS=Mus musculus OX=10090 GN=Aldh1a2 PE=1 SV=2	7229.573767	7906.1977	7616.079515	8429.246994	7719.125878	7120.176606	7163.332377	6517.890537	7470.763631	6217.847771	-0.173599872	0.019314591
Q9QUI0	Transforming protein RhoA	Rhoa	sp|Q9QUI0|RHOA_MOUSE Transforming protein RhoA OS=Mus musculus OX=10090 GN=Rhoa PE=1 SV=1	20911.22482	22807.40491	23199.33639	22935.63682	23328.86387	19394.15382	20818.37631	18668.90091	20648.79961	20382.37011	-0.179911942	0.002276817
Q62165	Dystroglycan	Dag1	sp|Q62165|DAG1_MOUSE Dystroglycan OS=Mus musculus OX=10090 GN=Dag1 PE=1 SV=4	43946.93255	44888.77507	43471.9241	44208.25794	44683.71816	45332.94701	46314.63109	45060.17449	46241.63362	47148.70302	0.056900176	0.004346111
Q62178	Semaphorin-4A	Sema4a	sp|Q62178|SEM4A_MOUSE Semaphorin-4A OS=Mus musculus OX=10090 GN=Sema4a PE=1 SV=2	16014.89654	16626.87615	16075.65248	16817.52536	17576.16961	19523.81177	20073.86158	19971.04375	19636.46971	22046.87627	0.284837879	0.00015201	up
Q62179	Semaphorin-4B	Sema4b	sp|Q62179|SEM4B_MOUSE Semaphorin-4B OS=Mus musculus OX=10090 GN=Sema4b PE=1 SV=2	2752.660755	3440.160644	3003.183868	3516.312235	3484.173677	3536.266227	3704.090577	3760.613478	3662.870011	3959.130812	0.201401958	0.020330785
Q62261	"Spectrin beta chain, non-erythrocytic 1"	Sptbn1	"sp|Q62261|SPTB2_MOUSE Spectrin beta chain, non-erythrocytic 1 OS=Mus musculus OX=10090 GN=Sptbn1 PE=1 SV=2"	35816.62717	34299.55337	33944.12519	33902.02638	33541.32288	39369.71034	37138.513	36726.25232	39108.06825	36597.88172	0.139692091	0.001283354
Q62264	Thyroid hormone-inducible hepatic protein	Thrsp	sp|Q62264|THRSP_MOUSE Thyroid hormone-inducible hepatic protein OS=Mus musculus OX=10090 GN=Thrsp PE=1 SV=1	5487.743493	5287.904507	5310.704957	4803.134948	5585.511547	5071.992611	4663.54889	4819.904597	4479.97986	4857.158731	-0.148067722	0.014975917
Q62313	Trans-Golgi network integral membrane protein 1	Tgoln1	sp|Q62313|TGON1_MOUSE Trans-Golgi network integral membrane protein 1 OS=Mus musculus OX=10090 GN=Tgoln1 PE=1 SV=1	6100.044418	5937.059273	5386.860152	5762.596953	5784.035164	6648.26283	6397.842477	7427.934454	7045.774097	6935.777914	0.250148773	0.00084389
Q62351	Transferrin receptor protein 1	Tfrc	sp|Q62351|TFR1_MOUSE Transferrin receptor protein 1 OS=Mus musculus OX=10090 GN=Tfrc PE=1 SV=1	199661.7014	197594.1966	201951.2592	200008.4612	200647.3145	216981.55	226074.9609	220917.0609	220885.3435	215446.1601	0.138101347	7.65E-06
Q62356	Follistatin-related protein 1	Fstl1	sp|Q62356|FSTL1_MOUSE Follistatin-related protein 1 OS=Mus musculus OX=10090 GN=Fstl1 PE=1 SV=2	64709.78378	64247.75789	64944.70275	61574.29694	62304.79415	61374.51669	64458.15392	63304.73493	60959.27215	60994.97804	-0.030694694	0.20947796
Q62393	Tumor protein D52	Tpd52	sp|Q62393|TPD52_MOUSE Tumor protein D52 OS=Mus musculus OX=10090 GN=Tpd52 PE=1 SV=2	3564.935249	3481.856616	3515.551543	3546.69892	3435.89932	1553.528626	1473.557675	1183.993137	1311.19825	1296.256544	-1.363521606	1.42E-09	down
Q62426	Cystatin-B	Cstb	sp|Q62426|CYTB_MOUSE Cystatin-B OS=Mus musculus OX=10090 GN=Cstb PE=1 SV=1	10431.51352	10645.59388	11053.70264	10221.77016	10494.05943	8204.981453	7382.948647	6829.177559	7208.965037	7561.869378	-0.506976824	2.48E-06	down
Q62446	Peptidyl-prolyl cis-trans isomerase FKBP3	Fkbp3	sp|Q62446|FKBP3_MOUSE Peptidyl-prolyl cis-trans isomerase FKBP3 OS=Mus musculus OX=10090 GN=Fkbp3 PE=1 SV=2	11347.2715	10559.09175	10558.13391	10580.00296	9975.764975	7443.189546	6671.661911	6869.115486	6847.403643	7047.416164	-0.604194026	5.72E-07	down
Q62465	Synaptic vesicle membrane protein VAT-1 homolog	Vat1	sp|Q62465|VAT1_MOUSE Synaptic vesicle membrane protein VAT-1 homolog OS=Mus musculus OX=10090 GN=Vat1 PE=1 SV=3	52023.36981	52605.93159	49706.19746	51859.29513	50218.42937	50420.47799	52422.35165	49554.23136	50466.32572	48429.52261	-0.029100701	0.268632962
Q62469	Integrin alpha-2	Itga2	sp|Q62469|ITA2_MOUSE Integrin alpha-2 OS=Mus musculus OX=10090 GN=Itga2 PE=1 SV=2	86042.50299	85360.10979	83347.00845	85062.33068	83090.83431	91355.34501	92152.64815	90199.3928	94941.63269	92590.39233	0.125189725	5.02E-05
Q62523	Zyxin	Zyx	sp|Q62523|ZYX_MOUSE Zyxin OS=Mus musculus OX=10090 GN=Zyx PE=1 SV=2	8226.133923	7699.37013	8029.426771	8056.937291	8003.439389	6508.931986	5994.33003	5840.401843	6201.045704	6024.774006	-0.388459816	1.00E-06	down
Q8BLK3	Limbic system-associated membrane protein	Lsamp	sp|Q8BLK3|LSAMP_MOUSE Limbic system-associated membrane protein OS=Mus musculus OX=10090 GN=Lsamp PE=1 SV=1	5082.126026	5067.567053	5018.590053	5563.287483	5209.701289	6147.02166	6329.828928	5901.244779	5586.716874	5949.155312	0.205570054	0.001070845
Q63880	Carboxylesterase 3A	Ces3a	sp|Q63880|EST3A_MOUSE Carboxylesterase 3A OS=Mus musculus OX=10090 GN=Ces3a PE=1 SV=2	14561.40245	14664.54126	14379.8928	14540.95104	14389.68781	17466.7781	18543.29713	16408.87185	17258.96463	16192.0206	0.24344641	0.000231263
Q63918	Serum deprivation-response protein	Sdpr	sp|Q63918|CAVN2_MOUSE Caveolae-associated protein 2 OS=Mus musculus OX=10090 GN=Cavin2 PE=1 SV=3	28907.33243	28463.08927	32665.53919	27635.37937	29864.6131	20373.79166	19959.64036	19167.08496	21154.96456	19234.66626	-0.562652274	7.89E-06	down
Q640M1	U3 small nucleolar RNA-associated protein 14 homolog A	Utp14a	sp|Q640M1|UT14A_MOUSE U3 small nucleolar RNA-associated protein 14 homolog A OS=Mus musculus OX=10090 GN=Utp14a PE=1 SV=1	15196.47919	14806.44364	15236.63875	15549.63365	15348.62611	20731.89457	22224.33579	20329.86107	18528.57754	20172.0696	0.421696376	2.67E-05	up
Q64314	Hematopoietic progenitor cell antigen CD34	Cd34	sp|Q64314|CD34_MOUSE Hematopoietic progenitor cell antigen CD34 OS=Mus musculus OX=10090 GN=Cd34 PE=1 SV=1	18162.06077	18434.67352	17850.74049	18612.57266	18907.45664	24154.45283	23760.09211	23638.26072	24559.50142	23438.43921	0.378427044	3.48E-08	up
Q64374	Regucalcin	Rgn	sp|Q64374|RGN_MOUSE Regucalcin OS=Mus musculus OX=10090 GN=Rgn PE=1 SV=1	8631.940401	7975.20502	7973.616958	8072.664585	7151.153739	5374.219118	6117.273607	4840.28958	5613.285284	5300.915178	-0.546890935	4.52E-05	down
Q64433	"10 kDa heat shock protein, mitochondrial"	Hspe1	"sp|Q64433|CH10_MOUSE 10 kDa heat shock protein, mitochondrial OS=Mus musculus OX=10090 GN=Hspe1 PE=1 SV=2"	2254.711446	2534.31809	2258.337525	2760.042983	2662.480497	2533.063566	2360.329752	2411.668381	2734.550891	2664.328474	0.026827323	0.719134969
Q64442	Sorbitol dehydrogenase	Sord	sp|Q64442|DHSO_MOUSE Sorbitol dehydrogenase OS=Mus musculus OX=10090 GN=Sord PE=1 SV=3	61035.4112	64354.67064	60597.51034	70321.3906	62917.57911	63140.33448	68355.17454	66992.7529	66610.04724	66476.21472	0.054752464	0.241731571
Q64449	C-type mannose receptor 2	Mrc2	sp|Q64449|MRC2_MOUSE C-type mannose receptor 2 OS=Mus musculus OX=10090 GN=Mrc2 PE=1 SV=3	11231.02977	11310.39678	10853.98191	12044.00044	11101.2311	10364.40374	11052.46134	10701.07641	10655.71732	10911.57616	-0.074762855	0.038996397
Q64487	Receptor-type tyrosine-protein phosphatase delta	Ptprd	sp|Q64487|PTPRD_MOUSE Receptor-type tyrosine-protein phosphatase delta OS=Mus musculus OX=10090 GN=Ptprd PE=1 SV=3	14119.11686	14726.74504	13989.78408	13230.34322	14257.77532	15143.22532	15097.96955	13899.23074	14980.17222	16789.36353	0.110276916	0.064924631
Q64514	Tripeptidyl-peptidase 2	Tpp2	sp|Q64514|TPP2_MOUSE Tripeptidyl-peptidase 2 OS=Mus musculus OX=10090 GN=Tpp2 PE=1 SV=3	6200.976257	7013.087483	7029.329865	6449.646696	7128.981214	5096.380654	5101.95073	5090.421651	5668.417358	4990.274479	-0.382370412	9.93E-05	down
Q64726	Zinc-alpha-2-glycoprotein	Azgp1	sp|Q64726|ZA2G_MOUSE Zinc-alpha-2-glycoprotein OS=Mus musculus OX=10090 GN=Azgp1 PE=1 SV=2	345767.1544	341663.984	347635.4016	344330.6525	343711.5534	388377.0114	399400.4821	386264.2402	387877.7716	385722.4554	0.176714735	1.77E-07
Q64727	Vinculin	Vcl	sp|Q64727|VINC_MOUSE Vinculin OS=Mus musculus OX=10090 GN=Vcl PE=1 SV=4	312728.0429	307626.8528	311797.6626	306138.5699	306785.4122	297194.5436	300246.0727	299045.6312	294006.2262	300819.2179	-0.051096489	0.000372899
Q64739	Collagen alpha-2(XI) chain	Col11a2	sp|Q64739|COBA2_MOUSE Collagen alpha-2(XI) chain OS=Mus musculus OX=10090 GN=Col11a2 PE=2 SV=3	269.0476157	199.9948738	314.0188558	238.8218691	294.9974878	238.9822403	269.5620974	132.0447722	411.3272805	274.9902883	0.010942254	0.968387773
Q68FD5	Clathrin heavy chain 1	Cltc	sp|Q68FD5|CLH1_MOUSE Clathrin heavy chain 1 OS=Mus musculus OX=10090 GN=Cltc PE=1 SV=3	78067.18658	73926.27737	78383.8549	74533.78121	75748.64135	59545.92798	61009.71122	57185.07961	56306.12507	59589.99166	-0.374469039	6.85E-07	down
Q69ZN7	Myoferlin	Myof	sp|Q69ZN7|MYOF_MOUSE Myoferlin OS=Mus musculus OX=10090 GN=Myof PE=1 SV=2	49839.34846	50872.00121	47942.30874	48702.18652	49861.98498	44537.50577	46296.97872	44077.32706	47760.12847	47154.29612	-0.105239297	0.004247425
Q6DIB5	Multiple epidermal growth factor-like domains protein 10	Megf10	sp|Q6DIB5|MEG10_MOUSE Multiple epidermal growth factor-like domains protein 10 OS=Mus musculus OX=10090 GN=Megf10 PE=1 SV=1	27850.76131	32327.49914	29462.54126	32508.89881	36287.16084	33896.2926	29451.42438	31660.16784	29991.84848	26947.54931	-0.060337152	0.503623135
Q6F3F9	G-protein coupled receptor 126	Gpr126	sp|Q6F3F9|AGRG6_MOUSE Adhesion G-protein coupled receptor G6 OS=Mus musculus OX=10090 GN=Adgrg6 PE=1 SV=1	1237.076571	1430.103792	1345.221799	1411.087751	1123.688578	1691.315924	1647.381616	1381.394663	1422.932587	1346.706293	0.194040609	0.073527185
Q6GQT1	Alpha-2-macroglobulin-P	A2mp	sp|Q6GQT1|A2MG_MOUSE Alpha-2-macroglobulin-P OS=Mus musculus OX=10090 GN=A2m PE=2 SV=2	323218.1498	316694.9977	325890.1068	325584.1066	328237.5637	618869.743	624312.4632	630457.6243	647492.0847	634962.1176	0.96248044	8.44E-12	up
Q6GU68	Immunoglobulin superfamily containing leucine-rich repeat protein	Islr	sp|Q6GU68|ISLR_MOUSE Immunoglobulin superfamily containing leucine-rich repeat protein OS=Mus musculus OX=10090 GN=Islr PE=1 SV=1	15583.95161	15369.19346	14830.66436	16057.37282	15912.76249	16382.17906	16030.43012	17209.7105	16504.96788	15947.04288	0.078015205	0.024344103
Q6IRU2	Tropomyosin alpha-4 chain	Tpm4	sp|Q6IRU2|TPM4_MOUSE Tropomyosin alpha-4 chain OS=Mus musculus OX=10090 GN=Tpm4 PE=1 SV=3	46519.37138	46917.20148	46338.00995	47590.59693	46217.08389	54042.66833	53337.15984	51305.67588	53136.81839	52278.6931	0.177159118	3.07E-06
Q6NZJ6	Eukaryotic translation initiation factor 4 gamma 1	Eif4g1	sp|Q6NZJ6|IF4G1_MOUSE Eukaryotic translation initiation factor 4 gamma 1 OS=Mus musculus OX=10090 GN=Eif4g1 PE=1 SV=1	1845.691782	2033.772044	1935.611219	1729.322745	1815.527479	1329.920114	976.7887882	892.1654537	1139.711245	1028.403049	-0.802384174	2.39E-05	down
Q6P069	Sorcin	Sri	sp|Q6P069|SORCN_MOUSE Sorcin OS=Mus musculus OX=10090 GN=Sri PE=1 SV=1	7074.017767	7273.17704	7403.199612	7145.530906	7738.117534	6932.378385	7146.614543	6731.620851	6776.414533	6581.17546	-0.100530516	0.011654803
Q6P1B1	Xaa-Pro aminopeptidase 1	Xpnpep1	sp|Q6P1B1|XPP1_MOUSE Xaa-Pro aminopeptidase 1 OS=Mus musculus OX=10090 GN=Xpnpep1 PE=1 SV=1	7908.973574	7982.202945	7573.5222	8029.07474	7555.030484	7078.397934	7051.499412	6988.409243	6806.133347	6985.44463	-0.161642773	7.97E-05
Q6P253	Dermokine	Dmkn	sp|Q6P253|DMKN_MOUSE Dermokine OS=Mus musculus OX=10090 GN=Dmkn PE=2 SV=2	25248.08073	23931.93263	25853.56894	25651.02205	26701.52004	23038.98285	23876.39009	20756.28165	22718.6152	22086.02796	-0.179587127	0.002566575
Q6P2B1	Transportin-3	Tnpo3	sp|Q6P2B1|TNPO3_MOUSE Transportin-3 OS=Mus musculus OX=10090 GN=Tnpo3 PE=1 SV=1	7050.580411	7008.713779	6718.176162	8178.775277	6829.698909	4807.531555	4904.659518	4218.131557	4349.13307	4597.41523	-0.645503323	2.17E-05	down
Q6P542	ATP-binding cassette sub-family F member 1	Abcf1	sp|Q6P542|ABCF1_MOUSE ATP-binding cassette sub-family F member 1 OS=Mus musculus OX=10090 GN=Abcf1 PE=1 SV=1	1529.381982	1794.967842	2024.178965	1802.425537	1691.567162	1894.240905	1639.697643	1466.262758	1677.590264	1920.110767	-0.040473097	0.686604979
Q6P5F9	Exportin-1	Xpo1	sp|Q6P5F9|XPO1_MOUSE Exportin-1 OS=Mus musculus OX=10090 GN=Xpo1 PE=1 SV=1	13777.95212	14267.99216	13975.78496	13317.71707	12830.12669	11432.53828	10713.95116	11117.09648	11342.50544	11128.47653	-0.290555548	2.17E-05	down
Q6P8J7	"Creatine kinase S-type, mitochondrial"	Ckmt2	"sp|Q6P8J7|KCRS_MOUSE Creatine kinase S-type, mitochondrial OS=Mus musculus OX=10090 GN=Ckmt2 PE=1 SV=1"	18139.37945	18450.22447	18617.8921	18635.87235	18064.52648	17259.9428	16229.79808	15620.51381	16161.57381	16820.68489	-0.162938136	0.000213295
Q6P8U6	Pancreatic triacylglycerol lipase	Pnlip	sp|Q6P8U6|LIPP_MOUSE Pancreatic triacylglycerol lipase OS=Mus musculus OX=10090 GN=Pnlip PE=1 SV=1	13777.00707	13417.54985	15061.18315	13751.67388	15674.19735	17345.3524	16928.62432	17233.63165	17489.99427	16692.04362	0.257517829	0.000292739
Q6P9S7	Polypeptide N-acetylgalactosaminyltransferase 10	Galnt10	sp|Q6P9S7|GLT10_MOUSE Polypeptide N-acetylgalactosaminyltransferase 10 OS=Mus musculus OX=10090 GN=Galnt10 PE=2 SV=1	5219.536976	5647.034146	5359.328556	5721.045831	5655.303545	6439.575273	6458.795077	5919.029638	6297.973141	6352.194001	0.189079819	0.000519789
Q6PB93	Polypeptide N-acetylgalactosaminyltransferase 2	Galnt2	sp|Q6PB93|GALT2_MOUSE Polypeptide N-acetylgalactosaminyltransferase 2 OS=Mus musculus OX=10090 GN=Galnt2 PE=1 SV=1	78143.73601	74427.79535	81325.53598	79144.20826	76940.53149	85006.2216	90739.42005	87542.06456	88210.26893	89051.0795	0.175895848	0.000135654
Q6PCX7	Repulsive guidance molecule A	Rgma	sp|Q6PCX7|RGMA_MOUSE Repulsive guidance molecule A OS=Mus musculus OX=10090 GN=Rgma PE=1 SV=1	5191.752369	5432.722683	5400.859269	5258.935223	5101.271094	6647.439605	6547.991472	5771.238506	6671.926126	6529.04778	0.285862708	0.000196851	up
Q6PDE7	Gamma-glutamyltransferase 6	Ggt6	sp|Q6PDE7|GGT6_MOUSE Glutathione hydrolase 6 OS=Mus musculus OX=10090 GN=Ggt6 PE=2 SV=1	7938.64829	10145.04783	8469.465676	11195.50323	8556.255625	6933.407417	7567.883198	6777.071045	6824.510705	6452.422329	-0.422258729	0.006034513	down
Q6PDJ1	VWFA and cache domain-containing protein 1	Cachd1	sp|Q6PDJ1|CAHD1_MOUSE VWFA and cache domain-containing protein 1 OS=Mus musculus OX=10090 GN=Cachd1 PE=2 SV=1	2819.948648	2932.422286	2737.947268	2799.264135	2792.054112	2925.639026	3089.580372	2840.897095	3121.945601	2487.81028	0.038838327	0.533896553
Q6PEB6	MOB-like protein phocein	Mob4	sp|Q6PEB6|PHOCN_MOUSE MOB-like protein phocein OS=Mus musculus OX=10090 GN=Mob4 PE=1 SV=1	8574.764593	8461.560829	8841.375546	8321.485906	8522.201621	7886.599154	7198.221771	7211.396004	7228.07749	7647.220063	-0.200761068	0.000148048
Q6Q899	Probable ATP-dependent RNA helicase DDX58	Ddx58	sp|Q6Q899|DDX58_MOUSE Probable ATP-dependent RNA helicase DDX58 OS=Mus musculus OX=10090 GN=Ddx58 PE=1 SV=2	31682.01296	34762.19398	30434.07997	33111.77841	31473.75835	23244.78912	19603.4778	21444.79487	22548.49337	20151.93444	-0.593687949	5.15E-06	down
Q6QD59	Vesicle transport protein SEC20	Bnip1	sp|Q6QD59|SEC20_MOUSE Vesicle transport protein SEC20 OS=Mus musculus OX=10090 GN=Bnip1 PE=1 SV=1	13343.22697	14596.50588	14274.43278	14461.34375	13126.6959	22903.15071	23004.15526	22676.2143	24564.75209	21907.0488	0.720983186	1.37E-07	up
Q6S5C2	N-acetylglucosamine-1-phosphotransferase subunit gamma	Gnptg	sp|Q6S5C2|GNPTG_MOUSE N-acetylglucosamine-1-phosphotransferase subunit gamma OS=Mus musculus OX=10090 GN=Gnptg PE=1 SV=1	6901.072762	6182.278239	6502.869745	7026.799546	6164.429616	7731.318324	7332.587469	7785.815724	7738.653006	7454.481883	0.214921957	0.000759081
Q6URW6	Myosin-14	Myh14	sp|Q6URW6|MYH14_MOUSE Myosin-14 OS=Mus musculus OX=10090 GN=Myh14 PE=1 SV=1	5838.358778	6260.810512	6783.598701	6135.392066	6410.479151	6043.295301	6933.436197	5926.830014	6525.432328	6519.875099	0.02368505	0.676094318
Q6WVG3	BTB/POZ domain-containing protein KCTD12	Kctd12	sp|Q6WVG3|KCD12_MOUSE BTB/POZ domain-containing protein KCTD12 OS=Mus musculus OX=10090 GN=Kctd12 PE=1 SV=1	38852.14279	38906.52086	39668.8307	38893.98594	39497.03139	39608.44562	39816.48161	41187.02758	41051.86768	41206.59501	0.051041351	0.007240102
Q6YGZ1	Heparanase	Hpse	sp|Q6YGZ1|HPSE_MOUSE Heparanase OS=Mus musculus OX=10090 GN=Hpse PE=1 SV=3	45301.1959	46414.71156	44703.84638	46628.51371	46078.62256	74343.39877	73564.7009	73399.46208	75472.13441	71084.92801	0.683028164	5.57E-10	up
Q6ZPJ3	E2/E3 hybrid ubiquitin-protein ligase UBE2O	Ube2o	sp|Q6ZPJ3|UBE2O_MOUSE (E3-independent) E2 ubiquitin-conjugating enzyme UBE2O OS=Mus musculus OX=10090 GN=Ube2o PE=1 SV=3	36406.34129	34321.90785	35049.12215	34576.7467	34483.42129	21750.6356	23814.0876	19960.64325	19939.95865	20469.62245	-0.722836371	1.70E-07	down
Q6ZQ11	Chondroitin sulfate synthase 1	Chsy1	sp|Q6ZQ11|CHSS1_MOUSE Chondroitin sulfate synthase 1 OS=Mus musculus OX=10090 GN=Chsy1 PE=2 SV=2	20888.54351	19948.94681	19570.76531	18863.04437	19011.30264	10079.05334	9462.398016	8952.024002	8932.44619	9427.950812	-1.068767774	8.34E-09	down
Q6ZQ38	Cullin-associated NEDD8-dissociated protein 1	Cand1	sp|Q6ZQ38|CAND1_MOUSE Cullin-associated NEDD8-dissociated protein 1 OS=Mus musculus OX=10090 GN=Cand1 PE=1 SV=2	15462.03956	14551.79691	15324.36655	15242.85433	16185.94296	11138.23531	11669.25597	10980.84991	10985.45963	11051.85107	-0.459558083	5.32E-07	down
Q6ZWQ0	Nesprin-2	Syne2	sp|Q6ZWQ0|SYNE2_MOUSE Nesprin-2 OS=Mus musculus OX=10090 GN=Syne2 PE=1 SV=2	12180.80972	11580.59446	10965.97484	11684.79681	10820.56623	12068.47965	11514.53813	12458.76123	12218.31783	12016.21314	0.074750371	0.071602971
Q6ZWX6	Eukaryotic translation initiation factor 2 subunit 1	Eif2s1	sp|Q6ZWX6|IF2A_MOUSE Eukaryotic translation initiation factor 2 subunit 1 OS=Mus musculus OX=10090 GN=Eif2s1 PE=1 SV=3	12201.60092	12515.59503	11483.94216	12077.00834	12331.47877	11107.36437	10780.40715	9824.314097	9980.585685	9587.354123	-0.241149945	0.000591273
Q6ZWY8	Thymosin beta-10	Tmsb10	sp|Q6ZWY8|TYB10_MOUSE Thymosin beta-10 OS=Mus musculus OX=10090 GN=Tmsb10 PE=1 SV=3	11199.84297	11489.23265	11430.74552	10730.48016	11206.01265	10561.97776	10570.65544	10510.74722	10449.68088	10643.10742	-0.088084118	0.00129975
Q70E20	"Sushi, nidogen and EGF-like domain-containing protein 1"	Sned1	"sp|Q70E20|SNED1_MOUSE Sushi, nidogen and EGF-like domain-containing protein 1 OS=Mus musculus OX=10090 GN=Sned1 PE=2 SV=2"	2374.071852	2185.976919	2196.368102	2242.789764	2346.077636	2192.968706	1943.318433	1958.518513	1898.95867	1922.683593	-0.194197415	0.002485604
Q70FJ1	A-kinase anchor protein 9	Akap9	sp|Q70FJ1|AKAP9_MOUSE A-kinase anchor protein 9 OS=Mus musculus OX=10090 GN=Akap9 PE=1 SV=2	7750.487904	8376.516597	8099.60901	8311.486454	8165.289463	9986.852136	9352.018775	9885.157033	10115.21296	10209.08297	0.28368732	1.21E-05	up
Q71KU9	Fibrinogen-like protein 1	Fgl1	sp|Q71KU9|FGL1_MOUSE Fibrinogen-like protein 1 OS=Mus musculus OX=10090 GN=Fgl1 PE=1 SV=2	87485.60148	86231.93465	86652.66657	87734.99981	85867.54541	57645.30708	59253.81944	54769.04302	54620.65879	54661.35313	-0.627290117	1.67E-09	down
Q71RI9	Kynurenine--oxoglutarate transaminase 3	Ccbl2	sp|Q71RI9|KAT3_MOUSE Kynurenine--oxoglutarate transaminase 3 OS=Mus musculus OX=10090 GN=Kyat3 PE=1 SV=1	385.1097805	440.2958535	477.8551863	445.2086217	467.9525352	434.6216801	476.8943932	365.6816469	562.8197197	649.4594293	0.167610033	0.325282429
Q769J6	A disintegrin and metalloproteinase with thrombospondin motifs 13	Adamts13	sp|Q769J6|ATS13_MOUSE A disintegrin and metalloproteinase with thrombospondin motifs 13 OS=Mus musculus OX=10090 GN=Adamts13 PE=1 SV=1	89705.53491	91130.48236	88209.36836	91011.51935	89814.62901	77102.23181	78522.94056	75885.18203	76753.2988	75135.45005	-0.230666119	1.45E-07
Q76MZ3	Serine/threonine-protein phosphatase 2A 65 kDa regulatory subunit A alpha isoform	Ppp2r1a	sp|Q76MZ3|2AAA_MOUSE Serine/threonine-protein phosphatase 2A 65 kDa regulatory subunit A alpha isoform OS=Mus musculus OX=10090 GN=Ppp2r1a PE=1 SV=3	31286.98011	32826.10131	31288.95937	34915.5631	31463.46731	22640.74772	22529.61798	22064.66479	21461.6039	21740.37446	-0.5508191	6.82E-07	down
Q78PY7	Staphylococcal nuclease domain-containing protein 1	Snd1	sp|Q78PY7|SND1_MOUSE Staphylococcal nuclease domain-containing protein 1 OS=Mus musculus OX=10090 GN=Snd1 PE=1 SV=1	7225.226515	7615.686607	7923.966757	7701.811114	7342.099404	6094.952674	6711.847016	5895.628508	6755.411838	5907.766382	-0.269538239	0.00049311	down
Q7M6Z0	Reticulon-4 receptor-like 2	Rtn4rl2	sp|Q7M6Z0|R4RL2_MOUSE Reticulon-4 receptor-like 2 OS=Mus musculus OX=10090 GN=Rtn4rl2 PE=1 SV=1	845.994045	953.7005878	1052.826912	1162.654758	1080.372634	1138.005768	1072.018141	1264.805036	1270.137981	1093.338924	0.196312217	0.063499195
Q9CWF2	Tubulin beta-2B chain	Tubb2b	sp|Q9CWF2|TBB2B_MOUSE Tubulin beta-2B chain OS=Mus musculus OX=10090 GN=Tubb2b PE=1 SV=1	13052.15013	13852.00438	13305.6939	13630.32131	13251.12399	9206.228955	9214.018765	8643.857131	8140.854615	8831.055324	-0.607441651	6.63E-08	down
Q7TMR0	Lysosomal Pro-X carboxypeptidase	Prcp	sp|Q7TMR0|PCP_MOUSE Lysosomal Pro-X carboxypeptidase OS=Mus musculus OX=10090 GN=Prcp PE=1 SV=2	10634.70027	10974.1076	11242.22408	10683.88077	10504.35048	12687.95652	12587.17929	12157.14667	12946.06121	11950.21458	0.205885338	7.78E-05
Q7TNG5	Echinoderm microtubule-associated protein-like 2	Eml2	sp|Q7TNG5|EMAL2_MOUSE Echinoderm microtubule-associated protein-like 2 OS=Mus musculus OX=10090 GN=Eml2 PE=1 SV=1	53872.84181	52675.91085	51470.08618	52689.34675	50425.18582	45953.45291	44883.75062	45674.84415	45840.48214	47944.04165	-0.181293905	4.63E-05
Q7TPR4	Alpha-actinin-1	Actn1	sp|Q7TPR4|ACTN1_MOUSE Alpha-actinin-1 OS=Mus musculus OX=10090 GN=Actn1 PE=1 SV=1	56983.96181	53682.83454	54904.53617	55100.86514	53842.74837	39895.54536	40049.07756	37375.24364	35739.23597	37440.20238	-0.527098966	1.77E-07	down
Q7TQN3	"WAP, Kazal, immunoglobulin, Kunitz and NTR domain-containing protein 2"	Wfikkn2	"sp|Q7TQN3|WFKN2_MOUSE WAP, Kazal, immunoglobulin, Kunitz and NTR domain-containing protein 2 OS=Mus musculus OX=10090 GN=Wfikkn2 PE=1 SV=2"	12529.5349	11912.99591	12559.07434	12592.51408	12432.51812	13970.12958	14572.55191	13940.83275	15120.89028	14613.64816	0.219471605	4.37E-05
Q7TSK7	ADAMTS-like protein 2	Adamtsl2	sp|Q7TSK7|ATL2_MOUSE ADAMTS-like protein 2 OS=Mus musculus OX=10090 GN=Adamtsl2 PE=2 SV=1	26759.22315	27606.81535	27230.14876	27178.12287	26273.03834	37495.84426	37088.67101	37236.91696	37753.39443	36623.60997	0.463375646	5.60E-10	up
Q7TSV4	Phosphoglucomutase-2	Pgm2	sp|Q7TSV4|PGM2_MOUSE Phosphoglucomutase-2 OS=Mus musculus OX=10090 GN=Pgm2 PE=1 SV=1	18393.59916	17281.95972	17291.7091	17619.42318	17672.53122	12609.75014	12811.46825	12440.04033	11934.78144	12624.74228	-0.499720595	3.29E-08	down
Q80T14	Extracellular matrix protein FRAS1	Fras1	sp|Q80T14|FRAS1_MOUSE Extracellular matrix protein FRAS1 OS=Mus musculus OX=10090 GN=Fras1 PE=1 SV=2	991.7403771	1123.458593	1044.614097	1023.147837	1080.279079	1413.16875	1177.93237	1279.885764	1197.258629	1220.749712	0.256878363	0.002775745
Q80T21	ADAMTS-like protein 4	Adamtsl4	sp|Q80T21|ATL4_MOUSE ADAMTS-like protein 4 OS=Mus musculus OX=10090 GN=Adamtsl4 PE=2 SV=1	18534.41231	10765.14177	12059.7725	11553.73603	11818.79761	12880.38538	13918.37578	13983.47481	13606.59597	15115.90842	0.102635412	0.531381895
Q80U95	Ubiquitin-protein ligase E3C	Ube3c	sp|Q80U95|UBE3C_MOUSE Ubiquitin-protein ligase E3C OS=Mus musculus OX=10090 GN=Ube3c PE=1 SV=2	6502.165183	6919.976199	7156.815156	7237.176372	6803.035747	8268.163978	8042.212806	8399.133321	7977.348635	7641.738826	0.220232156	0.000268225
Q80UG5	Septin-9	Sept9	sp|Q80UG5|SEPT9_MOUSE Septin-9 OS=Mus musculus OX=10090 GN=Sept9 PE=1 SV=1	10978.70017	10133.38462	9767.650443	10779.02119	9682.937962	6726.983728	6962.406854	6199.531174	6625.405156	6673.461588	-0.629478412	1.56E-06	down
Q80W65	Proprotein convertase subtilisin/kexin type 9	Pcsk9	sp|Q80W65|PCSK9_MOUSE Proprotein convertase subtilisin/kexin type 9 OS=Mus musculus OX=10090 GN=Pcsk9 PE=1 SV=2	63195.80619	65362.56627	62674.046	65176.04138	63288.05674	64275.35606	65116.48355	66881.46753	61918.04518	65942.63311	0.01988727	0.405690452
Q80X19	Collagen alpha-1(XIV) chain	Col14a1	sp|Q80X19|COEA1_MOUSE Collagen alpha-1(XIV) chain OS=Mus musculus OX=10090 GN=Col14a1 PE=1 SV=2	2897.915659	2876.827657	2760.999147	2785.963893	2755.474124	2277.555083	2261.891821	2331.376506	2438.727932	2147.526158	-0.29711932	1.42E-05	down
Q80XD8	Proline-rich acidic protein 1	Prap1	sp|Q80XD8|PRAP1_MOUSE Proline-rich acidic protein 1 OS=Mus musculus OX=10090 GN=Prap1 PE=2 SV=1	3938.042835	3752.248674	3950.737422	3932.794275	3491.938739	3358.655417	3170.054419	3412.924699	2997.819673	3137.616482	-0.245979623	0.000887621
Q80YA8	Protein crumbs homolog 2	Crb2	sp|Q80YA8|CRUM2_MOUSE Protein crumbs homolog 2 OS=Mus musculus OX=10090 GN=Crb2 PE=1 SV=3	919.0278704	788.8314114	975.1784777	1042.078838	940.4144193	894.279693	1235.250659	1156.223796	1230.757928	1256.992991	0.307406144	0.02319948	up
Q80YC5	Coagulation factor XII	F12	sp|Q80YC5|FA12_MOUSE Coagulation factor XII OS=Mus musculus OX=10090 GN=F12 PE=1 SV=2	144697.3215	148910.019	151647.7661	151758.6771	159969.6195	154900.0888	154458.2511	159366.8907	164986.6707	168598.3658	0.08389859	0.041555539
Q80YX1	Tenascin	Tnc	sp|Q80YX1|TENA_MOUSE Tenascin OS=Mus musculus OX=10090 GN=Tnc PE=1 SV=1	157001.9333	155334.5032	156379.4676	154709.9718	160446.7498	155630.7011	154925.5198	151056.8896	152500.5685	154470.1986	-0.028416531	0.04773067
Q80ZA4	Fibrocystin-L	Pkhd1l1	sp|Q80ZA4|PKHL1_MOUSE Fibrocystin-L OS=Mus musculus OX=10090 GN=Pkhd1l1 PE=1 SV=1	95686.78596	92655.44692	95884.61747	95287.0133	93601.73364	104889.1653	102348.4503	104077.8225	102371.336	100874.89	0.121151254	2.35E-05
Q810U4	Neuronal cell adhesion molecule	Nrcam	sp|Q810U4|NRCAM_MOUSE Neuronal cell adhesion molecule OS=Mus musculus OX=10090 GN=Nrcam PE=1 SV=2	42002.95508	40324.57267	41088.34114	42022.94075	42071.66378	49968.73323	48694.58612	49032.12617	49460.29663	50979.97559	0.257945264	3.22E-07
Q8BFY6	Peflin	Pef1	sp|Q8BFY6|PEF1_MOUSE Peflin OS=Mus musculus OX=10090 GN=Pef1 PE=1 SV=1	8814.713975	8155.79037	8338.90058	8668.942601	9188.500019	7713.207372	7769.950934	7296.47211	7525.160611	7595.763555	-0.187704778	0.000742418
Q8BG05	Heterogeneous nuclear ribonucleoprotein A3	Hnrnpa3	sp|Q8BG05|ROA3_MOUSE Heterogeneous nuclear ribonucleoprotein A3 OS=Mus musculus OX=10090 GN=Hnrnpa3 PE=1 SV=1	49008.6454	48540.33137	50293.22709	50025.41501	50621.65123	28254.11372	28343.47847	31151.5833	29138.08893	33705.1311	-0.722534637	1.09E-07	down
Q8BG07	Phospholipase D4	Pld4	sp|Q8BG07|PLD4_MOUSE Phospholipase D4 OS=Mus musculus OX=10090 GN=Pld4 PE=1 SV=1	70278.99099	71881.32809	69150.97072	69302.99978	69565.5943	68804.12302	71425.64881	70175.30649	70818.98733	74946.40332	0.024471693	0.32423919
Q8BGD9	Eukaryotic translation initiation factor 4B	Eif4b	sp|Q8BGD9|IF4B_MOUSE Eukaryotic translation initiation factor 4B OS=Mus musculus OX=10090 GN=Eif4b PE=1 SV=1	10282.19488	10156.71104	10802.65181	11522.66977	11975.96994	8712.396811	9340.388978	10597.07139	9283.821278	10341.86313	-0.181308194	0.031828407
Q8BGK2	[Protein ADP-ribosylarginine] hydrolase-like protein 1	Adprhl1	sp|Q8BGK2|ARHL1_MOUSE [Protein ADP-ribosylarginine] hydrolase-like protein 1 OS=Mus musculus OX=10090 GN=Adprhl1 PE=1 SV=1	4710.152506	4065.308639	4181.162884	4310.928901	4368.080903	3204.197811	2782.117595	2909.124387	2994.144202	3166.812457	-0.523032865	1.01E-05	down
Q8BH04	"Phosphoenolpyruvate carboxykinase [GTP], mitochondrial"	Pck2	"sp|Q8BH04|PCKGM_MOUSE Phosphoenolpyruvate carboxykinase [GTP], mitochondrial OS=Mus musculus OX=10090 GN=Pck2 PE=1 SV=1"	1897.575284	1687.666321	2192.728331	2010.666557	1761.733379	1237.307293	1350.302587	1208.018296	1326.425204	1552.756048	-0.516829961	0.000723812	down
Q8BH27	Multiple epidermal growth factor-like domains protein 9	Megf9	sp|Q8BH27|MEGF9_MOUSE Multiple epidermal growth factor-like domains protein 9 OS=Mus musculus OX=10090 GN=Megf9 PE=2 SV=1	2009.375252	1719.448565	1696.319649	2146.96977	1734.883107	2457.326859	2350.049842	2701.738379	2419.300439	2440.71639	0.410356707	0.00050511	up
Q8BH35	Complement component C8 beta chain	C8b	sp|Q8BH35|CO8B_MOUSE Complement component C8 beta chain OS=Mus musculus OX=10090 GN=C8b PE=1 SV=1	295641.4543	294573.7782	294625.4126	294983.8411	294604.5569	296144.9316	291170.6769	288208.3082	297902.2261	290639.7784	-0.01017588	0.288417747
Q8BH61	Coagulation factor XIII A chain	F13a1	sp|Q8BH61|F13A_MOUSE Coagulation factor XIII A chain OS=Mus musculus OX=10090 GN=F13a1 PE=1 SV=3	195238.8455	188516.3324	188502.7744	184989.8665	183741.9339	194949.9889	199544.4848	192409.2852	195419.5758	191138.5533	0.048945485	0.030148639
Q8BH95	"Enoyl-CoA hydratase, mitochondrial"	Echs1	"sp|Q8BH95|ECHM_MOUSE Enoyl-CoA hydratase, mitochondrial OS=Mus musculus OX=10090 GN=Echs1 PE=1 SV=1"	17273.70937	17257.66136	17996.33131	17719.4177	16763.17704	9110.52904	9058.989408	9036.788093	9294.742679	9571.245999	-0.917286668	4.95E-10	down
Q8BHC0	Lymphatic vessel endothelial hyaluronic acid receptor 1	Lyve1	sp|Q8BHC0|LYVE1_MOUSE Lymphatic vessel endothelial hyaluronic acid receptor 1 OS=Mus musculus OX=10090 GN=Lyve1 PE=1 SV=1	18048.6542	16836.81391	17049.05774	17186.43719	16894.15398	25986.12863	27097.42871	26933.13973	26217.66419	24563.77066	0.604679798	9.87E-08	up
Q8BHE5	Bone morphogenetic protein 3	Bmp3	sp|Q8BHE5|BMP3_MOUSE Bone morphogenetic protein 3 OS=Mus musculus OX=10090 GN=Bmp3 PE=1 SV=1	15606.63292	14726.74504	14770.00152	14993.35344	14606.7353	18697.49959	20782.0332	18915.39281	19222.71661	18903.55482	0.369670584	6.21E-06	up
Q8BHK6	SLAM family member 7	Slamf7	sp|Q8BHK6|SLAF7_MOUSE SLAM family member 7 OS=Mus musculus OX=10090 GN=Slamf7 PE=1 SV=2	22120.8948	21462.24816	21827.42295	21861.90923	22776.88963	27444.26605	26580.31806	26555.60151	28178.26577	26050.41628	0.292764582	3.28E-06	up
Q8BHN3	Neutral alpha-glucosidase AB	Ganab	sp|Q8BHN3|GANAB_MOUSE Neutral alpha-glucosidase AB OS=Mus musculus OX=10090 GN=Ganab PE=1 SV=1	24042.19096	23657.84722	24377.12876	25114.15826	26458.27715	30628.08904	31451.33424	30264.42049	31504.04252	30786.65222	0.322604989	3.43E-06	up
Q8BIS8	Coiled-coil domain-containing protein 126	Ccdc126	sp|Q8BIS8|CC126_MOUSE Coiled-coil domain-containing protein 126 OS=Mus musculus OX=10090 GN=Ccdc126 PE=2 SV=1	17526.98402	17154.63635	17405.56858	16782.57582	17259.01831	18513.30298	19249.39199	18163.43652	18514.92579	17688.7338	0.097172294	0.002988346
Q8BJY1	26S proteasome non-ATPase regulatory subunit 5	Psmd5	sp|Q8BJY1|PSMD5_MOUSE 26S proteasome non-ATPase regulatory subunit 5 OS=Mus musculus OX=10090 GN=Psmd5 PE=1 SV=4	14975.3364	15374.05313	14919.32543	15476.8221	15598.41784	30126.95078	27243.83956	29644.55057	31608.00586	30694.9254	0.967804889	4.77E-08	up
Q8BK48	Pyrethroid hydrolase Ces2e	Ces2e	sp|Q8BK48|EST2E_MOUSE Pyrethroid hydrolase Ces2e OS=Mus musculus OX=10090 GN=Ces2e PE=1 SV=1	74134.81407	75289.90088	77222.86148	79184.01191	74635.33737	86591.9589	85407.36546	86163.99806	88890.75625	88556.64958	0.195268441	1.21E-05
Q8BK62	Olfactomedin-like protein 3	Olfml3	sp|Q8BK62|OLFL3_MOUSE Olfactomedin-like protein 3 OS=Mus musculus OX=10090 GN=Olfml3 PE=2 SV=2	12937.79852	12552.52853	12611.33771	11757.60836	12734.70063	14601.95483	14814.49323	14909.11948	15734.16897	14548.76821	0.253316327	3.71E-05
Q8BK64	Activator of 90 kDa heat shock protein ATPase homolog 1	Ahsa1	sp|Q8BK64|AHSA1_MOUSE Activator of 90 kDa heat shock protein ATPase homolog 1 OS=Mus musculus OX=10090 GN=Ahsa1 PE=1 SV=2	24902.19072	25882.60431	26235.2782	25809.26581	26643.51596	21420.31654	22815.17105	22992.38956	22245.00443	23177.80081	-0.200793604	5.12E-05
Q8BKG3	Inactive tyrosine-protein kinase 7	Ptk7	sp|Q8BKG3|PTK7_MOUSE Inactive tyrosine-protein kinase 7 OS=Mus musculus OX=10090 GN=Ptk7 PE=1 SV=1	31326.6724	31988.29414	31634.27092	31620.59796	30510.1423	29867.63488	28604.11054	29203.56929	28768.4415	30012.56737	-0.101028812	0.000494287
Q8BL66	Early endosome antigen 1	Eea1	sp|Q8BL66|EEA1_MOUSE Early endosome antigen 1 OS=Mus musculus OX=10090 GN=Eea1 PE=1 SV=2	7160.773787	7405.846041	7054.808258	7384.644022	7472.327903	7713.927694	7973.783907	7973.752794	7513.399102	6844.162959	0.059679137	0.205230606
Q8BLY1	SPARC-related modular calcium-binding protein 1	Smoc1	sp|Q8BLY1|SMOC1_MOUSE SPARC-related modular calcium-binding protein 1 OS=Mus musculus OX=10090 GN=Smoc1 PE=2 SV=2	4367.286669	3985.707238	3812.70613	3811.441699	4058.881773	3986.879055	4067.833269	3423.013186	4014.245098	3533.160418	-0.07468982	0.267160973
Q8BM72	Heat shock 70 kDa protein 13	Hspa13	sp|Q8BM72|HSP13_MOUSE Heat shock 70 kDa protein 13 OS=Mus musculus OX=10090 GN=Hspa13 PE=1 SV=1	17129.116	16565.64431	17510.09532	17447.58793	17168.27	13170.57222	14637.96952	14298.61002	13767.26658	13181.8149	-0.313554254	9.08E-06	down
Q8BM88	Cathepsin O	Ctso	sp|Q8BM88|CATO_MOUSE Cathepsin O OS=Mus musculus OX=10090 GN=Ctso PE=2 SV=1	89735.77666	92088.80936	88394.1567	85968.1063	86844.25915	55651.04433	55833.41286	52667.10158	54786.58008	53195.96128	-0.703090257	3.66E-09	down
Q8BMS1	"Trifunctional enzyme subunit alpha, mitochondrial"	Hadha	"sp|Q8BMS1|ECHA_MOUSE Trifunctional enzyme subunit alpha, mitochondrial OS=Mus musculus OX=10090 GN=Hadha PE=1 SV=1"	50003.78797	47660.73104	48233.49037	48469.18958	47786.93606	27062.49542	25818.15096	23734.98539	23939.92191	23727.0431	-0.962301348	1.84E-09	down
Q8BND5	Sulfhydryl oxidase 1	Qsox1	sp|Q8BND5|QSOX1_MOUSE Sulfhydryl oxidase 1 OS=Mus musculus OX=10090 GN=Qsox1 PE=1 SV=1	121392.2731	121326.5301	123332.2192	122158.3569	124970.7104	111968.901	112331.3856	108196.4213	113509.0652	113215.5029	-0.132891603	1.60E-05
Q8BP40	Lysophosphatidic acid phosphatase type 6	Acp6	sp|Q8BP40|PPA6_MOUSE Lysophosphatidic acid phosphatase type 6 OS=Mus musculus OX=10090 GN=Acp6 PE=1 SV=1	9914.568607	9780.572556	10344.41406	9659.762112	9941.149641	8672.779104	8505.847153	8587.590416	8328.513695	9328.05807	-0.193064314	0.000311801
Q8BPB5	EGF-containing fibulin-like extracellular matrix protein 1	Efemp1	sp|Q8BPB5|FBLN3_MOUSE EGF-containing fibulin-like extracellular matrix protein 1 OS=Mus musculus OX=10090 GN=Efemp1 PE=1 SV=1	117394.6919	116068.3668	119263.1426	116081.0199	114529.9773	130059.2721	132423.9379	124889.2268	133073.0756	128104.3315	0.152887381	5.66E-05
Q8BRF7	Sec1 family domain-containing protein 1	Scfd1	sp|Q8BRF7|SCFD1_MOUSE Sec1 family domain-containing protein 1 OS=Mus musculus OX=10090 GN=Scfd1 PE=1 SV=1	978.8876335	1017.517779	1040.694344	978.1017606	1124.156353	883.5983476	967.8691487	1029.805696	1027.68287	653.7661152	-0.171693304	0.16233547
Q8BRK9	Alpha-mannosidase 2x	Man2a2	sp|Q8BRK9|MA2A2_MOUSE Alpha-mannosidase 2x OS=Mus musculus OX=10090 GN=Man2a2 PE=1 SV=2	7846.221943	8069.774205	8965.034412	8620.498653	9160.620642	8860.783131	9684.817898	9170.330537	9612.513455	9661.630473	0.139399417	0.020663936
Q8BT18	Uncharacterized protein C14orf37 homolog		sp|Q8BT18|ARMD4_MOUSE Armadillo-like helical domain-containing protein 4 OS=Mus musculus OX=10090 GN=Armh4 PE=2 SV=2	8130.210873	8264.549792	8554.766961	8605.25677	8447.638321	9842.479037	10564.42519	10064.14967	10171.81522	9855.039825	0.265751103	5.25E-06	up
Q8BTM8	Filamin-A	Flna	sp|Q8BTM8|FLNA_MOUSE Filamin-A OS=Mus musculus OX=10090 GN=Flna PE=1 SV=5	142769.4099	143817.0845	144060.2448	142720.3373	145309.5579	205260.883	204933.65	203173.8047	206771.5324	201798.9994	0.507894212	5.45E-12	up
Q8BTZ7	Mannose-1-phosphate guanyltransferase beta	Gmppb	sp|Q8BTZ7|GMPPB_MOUSE Mannose-1-phosphate guanyltransferase beta OS=Mus musculus OX=10090 GN=Gmppb PE=1 SV=1	4612.150336	4506.37232	4010.187004	4954.194635	4592.425688	4438.623817	4942.767873	5202.227047	5015.653597	4967.678361	0.115595252	0.09246911
Q8BVI4	Dihydropteridine reductase	Qdpr	sp|Q8BVI4|DHPR_MOUSE Dihydropteridine reductase OS=Mus musculus OX=10090 GN=Qdpr PE=1 SV=2	1168.560107	1058.824977	1254.414195	1056.446983	958.4705258	928.155405	714.0072782	857.9686034	590.5957839	673.140609	-0.546354238	0.002512555	down
Q8BWG8	Beta-arrestin-1	Arrb1	sp|Q8BWG8|ARRB1_MOUSE Beta-arrestin-1 OS=Mus musculus OX=10090 GN=Arrb1 PE=1 SV=1	12671.2931	12526.28631	12572.14018	13121.61131	13362.45439	13328.01402	12549.7978	12891.42211	13331.46066	12654.94501	0.011224395	0.67849697
Q8BWP8	"Beta-1,4-glucuronyltransferase 1"	B4gat1	"sp|Q8BWP8|B4GA1_MOUSE Beta-1,4-glucuronyltransferase 1 OS=Mus musculus OX=10090 GN=B4gat1 PE=1 SV=1"	88405.13968	96617.0502	85699.79335	96917.0211	97867.83964	102432.8675	91447.59166	99249.90955	92341.49904	82956.83921	0.009027113	0.893242043
Q8BWT1	"3-ketoacyl-CoA thiolase, mitochondrial"	Acaa2	"sp|Q8BWT1|THIM_MOUSE 3-ketoacyl-CoA thiolase, mitochondrial OS=Mus musculus OX=10090 GN=Acaa2 PE=1 SV=3"	48468.07412	48054.36434	48744.92477	47107.12827	46789.64022	27601.70785	29289.43791	25310.66143	26398.28737	28233.962	-0.805573693	5.44E-09	down
Q8BYY9	Serine protease inhibitor A3B	Serpina3b	sp|Q8BYY9|SPA3B_MOUSE Serine protease inhibitor A3B OS=Mus musculus OX=10090 GN=Serpina3b PE=2 SV=1	20698.58752	20778.00657	18537.63049	19399.90817	19353.71378	23081.17314	22291.83015	22291.39573	23231.08096	23945.17395	0.217520091	0.000308027
Q8C0J2	Autophagy-related protein 16-1	Atg16l1	sp|Q8C0J2|A16L1_MOUSE Autophagy-related protein 16-1 OS=Mus musculus OX=10090 GN=Atg16l1 PE=1 SV=1	14609.60024	14158.16361	14054.18001	14344.84527	13080.85397	7524.688829	7591.142794	7245.197635	7143.226602	6972.916089	-0.945455939	1.06E-08	down
Q8C165	Probable carboxypeptidase PM20D1	Pm20d1	sp|Q8C165|P20D1_MOUSE N-fatty-acyl-amino acid synthase/hydrolase PM20D1 OS=Mus musculus OX=10090 GN=Pm20d1 PE=1 SV=1	62220.50977	63913.41257	65533.59893	62062.6197	65023.50118	50130.29115	50878.28832	48450.73811	50653.24971	47891.46652	-0.36207824	3.44E-07	down
Q8C1A5	Thimet oligopeptidase	Thop1	sp|Q8C1A5|THOP1_MOUSE Thimet oligopeptidase OS=Mus musculus OX=10090 GN=Thop1 PE=1 SV=1	11576.91978	11989.7787	11846.98593	12057.59193	11513.80845	11239.08038	12309.93322	10596.03134	12049.24613	11104.20248	-0.041852986	0.34173813
Q8C1B1	Calmodulin-regulated spectrin-associated protein 2	Camsap2	sp|Q8C1B1|CAMP2_MOUSE Calmodulin-regulated spectrin-associated protein 2 OS=Mus musculus OX=10090 GN=Camsap2 PE=1 SV=3	9654.678571	10892.46513	10038.30003	10715.91785	9556.638771	8972.535936	8925.662084	8496.586024	8847.175249	9055.002994	-0.199266971	0.001884018
Q8C1B7	Septin-11	Sept11	sp|Q8C1B7|SEP11_MOUSE Septin-11 OS=Mus musculus OX=10090 GN=Sept11 PE=1 SV=4	6494.982767	6259.644191	6136.839504	6801.569166	6510.395844	4225.511424	4375.919071	3911.31675	4139.316147	3361.340428	-0.686247867	2.86E-06	down
Q8C1C1	Proactivator polypeptide-like 1	Psapl1	sp|Q8C1C1|SAPL1_MOUSE Proactivator polypeptide-like 1 OS=Mus musculus OX=10090 GN=Psapl1 PE=1 SV=2	3156.199102	3335.872118	3763.709221	3585.046334	3847.073352	3773.663759	4102.722662	3702.890692	3302.778805	4089.114424	0.101045898	0.226569463
Q8C255	Dipeptidase 2	Dpep2	sp|Q8C255|DPEP2_MOUSE Dipeptidase 2 OS=Mus musculus OX=10090 GN=Dpep2 PE=1 SV=1	66935.38755	68923.73271	68171.03254	67777.84061	66874.95376	73214.55138	74852.28565	73679.23558	74309.63524	75680.21786	0.134342773	3.20E-06
Q8C310	Roundabout homolog 4	Robo4	sp|Q8C310|ROBO4_MOUSE Roundabout homolog 4 OS=Mus musculus OX=10090 GN=Robo4 PE=1 SV=2	11859.49113	12391.18747	12564.67398	12032.35059	12163.07985	11192.77397	11028.57872	10743.71847	11451.71946	9930.211071	-0.166863802	0.001764721
Q8C3I9	Deleted in autism-related protein 1 homolog		sp|Q8C3I9|DIA1R_MOUSE Deleted in autism-related protein 1 homolog OS=Mus musculus OX=10090 PE=2 SV=1	14794.83095	14566.37592	15365.43062	15003.06165	14172.64031	15558.95398	14262.07784	14062.51862	14456.15498	14234.43607	-0.026164434	0.451014192
Q8C547	HEAT repeat-containing protein 5B	Heatr5b	sp|Q8C547|HTR5B_MOUSE HEAT repeat-containing protein 5B OS=Mus musculus OX=10090 GN=Heatr5b PE=1 SV=3	11214.96384	10925.51089	11520.33987	11234.33605	11924.51471	11238.05135	10451.24234	11144.13779	11709.00247	11423.34469	-0.021845402	0.542787198
Q8C5V8		4932418E24Rik	sp|Q8C5V8|CC187_MOUSE Coiled-coil domain-containing protein 187 OS=Mus musculus OX=10090 GN=Ccdc187 PE=2 SV=1	19121.29126	18967.2934	20498.44012	21926.95421	20671.90311	38917.96558	37745.96226	38785.55169	39342.2483	38914.54318	0.936862647	1.47E-09	up
Q8C7G5	Apolipoprotein A-V	Apoa5	sp|Q8C7G5|APOA5_MOUSE Apolipoprotein A-V OS=Mus musculus OX=10090 GN=Apoa5 PE=1 SV=1	5343.52815	5687.563797	5545.423482	5477.175695	4951.11539	5833.270002	5808.876292	5353.970369	5320.612728	5454.389805	0.040369108	0.387225809
Q8CC86	Nicotinate phosphoribosyltransferase	Naprt	sp|Q8CC86|PNCB_MOUSE Nicotinate phosphoribosyltransferase OS=Mus musculus OX=10090 GN=Naprt PE=1 SV=1	3372.427612	3260.936002	3304.538189	3233.803439	3381.731	3579.176835	3473.363697	3338.665116	3140.427972	3279.457464	0.022282633	0.545519906
Q8CEF9	Transmembrane protein 132C	Tmem132c	sp|Q8CEF9|T132C_MOUSE Transmembrane protein 132C OS=Mus musculus OX=10090 GN=Tmem132c PE=2 SV=3	23689.68557	24997.17237	24030.88393	24953.97286	24148.40528	27958.78173	26614.58443	26836.41506	27339.2081	27775.32791	0.164405511	4.39E-05
Q8CF98	Collectin-10	Colec10	sp|Q8CF98|COL10_MOUSE Collectin-10 OS=Mus musculus OX=10090 GN=Colec10 PE=2 SV=1	32267.94686	33381.07567	32523.68147	33279.73037	33371.98841	31319.59811	32189.61872	29513.50425	31205.80426	30395.13531	-0.09216893	0.003997772
Q8CFG8	Complement C1s-B subcomponent	C1sb	sp|Q8CFG8|CS1B_MOUSE Complement C1s-B subcomponent OS=Mus musculus OX=10090 GN=C1sb PE=2 SV=1	7892.1516	7630.362811	8320.328418	8001.891763	8349.779837	7522.219154	7670.163116	7994.033772	8360.227765	7924.190308	-0.026211615	0.485151391
Q8CFX1	GDH/6PGL endoplasmic bifunctional protein	H6pd	sp|Q8CFX1|G6PE_MOUSE GDH/6PGL endoplasmic bifunctional protein OS=Mus musculus OX=10090 GN=H6pd PE=1 SV=2	145094.2444	140940.1596	145273.5016	145865.7961	143784.6121	118935.4432	119444.2529	118617.7242	119494.8333	118786.2292	-0.276351098	2.88E-09	down
Q8CG03	"cGMP-specific 3,5-cyclic phosphodiesterase"	Pde5a	"sp|Q8CG03|PDE5A_MOUSE cGMP-specific 3,5-cyclic phosphodiesterase OS=Mus musculus OX=10090 GN=Pde5a PE=1 SV=2"	22717.2243	22642.17612	22760.6974	22437.60585	22438.22068	22526.52524	23639.64064	22726.13671	22987.4497	23347.83101	0.028215375	0.070126294
Q8CG14	Complement C1s-A subcomponent	C1sa	sp|Q8CG14|CS1A_MOUSE Complement C1s-A subcomponent OS=Mus musculus OX=10090 GN=C1sa PE=2 SV=2	418555.2655	412741.5226	421056.103	411336.6908	420080.4641	383015.758	389795.5152	382728.0695	383362.1921	381751.3554	-0.117599266	9.60E-07
Q8CG16	Complement C1r-A subcomponent	C1ra	sp|Q8CG16|C1RA_MOUSE Complement C1r-A subcomponent OS=Mus musculus OX=10090 GN=C1ra PE=1 SV=1	345200.1216	342023.5996	347271.4246	345049.0598	340699.0838	323198.1658	331989.1902	331224.7841	323462.5059	341503.4175	-0.05894217	0.0047991
Q8CG19	Latent-transforming growth factor beta-binding protein 1	Ltbp1	sp|Q8CG19|LTBP1_MOUSE Latent-transforming growth factor beta-binding protein 1 OS=Mus musculus OX=10090 GN=Ltbp1 PE=1 SV=2	90705.40276	89510.26827	90376.43164	89170.84348	89687.39427	94632.80986	91851.51945	93311.22297	96959.99168	95465.24503	0.071299834	0.001139134
Q8CGC7	Bifunctional glutamate/proline--tRNA ligase	Eprs	sp|Q8CGC7|SYEP_MOUSE Bifunctional glutamate/proline--tRNA ligase OS=Mus musculus OX=10090 GN=Eprs PE=1 SV=4	18271.68711	16922.34411	16395.76562	16086.49744	17981.26257	10010.10824	9371.124872	8390.60491	10140.20617	9911.641983	-0.840855194	6.24E-07	down
Q8CGF7	Transcription elongation regulator 1	Tcerg1	sp|Q8CGF7|TCRG1_MOUSE Transcription elongation regulator 1 OS=Mus musculus OX=10090 GN=Tcerg1 PE=1 SV=2	2157.654331	2599.534866	2195.154845	2282.399245	2154.289975	2025.236596	1831.485468	2017.281349	1792.369993	2359.280873	-0.183948901	0.070357766
Q8CHP8	Phosphoglycolate phosphatase	Pgp	sp|Q8CHP8|PGP_MOUSE Glycerol-3-phosphate phosphatase OS=Mus musculus OX=10090 GN=Pgp PE=1 SV=1	44339.13024	42767.04299	43177.94265	43353.9358	43101.70385	41034.68306	41975.26281	38874.99601	39784.35503	39685.27218	-0.106225594	0.00098952
Q8CI94	"Glycogen phosphorylase, brain form"	Pygb	"sp|Q8CI94|PYGB_MOUSE Glycogen phosphorylase, brain form OS=Mus musculus OX=10090 GN=Pygb PE=1 SV=3"	33671.35306	33564.77121	33527.88478	34087.45312	32957.53995	25091.90039	25441.22091	23964.83648	24065.93808	23676.70521	-0.457096569	1.18E-08	down
Q8CIE0	Serpin A11	Serpina11	sp|Q8CIE0|SPA11_MOUSE Serpin A11 OS=Mus musculus OX=10090 GN=Serpina11 PE=2 SV=1	17222.67642	16472.33864	16971.59596	16768.98433	16428.2503	17223.9267	17264.01938	17572.68801	16410.45575	17022.03644	0.027759443	0.219767393
Q8CIE6	Coatomer subunit alpha	Copa	sp|Q8CIE6|COPA_MOUSE Coatomer subunit alpha OS=Mus musculus OX=10090 GN=Copa PE=1 SV=2	30321.13423	31868.74625	32190.50249	30809.96275	31208.06227	26810.38274	24170.25016	24999.68642	25620.13752	26035.87423	-0.293186784	7.29E-06	down
Q8CIF4	Biotinidase	Btd	sp|Q8CIF4|BTD_MOUSE Biotinidase OS=Mus musculus OX=10090 GN=Btd PE=1 SV=2	143175.7834	149697.2856	141363.0817	147613.2731	149407.265	161753.4376	157272.2468	158202.0344	160313.5711	155879.6594	0.117708575	0.000246417
Q8CIN4	Serine/threonine-protein kinase PAK 2	Pak2	sp|Q8CIN4|PAK2_MOUSE Serine/threonine-protein kinase PAK 2 OS=Mus musculus OX=10090 GN=Pak2 PE=1 SV=1	22813.61988	23019.28654	23088.27673	24651.07683	25752.87278	20160.78217	19055.21591	18295.5229	19667.97375	19202.22629	-0.308066474	0.000110982	down
Q8CIT9	Suprabasin	Sbsn	sp|Q8CIT9|SBSN_MOUSE Suprabasin OS=Mus musculus OX=10090 GN=Sbsn PE=2 SV=1	75734.79164	76141.31512	75855.6144	74664.84199	76483.98331	67255.43084	67471.51759	66226.23591	66966.04292	66024.29235	-0.182138949	2.30E-08
Q8CIZ8	von Willebrand factor	Vwf	sp|Q8CIZ8|VWF_MOUSE von Willebrand factor OS=Mus musculus OX=10090 GN=Vwf PE=1 SV=2	227276.1991	223156.0627	226832.3562	226618.6541	228882.2002	265119.6365	271732.3007	262872.6856	259950.3562	263188.8502	0.223815367	1.20E-07
Q8CJH3	Plexin-B1	Plxnb1	sp|Q8CJH3|PLXB1_MOUSE Plexin-B1 OS=Mus musculus OX=10090 GN=Plxnb1 PE=1 SV=2	7351.674831	7160.821461	7727.419157	7702.199442	8103.636747	8388.457743	8737.92392	9018.795225	9397.235831	9074.466977	0.229854257	0.000525419
Q8JZK9	"Hydroxymethylglutaryl-CoA synthase, cytoplasmic"	Hmgcs1	"sp|Q8JZK9|HMCS1_MOUSE Hydroxymethylglutaryl-CoA synthase, cytoplasmic OS=Mus musculus OX=10090 GN=Hmgcs1 PE=1 SV=1"	2255.183974	2118.621888	2108.266993	1894.847659	1852.107467	1922.745074	1599.616375	1834.12851	1759.500775	2329.749313	-0.114933321	0.306987201
Q8JZQ9	Eukaryotic translation initiation factor 3 subunit B	Eif3b	sp|Q8JZQ9|EIF3B_MOUSE Eukaryotic translation initiation factor 3 subunit B OS=Mus musculus OX=10090 GN=Eif3b PE=1 SV=1	29063.26646	30012.35218	29122.82936	28889.67959	29074.07372	28256.17179	27765.10371	26902.97827	27620.64422	26883.78798	-0.088887093	0.000740186
Q8K0D2	Hyaluronan-binding protein 2	Habp2	sp|Q8K0D2|HABP2_MOUSE Hyaluronan-binding protein 2 OS=Mus musculus OX=10090 GN=Habp2 PE=1 SV=2	165857.0957	166842.2026	166654.8194	170146.0194	169877.0894	197656.3413	206397.7585	232659.2276	205668.8909	242762.8539	0.370496702	0.000508993	up
Q8K0E8	Fibrinogen beta chain	Fgb	sp|Q8K0E8|FIBB_MOUSE Fibrinogen beta chain OS=Mus musculus OX=10090 GN=Fgb PE=1 SV=1	17581.79719	19246.23847	17647.28666	18124.24989	19441.65544	28218.09763	28243.79449	27969.02972	28421.89703	26481.08488	0.598194216	9.95E-08	up
Q8K157	Aldose 1-epimerase	Galm	sp|Q8K157|GALM_MOUSE Aldose 1-epimerase OS=Mus musculus OX=10090 GN=Galm PE=1 SV=1	7851.892271	8132.755532	8367.272123	8311.680618	8062.379012	9195.012513	9184.425083	8841.674677	8501.470889	9267.98819	0.143673289	0.001084412
Q8K182	Complement component C8 alpha chain	C8a	sp|Q8K182|CO8A_MOUSE Complement component C8 alpha chain OS=Mus musculus OX=10090 GN=C8a PE=1 SV=1	385969.7803	384866.4534	383043.8344	379940.3524	378991.1274	391093.6541	391280.3912	388760.3606	397360.4884	385800.7588	0.030953995	0.007514442
Q8K183	Pyridoxal kinase	Pdxk	sp|Q8K183|PDXK_MOUSE Pyridoxal kinase OS=Mus musculus OX=10090 GN=Pdxk PE=1 SV=1	1166.480987	1090.218447	1100.983874	922.6581957	1226.59903	853.8284707	857.5002915	837.4796147	1086.574427	1041.971906	-0.235558189	0.054348487
Q8K1B8	Fermitin family homolog 3	Fermt3	sp|Q8K1B8|URP2_MOUSE Fermitin family homolog 3 OS=Mus musculus OX=10090 GN=Fermt3 PE=1 SV=1	91314.01797	82073.02876	92184.18426	86071.98411	89707.04081	88645.90547	90677.11756	87256.05076	82976.39734	91836.44263	0.000136166	0.997342597
Q8K1I3	Secreted phosphoprotein 24	Spp2	sp|Q8K1I3|SPP24_MOUSE Secreted phosphoprotein 24 OS=Mus musculus OX=10090 GN=Spp2 PE=1 SV=2	41970.82322	43962.5219	43298.33505	45208.20316	43595.67402	63863.74352	65666.82219	62694.22547	67720.03968	65009.70425	0.575674453	2.37E-08	up
Q8K274	Ketosamine-3-kinase	Fn3krp	sp|Q8K274|KT3K_MOUSE Ketosamine-3-kinase OS=Mus musculus OX=10090 GN=Fn3krp PE=1 SV=2	35602.09976	34933.25438	35598.8208	36111.61408	35112.1106	16755.71744	16725.10286	16813.45138	15368.72208	14794.86455	-1.140358349	1.33E-10	down
Q8K2B3	"Succinate dehydrogenase [ubiquinone] flavoprotein subunit, mitochondrial"	Sdha	"sp|Q8K2B3|SDHA_MOUSE Succinate dehydrogenase [ubiquinone] flavoprotein subunit, mitochondrial OS=Mus musculus OX=10090 GN=Sdha PE=1 SV=1"	10809.53539	10760.2821	11639.799	10221.77016	10289.17408	8194.073721	7336.117944	7568.445234	8145.790249	7129.41099	-0.485351293	1.51E-05	down
Q8K2I4	Beta-mannosidase	Manba	sp|Q8K2I4|MANBA_MOUSE Beta-mannosidase OS=Mus musculus OX=10090 GN=Manba PE=1 SV=1	2315.194946	2195.890647	2477.843677	2602.770045	2463.208441	2272.924441	2024.415505	2362.994032	2029.80546	2141.93306	-0.154311311	0.035979543
Q8K2P6	Rieske domain-containing protein	Rfesd	sp|Q8K2P6|RFESD_MOUSE Rieske domain-containing protein OS=Mus musculus OX=10090 GN=Rfesd PE=1 SV=1	5797.2489	6659.983835	6453.966164	6449.743778	6317.953299	5988.653736	6174.488058	5879.819746	5981.462527	5580.905697	-0.097665134	0.045226577
Q8K426		Retnlg	sp|Q8K426|RETNG_MOUSE Resistin-like gamma OS=Mus musculus OX=10090 GN=Retnlg PE=1 SV=1	12598.52389	13895.74141	13321.55957	13420.62406	14200.7068	37625.50221	39468.62605	38973.80078	40382.93184	38981.66037	1.535054967	3.39E-11	up
Q8K4G1	Latent-transforming growth factor beta-binding protein 4	Ltbp4	sp|Q8K4G1|LTBP4_MOUSE Latent-transforming growth factor beta-binding protein 4 OS=Mus musculus OX=10090 GN=Ltbp4 PE=1 SV=2	27526.60755	27946.02034	28952.04013	28396.50273	28274.17885	28741.87458	30178.28674	29580.06746	31261.4614	29006.92823	0.076399795	0.016754832
Q8K558	Trem-like transcript 1 protein	Treml1	sp|Q8K558|TRML1_MOUSE Trem-like transcript 1 protein OS=Mus musculus OX=10090 GN=Treml1 PE=1 SV=2	15609.46809	14037.64379	14515.21759	15130.23914	15170.87169	30924.45007	34620.45412	34197.89031	34529.48074	35290.21525	1.187212885	1.22E-08	up
Q8QZR4	Out at first protein homolog	Oaf	sp|Q8QZR4|OAF_MOUSE Out at first protein homolog OS=Mus musculus OX=10090 GN=Oaf PE=2 SV=1	110316.2323	111898.7696	112058.2638	113498.637	111770.1061	111598.4497	113068.6317	111857.398	113761.0976	112667.3792	0.008767918	0.318672156
Q8QZR5	Alanine aminotransferase 1	Gpt	sp|Q8QZR5|ALAT1_MOUSE Alanine aminotransferase 1 OS=Mus musculus OX=10090 GN=Gpt PE=1 SV=3	42370.58135	42552.24556	43375.79683	44202.43301	42254.09595	42412.55604	44262.80249	42390.36565	42883.30268	42903.54114	0.000654274	0.970045667
Q8QZT1	"Acetyl-CoA acetyltransferase, mitochondrial"	Acat1	"sp|Q8QZT1|THIL_MOUSE Acetyl-CoA acetyltransferase, mitochondrial OS=Mus musculus OX=10090 GN=Acat1 PE=1 SV=1"	12083.46909	11984.91903	11625.79988	11852.74878	12238.85936	5240.753752	5196.338999	4864.002725	5762.719459	5713.238411	-1.158805561	7.39E-10	down
Q8R016	Bleomycin hydrolase	Blmh	sp|Q8R016|BLMH_MOUSE Bleomycin hydrolase OS=Mus musculus OX=10090 GN=Blmh PE=1 SV=1	71173.95777	71957.13895	73332.97355	71038.82702	74135.75391	75330.23983	77285.1978	74487.35457	76544.32199	73825.54635	0.061823279	0.007063233
Q8R050	Eukaryotic peptide chain release factor GTP-binding subunit ERF3A	Gspt1	sp|Q8R050|ERF3A_MOUSE Eukaryotic peptide chain release factor GTP-binding subunit ERF3A OS=Mus musculus OX=10090 GN=Gspt1 PE=1 SV=2	22222.01565	20708.99925	21430.7813	20917.30078	21679.48999	14096.70044	14977.51808	12579.40705	14160.01698	13844.03778	-0.618697976	2.61E-07	down
Q8R081	Heterogeneous nuclear ribonucleoprotein L	Hnrnpl	sp|Q8R081|HNRPL_MOUSE Heterogeneous nuclear ribonucleoprotein L OS=Mus musculus OX=10090 GN=Hnrnpl PE=1 SV=2	6177.916923	6508.6537	6119.853909	5711.920117	5903.411288	4720.06389	4993.440563	4679.601826	4587.093605	4277.378125	-0.387402562	4.04E-05	down
Q8R0F3	Sulfatase-modifying factor 1	Sumf1	sp|Q8R0F3|SUMF1_MOUSE Formylglycine-generating enzyme OS=Mus musculus OX=10090 GN=Sumf1 PE=1 SV=2	4086.699936	4747.99513	4363.99135	4522.664875	4217.925198	5279.75404	5364.763391	5223.02805	4904.654354	5260.19742	0.246792222	0.000386207
Q8R0Y6	Cytosolic 10-formyltetrahydrofolate dehydrogenase	Aldh1l1	sp|Q8R0Y6|AL1L1_MOUSE Cytosolic 10-formyltetrahydrofolate dehydrogenase OS=Mus musculus OX=10090 GN=Aldh1l1 PE=1 SV=1	72211.6278	72202.06633	68671.26765	67802.11112	69966.94506	57452.87822	55808.49186	57190.27986	57808.8679	57176.01028	-0.297700912	8.20E-07	down
Q8R0Z6	Angiopoietin-related protein 6	Angptl6	sp|Q8R0Z6|ANGL6_MOUSE Angiopoietin-related protein 6 OS=Mus musculus OX=10090 GN=Angptl6 PE=2 SV=1	18470.14859	18086.72113	18128.85628	18760.13739	19074.92001	15503.38629	15874.6739	13855.54863	15069.43367	14703.13774	-0.302768008	2.09E-05	down
Q8R121	Protein Z-dependent protease inhibitor	Serpina10	sp|Q8R121|ZPI_MOUSE Protein Z-dependent protease inhibitor OS=Mus musculus OX=10090 GN=Serpina10 PE=1 SV=1	169268.743	165413.4595	169781.2888	168019.9223	168436.3431	149250.7067	150159.3795	141561.2314	142629.3019	139156.2945	-0.218457636	7.17E-06
Q8R146	Acylamino-acid-releasing enzyme	Apeh	sp|Q8R146|APEH_MOUSE Acylamino-acid-releasing enzyme OS=Mus musculus OX=10090 GN=Apeh PE=1 SV=3	57348.75291	57747.46283	55785.54725	56543.50456	56502.51577	31956.56851	31293.50127	29122.44538	28721.18543	28965.5393	-0.919991873	4.31E-10	down
Q8R1B4	Eukaryotic translation initiation factor 3 subunit C	Eif3c	sp|Q8R1B4|EIF3C_MOUSE Eukaryotic translation initiation factor 3 subunit C OS=Mus musculus OX=10090 GN=Eif3c PE=1 SV=1	5829.853286	5453.327686	6099.228544	6001.030494	5980.687682	3741.249272	3910.104137	3666.800951	3687.338151	3842.123188	-0.639672753	1.35E-07	down
Q8R1L8	Angiopoietin-like protein 8	Gm6484	sp|Q8R1L8|ANGL8_MOUSE Angiopoietin-like protein 8 OS=Mus musculus OX=10090 GN=Angptl8 PE=2 SV=2	7561.004442	7034.470032	7348.789711	6931.853291	7463.814402	6684.587637	7550.023152	7050.70825	6615.953944	6940.699841	-0.060729401	0.183965508
Q8R1U2	Cell growth regulator with EF hand domain protein 1	Cgref1	sp|Q8R1U2|CGRE1_MOUSE Cell growth regulator with EF hand domain protein 1 OS=Mus musculus OX=10090 GN=Cgref1 PE=1 SV=1	21196.63133	20289.12373	21231.99384	22246.35419	22158.49137	25339.89694	26606.27743	24398.53741	25331.35046	24383.67288	0.234844729	0.000116704
Q8R242	Di-N-acetylchitobiase	Ctbs	sp|Q8R242|DIAC_MOUSE Di-N-acetylchitobiase OS=Mus musculus OX=10090 GN=Ctbs PE=1 SV=2	72893.95728	67570.80048	72519.15823	65973.0851	66903.9558	67252.34375	63900.54666	63406.65985	67340.94103	64802.7596	-0.082211351	0.052522731
Q8R2S8	CD177 antigen	Cd177	sp|Q8R2S8|CD177_MOUSE CD177 antigen OS=Mus musculus OX=10090 GN=Cd177 PE=2 SV=1	96575.13735	98612.43084	97125.8725	97732.51041	98401.10289	102954.5864	96052.78388	95728.29961	98435.431	98734.9705	0.010180674	0.622055404
Q8R2Y2	Cell surface glycoprotein MUC18	Mcam	sp|Q8R2Y2|MUC18_MOUSE Cell surface glycoprotein MUC18 OS=Mus musculus OX=10090 GN=Mcam PE=1 SV=1	33897.22112	32128.25265	31061.2404	32926.35167	32936.95786	37386.76694	37276.61685	37193.23485	35637.3729	36553.13693	0.175645679	8.17E-05
Q8R317	Ubiquilin-1	Ubqln1	sp|Q8R317|UBQL1_MOUSE Ubiquilin-1 OS=Mus musculus OX=10090 GN=Ubqln1 PE=1 SV=1	2897.537637	2576.208449	3168.466774	3011.388438	2636.378665	2783.941409	2841.720308	2864.194219	2477.582918	3177.439344	-0.01472414	0.85870823
Q8R3V5	Endophilin-B2	Sh3glb2	sp|Q8R3V5|SHLB2_MOUSE Endophilin-B2 OS=Mus musculus OX=10090 GN=Sh3glb2 PE=1 SV=2	5191.563358	5617.77893	5130.396332	5286.894856	4998.547753	4169.120506	3704.609765	3845.897593	3726.29815	3564.258047	-0.464180242	9.23E-06	down
Q8R422	CD109 antigen	Cd109	sp|Q8R422|CD109_MOUSE CD109 antigen OS=Mus musculus OX=10090 GN=Cd109 PE=1 SV=1	93170.10536	93435.90998	91294.77371	94203.5775	96314.82736	102567.6706	104117.8409	104452.2406	105412.5263	103138.9764	0.149849037	4.95E-06
Q8R4G6	"Alpha-1,6-mannosylglycoprotein 6-beta-N-acetylglucosaminyltransferase A"	Mgat5	"sp|Q8R4G6|MGT5A_MOUSE Alpha-1,6-mannosylglycoprotein 6-beta-N-acetylglucosaminyltransferase A OS=Mus musculus OX=10090 GN=Mgat5 PE=2 SV=1"	36145.5062	36027.65214	34015.05405	34788.3856	35970.00954	40938.98315	41528.76165	41842.2592	45486.58673	44094.87115	0.273564792	5.79E-05	up
Q8R4V5	Oncoprotein-induced transcript 3 protein	Oit3	sp|Q8R4V5|OIT3_MOUSE Oncoprotein-induced transcript 3 protein OS=Mus musculus OX=10090 GN=Oit3 PE=2 SV=2	70892.33148	75447.35419	74931.67269	72744.55883	76839.49214	63081.6797	60759.4629	57386.84935	57289.0512	57696.16845	-0.324220824	1.19E-05	down
Q8R4Y4	Stabilin-1	Stab1	sp|Q8R4Y4|STAB1_MOUSE Stabilin-1 OS=Mus musculus OX=10090 GN=Stab1 PE=1 SV=1	20357.42278	20939.34763	22120.47112	20962.92935	22161.29801	21912.19352	21260.72398	23015.27066	22330.06534	22308.63328	0.056892847	0.098335409
Q8R555	Cartilage acidic protein 1	Crtac1	sp|Q8R555|CRAC1_MOUSE Cartilage acidic protein 1 OS=Mus musculus OX=10090 GN=Crtac1 PE=2 SV=1	18495.66507	18856.49291	18327.64374	19056.23768	18550.07671	24339.67847	24889.84389	26456.79674	24875.59198	24649.90438	0.424636423	1.96E-07	up
Q8R5H1	Ubiquitin carboxyl-terminal hydrolase 15	USP15	sp|Q8R5H1|UBP15_MOUSE Ubiquitin carboxyl-terminal hydrolase 15 OS=Mus musculus OX=10090 GN=Usp15 PE=1 SV=1	5941.653254	6277.722165	5707.71991	6113.354438	6283.150856	3933.163618	3918.203461	3781.414482	3362.006405	4163.278913	-0.662489074	1.15E-06	down
Q8VBT6	Apolipoprotein B receptor	Apobr	sp|Q8VBT6|APOBR_MOUSE Apolipoprotein B receptor OS=Mus musculus OX=10090 GN=Apobr PE=1 SV=1	3308.919938	3038.557486	3203.557893	3279.043679	3279.849653	4238.888832	4125.566908	3958.431024	3891.799386	3265.362855	0.274047202	0.005031627	up
Q8VBV7	COP9 signalosome complex subunit 8	Cops8	sp|Q8VBV7|CSN8_MOUSE COP9 signalosome complex subunit 8 OS=Mus musculus OX=10090 GN=Cops8 PE=1 SV=1	2482.469623	2483.097165	2627.634227	2833.437021	2681.659263	2259.75284	2030.126566	2210.626679	2114.551334	2167.43759	-0.281789251	0.000308262	down
Q8VCC9	Spondin-1	Spon1	sp|Q8VCC9|SPON1_MOUSE Spondin-1 OS=Mus musculus OX=10090 GN=Spon1 PE=1 SV=1	67118.72815	71615.01815	67628.80008	72545.5406	69294.28493	89972.32688	89526.59828	93324.74362	93254.06614	90109.29376	0.389699395	2.50E-07	up
Q8VCG4	Complement component C8 gamma chain	C8g	sp|Q8VCG4|CO8G_MOUSE Complement component C8 gamma chain OS=Mus musculus OX=10090 GN=C8g PE=1 SV=1	63582.33356	62839.42543	64614.3236	65195.4578	64391.06967	53356.30443	52987.22754	52014.99011	52730.41624	52430.82538	-0.282965	9.11E-09	down
Q8VCI0	Phospholipase B-like 1	Plbd1	sp|Q8VCI0|PLBL1_MOUSE Phospholipase B-like 1 OS=Mus musculus OX=10090 GN=Plbd1 PE=1 SV=1	15558.43513	15532.47839	16070.98611	15345.76132	15453.40766	15598.05717	15034.62869	14580.46362	15112.4892	15358.6489	-0.042760045	0.0636947
Q8VCR7	Alpha/beta hydrolase domain-containing protein 14B	Abhd14b	sp|Q8VCR7|ABHEB_MOUSE Protein ABHD14B OS=Mus musculus OX=10090 GN=Abhd14b PE=1 SV=1	4174.968043	4339.296853	4471.131257	4248.505136	4067.208164	2531.931632	2435.40425	2280.414047	2604.649222	2316.773324	-0.807697509	4.54E-08	down
Q8VCS0	N-acetylmuramoyl-L-alanine amidase	Pglyrp2	sp|Q8VCS0|PGRP2_MOUSE N-acetylmuramoyl-L-alanine amidase OS=Mus musculus OX=10090 GN=Pglyrp2 PE=1 SV=1	105156.2338	101946.1647	106533.279	106528.1451	107728.532	125706.4695	126390.9803	124618.8138	128168.9463	127947.7248	0.261580912	1.17E-07
Q8VCT3	Aminopeptidase B	Rnpep	sp|Q8VCT3|AMPB_MOUSE Aminopeptidase B OS=Mus musculus OX=10090 GN=Rnpep PE=1 SV=2	39155.50534	38297.1182	38795.28581	38631.86437	37935.59917	30561.202	32007.90313	31157.8236	32878.66891	32714.03402	-0.275296031	8.15E-07	down
Q8VCT4	Carboxylesterase 1D	Ces1d	sp|Q8VCT4|CES1D_MOUSE Carboxylesterase 1D OS=Mus musculus OX=10090 GN=Ces1d PE=1 SV=1	10612.01896	10290.83794	9859.111339	10444.08808	9928.987497	8696.446825	8115.522067	7800.792447	8206.593051	8313.469974	-0.314022199	1.04E-05	down
Q8VDD5	Myosin-9	Myh9	sp|Q8VDD5|MYH9_MOUSE Myosin-9 OS=Mus musculus OX=10090 GN=Myh9 PE=1 SV=4	90521.1171	90736.84907	88251.36571	92459.9837	89354.33863	72449.98109	73860.63771	72056.75728	72969.66329	76101.9375	-0.296657722	1.73E-07	down
Q8VDM4	26S proteasome non-ATPase regulatory subunit 2	Psmd2	sp|Q8VDM4|PSMD2_MOUSE 26S proteasome non-ATPase regulatory subunit 2 OS=Mus musculus OX=10090 GN=Psmd2 PE=1 SV=1	10156.5026	10451.20707	10163.35881	9911.107567	10556.74125	7829.385011	7885.002862	7484.409179	7793.365026	7446.651545	-0.414676182	1.24E-07	down
Q8VDN2	Sodium/potassium-transporting ATPase subunit alpha-1	Atp1a1	sp|Q8VDN2|AT1A1_MOUSE Sodium/potassium-transporting ATPase subunit alpha-1 OS=Mus musculus OX=10090 GN=Atp1a1 PE=1 SV=1	12596.63378	13267.872	13292.62806	14821.51819	16302.88666	18307.49671	12325.50885	15783.80169	16767.50157	14644.96951	0.147167203	0.24778385
Q8VDQ1	Prostaglandin reductase 2	Ptgr2	sp|Q8VDQ1|PTGR2_MOUSE Prostaglandin reductase 2 OS=Mus musculus OX=10090 GN=Ptgr2 PE=1 SV=2	29059.48624	30365.16425	30121.43302	30489.59195	27970.12524	15482.80566	14289.07559	13988.67506	13353.51349	13977.15353	-1.057910354	5.31E-09	down
Q8VE47	Ubiquitin-like modifier-activating enzyme 5	Uba5	sp|Q8VE47|UBA5_MOUSE Ubiquitin-like modifier-activating enzyme 5 OS=Mus musculus OX=10090 GN=Uba5 PE=1 SV=2	2330.221315	2376.184417	2691.936837	2294.146174	2361.139983	1367.376855	1494.532846	1173.176615	1559.240078	1518.86187	-0.76089928	9.49E-06	down
Q8VEB4	Group XV phospholipase A2	Pla2g15	sp|Q8VEB4|PAG15_MOUSE Group XV phospholipase A2 OS=Mus musculus OX=10090 GN=Pla2g15 PE=1 SV=1	23255.90547	23791.00219	24885.76333	24009.36441	23855.57827	26374.07345	27046.54835	26159.34238	26263.87012	25470.97126	0.132430417	0.000228497
Q8VED9	Galectin-related protein	Lgalsl	sp|Q8VED9|LEGL_MOUSE Galectin-related protein OS=Mus musculus OX=10090 GN=Lgalsl PE=1 SV=1	5266.600699	5334.751729	5788.168168	6087.239364	5315.324834	6694.672144	6956.903468	6455.903546	7160.973879	6945.286182	0.299901724	0.00022518	up
Q8VEK3	Heterogeneous nuclear ribonucleoprotein U	Hnrnpu	sp|Q8VEK3|HNRPU_MOUSE Heterogeneous nuclear ribonucleoprotein U OS=Mus musculus OX=10090 GN=Hnrnpu PE=1 SV=1	6180.27956	5945.612292	5893.161544	5917.831168	5850.272073	1517.924141	1640.839855	1642.551265	1426.082992	1524.119383	-1.942139714	5.05E-12	down
Q8VHY0	Chondroitin sulfate proteoglycan 4	Cspg4	sp|Q8VHY0|CSPG4_MOUSE Chondroitin sulfate proteoglycan 4 OS=Mus musculus OX=10090 GN=Cspg4 PE=1 SV=3	11218.74406	11136.42059	11323.41896	11274.1397	11686.88512	12946.24339	13293.27416	13077.59109	13478.47953	12884.26205	0.213639546	1.67E-06
Q8VI78	Phospholipase A1 member A	Pla1a	sp|Q8VI78|PLA1A_MOUSE Phospholipase A1 member A OS=Mus musculus OX=10090 GN=Pla1a PE=2 SV=3	33557.94649	34073.09273	34098.11548	32804.02828	32512.21836	39217.4137	37374.22408	37756.94206	38516.84239	39109.18301	0.200675215	7.21E-06
Q8VIB3	"Type 2 lactosamine alpha-2,3-sialyltransferase"	St3gal6	"sp|Q8VIB3|SIA10_MOUSE Type 2 lactosamine alpha-2,3-sialyltransferase OS=Mus musculus OX=10090 GN=St3gal6 PE=2 SV=3"	11873.66695	11397.87085	12049.50648	11845.95303	11616.71891	10400.41983	11040.00085	10910.1265	11323.60302	11028.69565	-0.103800678	0.002534731
Q8VIJ6	"Splicing factor, proline- and glutamine-rich"	Sfpq	"sp|Q8VIJ6|SFPQ_MOUSE Splicing factor, proline- and glutamine-rich OS=Mus musculus OX=10090 GN=Sfpq PE=1 SV=1"	15241.84182	15041.65168	15975.79212	14497.26411	15034.28145	11935.73461	12567.45017	11965.77744	11666.99708	11491.58049	-0.346044516	4.95E-06	down
Q91V12	Cytosolic acyl coenzyme A thioester hydrolase	Acot7	sp|Q91V12|BACH_MOUSE Cytosolic acyl coenzyme A thioester hydrolase OS=Mus musculus OX=10090 GN=Acot7 PE=1 SV=2	7483.509958	6859.133126	7336.097178	7466.581281	7284.563106	6859.111353	6833.025354	7111.135166	7493.866595	7619.81388	-0.020457488	0.616683421
Q91V41	Ras-related protein Rab-14	Rab14	sp|Q91V41|RAB14_MOUSE Ras-related protein Rab-14 OS=Mus musculus OX=10090 GN=Rab14 PE=1 SV=3	4799.838195	4562.84169	4481.677259	5062.732378	4432.446713	5904.993487	5754.880802	5779.038882	5791.703178	5345.21252	0.292019451	0.000122793	up
Q91V64	Isochorismatase domain-containing protein 1	Isoc1	sp|Q91V64|ISOC1_MOUSE Isochorismatase domain-containing protein 1 OS=Mus musculus OX=10090 GN=Isoc1 PE=1 SV=1	24996.69618	24700.73248	24531.11904	24971.44763	25077.406	19750.19866	21373.90683	22225.87257	20118.48156	23713.61966	-0.213500271	0.001550728
Q91V76	Ester hydrolase C11orf54 homolog		sp|Q91V76|CK054_MOUSE Ester hydrolase C11orf54 homolog OS=Mus musculus OX=10090 PE=1 SV=1	18840.61002	20758.56789	18704.68662	20504.70202	17328.24898	15488.97985	15109.39168	14346.45232	13260.0515	14858.62588	-0.395938126	0.000251716	down
Q91V80	Apolipoprotein F	Apof	sp|Q91V80|APOF_MOUSE Apolipoprotein F OS=Mus musculus OX=10090 GN=Apof PE=2 SV=2	8705.749171	8765.484613	8341.327094	8679.330382	8787.991252	6145.581017	5833.070424	5750.645512	6294.087642	6359.688753	-0.510428772	1.11E-07	down
Q91V92	ATP-citrate synthase	Acly	sp|Q91V92|ACLY_MOUSE ATP-citrate synthase OS=Mus musculus OX=10090 GN=Acly PE=1 SV=1	54667.6328	54174.63318	53977.79464	52787.39963	53352.5204	31933.92982	32339.14469	32028.34561	30492.76276	31985.81257	-0.760362366	4.04E-11	down
Q91V98	Endosialin	Cd248	sp|Q91V98|CD248_MOUSE Endosialin OS=Mus musculus OX=10090 GN=Cd248 PE=1 SV=1	14408.30359	14681.06414	15296.36831	15404.98138	14909.85336	17079.86231	15709.57231	17006.90071	16433.55872	16160.69925	0.141360365	0.001306717
Q91VC4	Plasmalemma vesicle-associated protein	Plvap	sp|Q91VC4|PLVAP_MOUSE Plasmalemma vesicle-associated protein OS=Mus musculus OX=10090 GN=Plvap PE=1 SV=1	32648.8039	32452.87863	33031.38277	32032.2259	32094.96326	31312.39489	34238.3322	32861.42581	34591.43869	32645.79821	0.029823233	0.305056366
Q91VI7	Ribonuclease inhibitor	Rnh1	sp|Q91VI7|RINI_MOUSE Ribonuclease inhibitor OS=Mus musculus OX=10090 GN=Rnh1 PE=1 SV=1	78679.58201	76263.77881	78465.98305	78489.87517	74834.60943	61118.28788	61576.66386	60309.39038	59911.23767	59613.48267	-0.354267224	4.48E-08	down
Q91VR2	"ATP synthase subunit gamma, mitochondrial"	Atp5c1	"sp|Q91VR2|ATPG_MOUSE ATP synthase subunit gamma, mitochondrial OS=Mus musculus OX=10090 GN=Atp5f1c PE=1 SV=1"	11103.44739	11544.6329	11488.60854	11002.30993	11196.65715	4926.899191	4616.406674	4265.66185	5004.207128	5097.997559	-1.236363451	5.02E-10	down
Q91VU0	Protein FAM3C	Fam3c	sp|Q91VU0|FAM3C_MOUSE Protein FAM3C OS=Mus musculus OX=10090 GN=Fam3c PE=1 SV=1	31052.60655	30368.08005	31686.53429	30568.22842	31296.00393	32676.89046	33929.93488	32600.37321	33139.10233	32361.6688	0.087907878	0.000716418
Q91VW3	SH3 domain-binding glutamic acid-rich-like protein 3	Sh3bgrl3	sp|Q91VW3|SH3L3_MOUSE SH3 domain-binding glutamic acid-rich-like protein 3 OS=Mus musculus OX=10090 GN=Sh3bgrl3 PE=1 SV=1	52123.54561	52817.81322	52251.23689	51237.96994	53495.65948	42973.37812	41320.04831	39378.3803	40665.41809	39593.54536	-0.361081042	3.10E-07	down
Q91W90	Thioredoxin domain-containing protein 5	Txndc5	sp|Q91W90|TXND5_MOUSE Thioredoxin domain-containing protein 5 OS=Mus musculus OX=10090 GN=Txndc5 PE=1 SV=2	7859.263698	7914.653527	8207.868847	8153.728106	8383.927396	9018.842346	8504.704941	8179.266711	8349.726417	9647.647727	0.109025199	0.055304145
Q91WG0	Acylcarnitine hydrolase	Ces2c	sp|Q91WG0|EST2C_MOUSE Acylcarnitine hydrolase OS=Mus musculus OX=10090 GN=Ces2c PE=1 SV=1	21305.31262	22198.97418	20578.70173	21592.0211	20893.62836	24818.17805	25306.23219	25386.58509	25306.14723	25928.48673	0.250153067	1.93E-06
Q91WJ8	Far upstream element-binding protein 1	Fubp1	sp|Q91WJ8|FUBP1_MOUSE Far upstream element-binding protein 1 OS=Mus musculus OX=10090 GN=Fubp1 PE=1 SV=1	5980.778518	5855.805584	6232.966773	6061.512618	6102.683345	4592.669809	4839.241906	4465.247482	4717.205301	4880.985332	-0.363784533	8.46E-07	down
Q91WP0	Mannan-binding lectin serine protease 2	Masp2	sp|Q91WP0|MASP2_MOUSE Mannan-binding lectin serine protease 2 OS=Mus musculus OX=10090 GN=Masp2 PE=1 SV=1	191496.429	193307.9674	191162.6066	191038.0788	192826.1201	212659.6184	211205.4338	202591.3766	210489.0095	205814.8442	0.119554921	2.66E-05
Q91WP6	Serine protease inhibitor A3N	Serpina3n	sp|Q91WP6|SPA3N_MOUSE Serine protease inhibitor A3N OS=Mus musculus OX=10090 GN=Serpina3n PE=1 SV=1	964050.2751	968668.3725	958099.5552	966413.0805	973252.2089	1057123.904	1056857.869	1043274.346	1068827.149	1063292.799	0.130929954	7.39E-08
Q91WQ3	"Tyrosine--tRNA ligase, cytoplasmic"	Yars	"sp|Q91WQ3|SYYC_MOUSE Tyrosine--tRNA ligase, cytoplasmic OS=Mus musculus OX=10090 GN=Yars PE=1 SV=3"	7837.149418	7651.842554	7378.094529	6923.79548	7732.410681	5558.209923	5600.162957	5003.99348	5488.109221	5111.197272	-0.487618129	5.86E-06	down
Q91X17	Uromodulin	Umod	sp|Q91X17|UROM_MOUSE Uromodulin OS=Mus musculus OX=10090 GN=Umod PE=1 SV=1	16358.89644	15078.58518	15695.80978	15364.20691	16244.88259	17011.94625	17859.00814	17720.37514	18497.0735	16882.20897	0.159881313	0.001367441
Q91X72	Hemopexin	Hpx	sp|Q91X72|HEMO_MOUSE Hemopexin OS=Mus musculus OX=10090 GN=Hpx PE=1 SV=2	3283970.494	3252577.369	3268793.778	3273024.591	3233633.505	2472865.232	2474135.63	2420092.788	2388216.45	2416666.066	-0.422370243	8.64E-11	down
Q91X79	Chymotrypsin-like elastase family member 1	Cela1	sp|Q91X79|CELA1_MOUSE Chymotrypsin-like elastase family member 1 OS=Mus musculus OX=10090 GN=Cela1 PE=1 SV=1	35262.82513	33839.82855	35014.59099	34747.61113	34748.18182	64140.55295	65046.91243	63663.55225	67305.23645	63153.91412	0.897043589	2.09E-10	up
Q91XQ5	Carbohydrate sulfotransferase 15	Chst15	sp|Q91XQ5|CHSTF_MOUSE Carbohydrate sulfotransferase 15 OS=Mus musculus OX=10090 GN=Chst15 PE=2 SV=1	4936.398595	5269.146179	5134.50274	4725.372218	5224.108752	5362.076548	4784.831066	5219.179865	5744.762154	5302.14566	0.062707777	0.256280642
Q91Y47	Coagulation factor XI	F11	sp|Q91Y47|FA11_MOUSE Coagulation factor XI OS=Mus musculus OX=10090 GN=F11 PE=2 SV=2	139990.9492	137956.322	138861.9061	136701.2495	136365.7041	154148.8959	157293.0143	156548.3546	162056.7947	152053.98	0.181017656	7.50E-06
Q91Y97	Fructose-bisphosphate aldolase B	Aldob	sp|Q91Y97|ALDOB_MOUSE Fructose-bisphosphate aldolase B OS=Mus musculus OX=10090 GN=Aldob PE=1 SV=3	53496.71005	52765.32878	55551.29537	55452.30219	54887.75723	64827.94589	64867.27359	68590.27	67952.11946	75500.12008	0.328469509	0.000128121	up
Q91YI0	Argininosuccinate lyase	Asl	sp|Q91YI0|ARLY_MOUSE Argininosuccinate lyase OS=Mus musculus OX=10090 GN=Asl PE=1 SV=1	24437.22382	24191.43903	25260.93966	24457.88353	24136.24314	24169.8883	22967.81214	22987.1893	23164.92247	23429.49025	-0.069546947	0.004945336
Q91YR9	Prostaglandin reductase 1	Ptgr1	sp|Q91YR9|PTGR1_MOUSE Prostaglandin reductase 1 OS=Mus musculus OX=10090 GN=Ptgr1 PE=1 SV=2	10116.81031	10787.49625	10939.84316	10030.5185	10051.54449	5435.65229	5759.865001	5068.580597	5301.080222	5234.245443	-0.954261036	1.96E-08	down
Q91Z53	Glyoxylate reductase/hydroxypyruvate reductase	Grhpr	sp|Q91Z53|GRHPR_MOUSE Glyoxylate reductase/hydroxypyruvate reductase OS=Mus musculus OX=10090 GN=Grhpr PE=1 SV=1	5823.710431	5492.496629	5643.137318	5078.36259	5604.128984	4027.011277	4168.555624	4190.050201	4444.695333	4036.315573	-0.405655958	1.45E-05	down
Q91Z92	"Beta-1,3-galactosyltransferase 6"	B3galt6	"sp|Q91Z92|B3GT6_MOUSE Beta-1,3-galactosyltransferase 6 OS=Mus musculus OX=10090 GN=B3galt6 PE=2 SV=1"	1213.450204	1251.073536	1438.455917	1564.865735	1213.688446	1723.318799	1975.715727	1796.998719	1997.356296	1722.450661	0.46393637	0.000602929	up
Q91ZE5	EGF-like module-containing mucin-like hormone receptor-like 4	Emr4	sp|Q91ZE5|AGRE4_MOUSE Adhesion G protein-coupled receptor E4 OS=Mus musculus OX=10090 GN=Adgre4 PE=1 SV=1	10152.72239	9314.432976	8893.452261	8818.740221	9362.044463	8352.750355	7920.307605	7421.590148	7632.064328	7792.528766	-0.250635984	0.000800995
Q91ZJ5	UTP--glucose-1-phosphate uridylyltransferase	Ugp2	sp|Q91ZJ5|UGPA_MOUSE UTP--glucose-1-phosphate uridylyltransferase OS=Mus musculus OX=10090 GN=Ugp2 PE=1 SV=3	5894.873048	6300.659809	6138.706053	6689.439386	6050.760344	3712.848007	3905.016101	3468.8794	3076.159726	3641.666532	-0.803480755	8.11E-07	down
Q91ZJ9	Hyaluronidase-1	Hyal1	sp|Q91ZJ9|HYAL1_MOUSE Hyaluronidase-1 OS=Mus musculus OX=10090 GN=Hyal1 PE=1 SV=3	21680.49933	19773.99867	21336.52058	21520.18037	20562.44381	19448.69248	22436.16425	18938.27391	20058.62388	20276.10123	-0.052043779	0.317433773
Q91ZX7	Prolow-density lipoprotein receptor-related protein 1	Lrp1	sp|Q91ZX7|LRP1_MOUSE Prolow-density lipoprotein receptor-related protein 1 OS=Mus musculus OX=10090 GN=Lrp1 PE=1 SV=1	359810.6668	357370.4386	360309.2687	358223.0954	360645.0005	373795.6372	382121.9254	370278.6687	382301.556	369849.2415	0.064388355	0.000406613
Q91ZZ3	Beta-synuclein	Sncb	sp|Q91ZZ3|SYUB_MOUSE Beta-synuclein OS=Mus musculus OX=10090 GN=Sncb PE=1 SV=1	5587.06874	6276.361457	5558.489325	5711.628871	6314.959541	4394.066759	4086.31634	3865.450537	4319.624284	4087.100909	-0.504905304	1.80E-05	down
Q920E5	Farnesyl pyrophosphate synthase	Fdps	sp|Q920E5|FPPS_MOUSE Farnesyl pyrophosphate synthase OS=Mus musculus OX=10090 GN=Fdps PE=1 SV=1	4211.919681	4380.409665	4462.63846	4265.20325	4693.65215	3760.080546	3576.26664	3265.029562	3109.764038	3466.043235	-0.35791618	0.000138515	down
Q921F4	Heterogeneous nuclear ribonucleoprotein L-like	Hnrnpll	sp|Q921F4|HNRLL_MOUSE Heterogeneous nuclear ribonucleoprotein L-like OS=Mus musculus OX=10090 GN=Hnrnpll PE=1 SV=3	4262.858128	4792.315324	5238.376187	4507.131745	4368.174458	2547.367102	2667.169505	3074.596372	3024.073042	2868.476575	-0.708158088	2.05E-05	down
Q921I1	Serotransferrin	Tf	sp|Q921I1|TRFE_MOUSE Serotransferrin OS=Mus musculus OX=10090 GN=Tf PE=1 SV=1	4143781.238	4161627.305	4154751.217	4127152.56	4142145.684	3827070.486	3796194.422	3817920.243	3806528.445	3811249.283	-0.121212781	1.04E-10
Q921V5	"Alpha-1,6-mannosyl-glycoprotein 2-beta-N-acetylglucosaminyltransferase"	Mgat2	"sp|Q921V5|MGAT2_MOUSE Alpha-1,6-mannosyl-glycoprotein 2-beta-N-acetylglucosaminyltransferase OS=Mus musculus OX=10090 GN=Mgat2 PE=1 SV=1"	8416.467935	8950.24928	8652.574124	8543.221333	9127.408633	8884.347949	8843.318962	8951.399972	9874.417062	8646.706792	0.049028353	0.264436854
Q922B1	O-acetyl-ADP-ribose deacetylase MACROD1	Macrod1	sp|Q922B1|MACD1_MOUSE O-acetyl-ADP-ribose deacetylase MACROD1 OS=Mus musculus OX=10090 GN=Macrod1 PE=1 SV=2	23004.52093	22597.46715	22183.00051	22005.59068	22170.65351	8666.502013	7363.115688	6885.340269	7894.598016	7183.328461	-1.559198126	1.42E-10	down
Q922B2	"Aspartate--tRNA ligase, cytoplasmic"	Dars	"sp|Q922B2|SYDC_MOUSE Aspartate--tRNA ligase, cytoplasmic OS=Mus musculus OX=10090 GN=Dars PE=1 SV=2"	31609.24375	29961.81161	32543.28023	32170.08242	30380.10091	21955.41284	21902.4396	20811.40431	22308.01251	22053.58798	-0.522941983	1.53E-07	down
Q922D8	"C-1-tetrahydrofolate synthase, cytoplasmic"	Mthfd1	"sp|Q922D8|C1TC_MOUSE C-1-tetrahydrofolate synthase, cytoplasmic OS=Mus musculus OX=10090 GN=Mthfd1 PE=1 SV=4"	76517.29691	75744.76602	77744.5619	76435.61877	76307.16444	63841.10483	64861.04335	63914.20434	62044.06135	64042.09819	-0.264189756	1.55E-08	down
Q922R8	Protein disulfide-isomerase A6	Pdia6	sp|Q922R8|PDIA6_MOUSE Protein disulfide-isomerase A6 OS=Mus musculus OX=10090 GN=Pdia6 PE=1 SV=3	103.6063441	214.0198824	201.1113122	173.0584812	187.9238404	262.8557675	185.4225876	230.6935327	190.9775058	316.7371767	0.43182285	0.083600782
Q923D2	Flavin reductase (NADPH)	Blvrb	sp|Q923D2|BLVRB_MOUSE Flavin reductase (NADPH) OS=Mus musculus OX=10090 GN=Blvrb PE=1 SV=3	25222.56425	22890.99124	24761.63783	24966.59352	21913.37738	13245.69151	13734.58345	12421.31942	11847.62026	11616.8659	-0.929734146	4.31E-07	down
Q923X1	"EGF, latrophilin seven transmembrane domain-containing protein 1"	Eltd1	sp|Q923X1|AGRL4_MOUSE Adhesion G protein-coupled receptor L4 OS=Mus musculus OX=10090 GN=Adgrl4 PE=2 SV=3	30323.02434	32057.30146	30956.71366	29900.30384	31177.18914	30716.58574	29322.6659	30120.89356	29967.69538	31448.8751	-0.026760383	0.303995079
Q924M7	Mannose-6-phosphate isomerase	Mpi	sp|Q924M7|MPI_MOUSE Mannose-6-phosphate isomerase OS=Mus musculus OX=10090 GN=Mpi PE=1 SV=1	27443.44274	27686.51395	27651.98882	27889.73437	27214.2012	16212.38889	15709.57231	15059.92675	14938.16683	15595.79628	-0.830911479	4.85E-11	down
Q925F2	Endothelial cell-selective adhesion molecule	Esam	sp|Q925F2|ESAM_MOUSE Endothelial cell-selective adhesion molecule OS=Mus musculus OX=10090 GN=Esam PE=1 SV=1	1612.83031	1545.86114	1629.963835	1550.788836	1782.783245	1886.111558	1991.810536	1919.932651	2106.675324	1801.425214	0.2569948	0.001488862
Q93092	Transaldolase	Taldo1	sp|Q93092|TALDO_MOUSE Transaldolase OS=Mus musculus OX=10090 GN=Taldo1 PE=1 SV=2	54768.75365	52224.93344	52829.86706	52611.6811	54888.69278	42052.39507	44732.1479	41161.02633	41514.9771	43103.77407	-0.330689522	1.33E-06	down
Q9EQH3	Vacuolar protein sorting-associated protein 35	Vps35	sp|Q9EQH3|VPS35_MOUSE Vacuolar protein sorting-associated protein 35 OS=Mus musculus OX=10090 GN=Vps35 PE=1 SV=1	14290.17176	13801.46381	13450.35144	14041.94925	13022.8499	9685.448854	9381.716295	9912.406348	9408.577286	9985.359023	-0.504134127	2.51E-07	down
Q99020	Heterogeneous nuclear ribonucleoprotein A/B	Hnrnpab	sp|Q99020|ROAA_MOUSE Heterogeneous nuclear ribonucleoprotein A/B OS=Mus musculus OX=10090 GN=Hnrnpab PE=1 SV=1	11014.61225	11346.35834	10434.0084	10619.80661	10759.75551	2836.319105	2735.183054	2384.107051	2878.734392	2536.917687	-2.018479469	7.56E-11	down
Q99LX0	Protein deglycase DJ-1	Park7	sp|Q99LX0|PARK7_MOUSE Protein/nucleic acid deglycase DJ-1 OS=Mus musculus OX=10090 GN=Park7 PE=1 SV=1	32119.57328	33384.9634	31364.5546	33199.15226	30063.88516	20001.28231	19298.19561	17110.90573	17915.29885	17655.1752	-0.799857242	1.68E-07	down
Q99J77		Nans	sp|Q99J77|SIAS_MOUSE Sialic acid synthase OS=Mus musculus OX=10090 GN=Nans PE=1 SV=1	20201.48876	20144.30556	18539.49704	19803.76954	21496.12228	15257.4478	16410.4753	14977.76279	15952.597	16108.12412	-0.348116171	4.77E-05	down
Q99JI4	26S proteasome non-ATPase regulatory subunit 6	Psmd6	sp|Q99JI4|PSMD6_MOUSE 26S proteasome non-ATPase regulatory subunit 6 OS=Mus musculus OX=10090 GN=Psmd6 PE=1 SV=1	19070.25831	19555.31351	19246.91908	20058.12454	19303.1941	15922.20205	15743.83868	24453.66007	17185.4552	17939.30462	-0.09172107	0.478804562
Q99JR5	Tubulointerstitial nephritis antigen-like	Tinagl1	sp|Q99JR5|TINAL_MOUSE Tubulointerstitial nephritis antigen-like OS=Mus musculus OX=10090 GN=Tinagl1 PE=1 SV=1	10549.64535	10716.54507	11103.16619	10485.83337	10602.58318	11517.94788	11265.32818	11110.85618	11659.64614	10805.30729	0.076248465	0.014384969
Q99JW2	Aminoacylase-1	Acy1	sp|Q99JW2|ACY1_MOUSE Aminoacylase-1 OS=Mus musculus OX=10090 GN=Acy1 PE=1 SV=1	19836.69765	19340.51608	19255.31855	19629.99265	18501.42813	18433.03854	18445.6899	17275.23366	17711.57271	18092.55552	-0.102231702	0.003269456
Q99JW4	LIM and senescent cell antigen-like-containing domain protein 1	Lims1	sp|Q99JW4|LIMS1_MOUSE LIM and senescent cell antigen-like-containing domain protein 1 OS=Mus musculus OX=10090 GN=Lims1 PE=1 SV=3	11956.83176	11848.84826	12372.41945	12255.63933	12059.23385	12998.72399	13000.45246	13033.90898	14086.50755	13021.85228	0.128787013	0.001345761
Q99JY3	GTPase IMAP family member 4	Gimap4	sp|Q99JY3|GIMA4_MOUSE GTPase IMAP family member 4 OS=Mus musculus OX=10090 GN=Gimap4 PE=1 SV=1	7490.597869	7091.522562	8149.259211	7621.718414	9322.564271	15422.09281	13403.34188	14877.91797	21892.15915	13478.24913	0.994944738	0.001229852	up
Q99JY9	Actin-related protein 3	Actr3	sp|Q99JY9|ARP3_MOUSE Actin-related protein 3 OS=Mus musculus OX=10090 GN=Actr3 PE=1 SV=3	114096.451	114027.3052	112608.8957	111935.6159	108533.1046	107461.7437	102263.3035	105232.2782	104353.9905	107234.2432	-0.091960172	0.001114902
Q99K41	EMILIN-1	Emilin1	sp|Q99K41|EMIL1_MOUSE EMILIN-1 OS=Mus musculus OX=10090 GN=Emilin1 PE=1 SV=1	18765.00565	17952.59423	18305.24515	18462.09546	17865.25443	19287.13456	19544.29044	18609.61805	17891.14575	19107.14362	0.047980036	0.10318045
Q99K48	Non-POU domain-containing octamer-binding protein	Nono	sp|Q99K48|NONO_MOUSE Non-POU domain-containing octamer-binding protein OS=Mus musculus OX=10090 GN=Nono PE=1 SV=3	13480.2599	13572.08737	13047.17688	13897.29697	13573.88859	7245.615528	7096.564878	6650.288926	7164.859378	7667.914528	-0.915421508	1.70E-09	down
Q99K85	Phosphoserine aminotransferase	Psat1	sp|Q99K85|SERC_MOUSE Phosphoserine aminotransferase OS=Mus musculus OX=10090 GN=Psat1 PE=1 SV=1	21327.99393	21582.76798	21033.20639	21408.536	20560.57271	14478.47107	15556.93121	16711.52646	14314.38679	16813.97317	-0.443643217	8.34E-06	down
Q99KC8	von Willebrand factor A domain-containing protein 5A	Vwa5a	sp|Q99KC8|VMA5A_MOUSE von Willebrand factor A domain-containing protein 5A OS=Mus musculus OX=10090 GN=Vwa5a PE=1 SV=2	21293.02691	21128.87477	22829.75971	21593.96274	23101.52532	18744.83504	20035.44172	19001.71698	19430.64329	19298.42759	-0.188043944	0.000401044
Q99KI0	"Aconitate hydratase, mitochondrial"	Aco2	"sp|Q99KI0|ACON_MOUSE Aconitate hydratase, mitochondrial OS=Mus musculus OX=10090 GN=Aco2 PE=1 SV=1"	29717.24429	30129.9562	29878.78167	31629.33534	31726.35673	21963.64509	20420.67877	21249.26544	20866.1775	21697.86691	-0.527549964	9.07E-08	down
Q99KJ8	Dynactin subunit 2	Dctn2	sp|Q99KJ8|DCTN2_MOUSE Dynactin subunit 2 OS=Mus musculus OX=10090 GN=Dctn2 PE=1 SV=3	38734.01096	39667.54524	39147.13028	38898.84004	39241.62636	36150.90029	37348.26471	36789.69538	36893.33407	36935.70488	-0.087933902	1.54E-05
Q99KK7	Dipeptidyl peptidase 3	Dpp3	sp|Q99KK7|DPP3_MOUSE Dipeptidyl peptidase 3 OS=Mus musculus OX=10090 GN=Dpp3 PE=1 SV=2	2253.860897	2411.07685	2403.741685	2665.485056	2351.878043	1886.52317	1683.517059	1639.74313	1814.212795	1735.874098	-0.464360518	3.72E-05	down
Q99KP3	Lambda-crystallin homolog	Cryl1	sp|Q99KP3|CRYL1_MOUSE Lambda-crystallin homolog OS=Mus musculus OX=10090 GN=Cryl1 PE=1 SV=3	13489.71045	13270.78781	14291.23172	14365.23251	14324.19934	17200.25898	17943.1165	17815.01971	18660.89452	17510.87326	0.353903346	3.11E-06	up
Q99KQ4	Nicotinamide phosphoribosyltransferase	Nampt	sp|Q99KQ4|NAMPT_MOUSE Nicotinamide phosphoribosyltransferase OS=Mus musculus OX=10090 GN=Nampt PE=1 SV=1	50140.8209	50004.06408	51342.22758	48874.02177	48463.33839	27759.14964	29376.66139	27529.08849	26913.90353	28450.97422	-0.829394738	7.89E-10	down
Q99KV1	DnaJ homolog subfamily B member 11	Dnajb11	sp|Q99KV1|DJB11_MOUSE DnaJ homolog subfamily B member 11 OS=Mus musculus OX=10090 GN=Dnajb11 PE=1 SV=1	7295.916605	6671.744237	6956.347803	7236.399715	7173.513373	5727.794289	6119.246519	5978.208494	5923.075035	5836.622167	-0.256190597	2.34E-05
Q99L47	Hsc70-interacting protein	St13	sp|Q99L47|F10A1_MOUSE Hsc70-interacting protein OS=Mus musculus OX=10090 GN=St13 PE=1 SV=1	16207.6877	16726.01343	17024.7926	16627.24452	15822.94973	9212.608949	8586.113525	9059.981212	8210.058495	8340.42871	-0.92479591	3.71E-09	down
Q99LD4	COP9 signalosome complex subunit 1	Gps1	sp|Q99LD4|CSN1_MOUSE COP9 signalosome complex subunit 1 OS=Mus musculus OX=10090 GN=Gps1 PE=1 SV=1	11383.18357	11329.83547	10613.1971	10850.86191	11137.71753	6715.767287	6412.172049	5967.807992	6001.415087	5559.204474	-0.851478691	4.10E-08	down
Q99LL3	Carbohydrate sulfotransferase 12	Chst12	sp|Q99LL3|CHSTC_MOUSE Carbohydrate sulfotransferase 12 OS=Mus musculus OX=10090 GN=Chst12 PE=2 SV=2	8830.685399	8672.276135	8738.622029	8351.775509	8310.486755	9185.236715	9463.021041	9510.738965	9789.776201	9050.864101	0.131542641	0.001183671
Q99P58	Ras-related protein Rab-27B	Rab27b	sp|Q99P58|RB27B_MOUSE Ras-related protein Rab-27B OS=Mus musculus OX=10090 GN=Rab27b PE=1 SV=3	20798.76331	20839.23842	20494.70702	19996.96284	20447.37122	19943.65656	20553.59074	19890.95989	18396.26056	20479.69002	-0.047363096	0.150564754
Q99P87	Resistin	Retn	sp|Q99P87|RETN_MOUSE Resistin OS=Mus musculus OX=10090 GN=Retn PE=1 SV=1	8751.773334	10301.52922	9372.875348	9645.588131	9886.887767	11708.31868	11694.17697	11055.73352	11367.70868	11378.5999	0.25433843	0.00019693
Q99PL5	Ribosome-binding protein 1	Rrbp1	sp|Q99PL5|RRBP1_MOUSE Ribosome-binding protein 1 OS=Mus musculus OX=10090 GN=Rrbp1 PE=1 SV=2	9726.502727	12178.33391	10731.72295	12994.43381	11100.29555	10541.39713	10642.3033	9984.273816	10023.32617	9473.478635	-0.163161474	0.080607371
Q99PT1	Rho GDP-dissociation inhibitor 1	Arhgdia	sp|Q99PT1|GDIR1_MOUSE Rho GDP-dissociation inhibitor 1 OS=Mus musculus OX=10090 GN=Arhgdia PE=1 SV=3	9384.298429	8825.647332	8604.417162	9397.349302	9174.74744	5372.366862	5940.853728	5584.133476	5402.628252	5350.470032	-0.714958874	7.63E-08	down
Q9CPT4	Myeloid-derived growth factor	Mydgf	sp|Q9CPT4|MYDGF_MOUSE Myeloid-derived growth factor OS=Mus musculus OX=10090 GN=Mydgf PE=1 SV=1	3308.069388	3515.777115	3881.115147	3749.794591	4043.819425	4412.280614	4451.408919	4364.778633	5111.320873	4390.806166	0.29722127	0.002326034	up
Q9CPU0	Lactoylglutathione lyase	Glo1	sp|Q9CPU0|LGUL_MOUSE Lactoylglutathione lyase OS=Mus musculus OX=10090 GN=Glo1 PE=1 SV=3	21820.36742	19376.47764	20649.63058	20576.54274	19966.49874	14681.19024	15304.60614	13437.44846	13673.80459	13981.62801	-0.526579274	2.50E-06	down
Q9CPV4	Glyoxalase domain-containing protein 4	Glod4	sp|Q9CPV4|GLOD4_MOUSE Glyoxalase domain-containing protein 4 OS=Mus musculus OX=10090 GN=Glod4 PE=1 SV=1	13323.38082	13984.18741	14288.4319	13780.7985	14528.14914	10737.94212	10558.19494	10885.16529	9764.993021	12055.36483	-0.37239081	6.83E-05	down
Q9CPW4	Actin-related protein 2/3 complex subunit 5	Arpc5	sp|Q9CPW4|ARPC5_MOUSE Actin-related protein 2/3 complex subunit 5 OS=Mus musculus OX=10090 GN=Arpc5 PE=1 SV=3	44645.32796	43650.53106	41912.42249	41996.7286	40747.86115	40246.44505	38343.02777	38053.35636	40332.52537	38583.43174	-0.122931825	0.003385901
Q9CPY7	Cytosol aminopeptidase	Lap3	sp|Q9CPY7|AMPL_MOUSE Cytosol aminopeptidase OS=Mus musculus OX=10090 GN=Lap3 PE=1 SV=3	112281.9461	112754.0716	115446.05	111459.9138	114782.5757	117680.025	121396.3976	115778.3872	119767.8683	119546.8906	0.068226999	0.002077205
Q9CQ52	Chymotrypsin-like elastase family member 3B	Cela3b	sp|Q9CQ52|CEL3B_MOUSE Chymotrypsin-like elastase family member 3B OS=Mus musculus OX=10090 GN=Cela3b PE=1 SV=1	4322.491078	4184.273369	4918.263049	3957.647282	3995.638623	5786.24327	5751.038815	6373.843586	5783.3021	5633.928272	0.456148166	8.15E-05	up
Q9CQ60	6-phosphogluconolactonase	Pgls	sp|Q9CQ60|6PGL_MOUSE 6-phosphogluconolactonase OS=Mus musculus OX=10090 GN=Pgls PE=1 SV=1	23126.43298	21905.45009	23409.32315	22808.45932	23381.25464	14195.48745	15164.42554	14050.03802	15124.04068	14728.86599	-0.645842364	1.38E-08	down
Q9CQ89	Protein CutA	Cuta	sp|Q9CQ89|CUTA_MOUSE Protein CutA OS=Mus musculus OX=10090 GN=Cuta PE=1 SV=3	20197.70854	19985.8803	17565.15851	19602.80968	19939.36781	17507.93936	17911.96526	17048.50272	18812.11393	17433.6885	-0.133140033	0.016641049
Q9CQC6	Basic leucine zipper and W2 domain-containing protein 1	Bzw1	sp|Q9CQC6|BZW1_MOUSE Basic leucine zipper and W2 domain-containing protein 1 OS=Mus musculus OX=10090 GN=Bzw1 PE=1 SV=1	7746.329664	6676.020747	7815.800248	7750.255062	7111.954212	5178.497356	4538.528565	4113.190492	4583.943201	4392.819681	-0.701957804	8.44E-06	down
Q9CQF9	Prenylcysteine oxidase	Pcyox1	sp|Q9CQF9|PCYOX_MOUSE Prenylcysteine oxidase OS=Mus musculus OX=10090 GN=Pcyox1 PE=1 SV=1	27497.31086	25053.54455	26393.00158	26522.81896	26748.29751	27778.70124	28944.69748	27744.37887	27646.89758	27814.4796	0.081811012	0.010479832
Q9CQM5	Thioredoxin domain-containing protein 17	Txndc17	sp|Q9CQM5|TXD17_MOUSE Thioredoxin domain-containing protein 17 OS=Mus musculus OX=10090 GN=Txndc17 PE=1 SV=1	6610.090427	6774.769248	6267.311273	6264.802453	6816.788325	6854.480712	6722.646113	6792.047767	6395.425646	6944.503148	0.042358849	0.235794535
Q9CQM9	Glutaredoxin-3	Glrx3	sp|Q9CQM9|GLRX3_MOUSE Glutaredoxin-3 OS=Mus musculus OX=10090 GN=Glrx3 PE=1 SV=1	14102.10588	13066.68165	14773.73462	14246.79239	14273.67966	10366.4618	10900.85862	10386.87724	10781.73349	11723.13477	-0.379662924	2.31E-05	down
Q9CQR4	Acyl-coenzyme A thioesterase 13	Acot13	sp|Q9CQR4|ACO13_MOUSE Acyl-coenzyme A thioesterase 13 OS=Mus musculus OX=10090 GN=Acot13 PE=1 SV=1	17436.25877	17369.43378	16357.50137	16503.9503	16724.81951	8656.005893	8075.752312	8789.256148	8201.44739	8038.513245	-1.01495023	1.13E-09	down
Q9CQT1	Methylthioribose-1-phosphate isomerase	Mri1	sp|Q9CQT1|MTNA_MOUSE Methylthioribose-1-phosphate isomerase OS=Mus musculus OX=10090 GN=Mri1 PE=1 SV=1	9530.876409	9571.898311	8831.202855	8107.322881	9119.643571	5553.990895	4997.594062	4875.339272	5022.6895	5173.616253	-0.817623295	9.59E-07	down
Q9CQV8	14-3-3 protein beta/alpha	Ywhab	sp|Q9CQV8|1433B_MOUSE 14-3-3 protein beta/alpha OS=Mus musculus OX=10090 GN=Ywhab PE=1 SV=3	43395.02062	44674.94957	44116.81675	42251.08359	42936.11158	24404.50745	28443.16245	24672.07061	26686.02429	24948.57585	-0.751083141	3.86E-08	down
Q9CQW3	Vitamin K-dependent protein Z	Proz	sp|Q9CQW3|PROZ_MOUSE Vitamin K-dependent protein Z OS=Mus musculus OX=10090 GN=Proz PE=1 SV=1	67578.02473	66786.44969	66437.00861	66308.01821	69669.4403	69748.7738	71200.32148	70201.30774	71379.75928	71852.30114	0.073505283	0.001334998
Q9CR00	26S proteasome non-ATPase regulatory subunit 9	Psmd9	sp|Q9CR00|PSMD9_MOUSE 26S proteasome non-ATPase regulatory subunit 9 OS=Mus musculus OX=10090 GN=Psmd9 PE=1 SV=1	14435.71018	13617.76827	14547.8822	14469.11031	14341.03923	9710.042703	9286.185813	9707.412456	9246.646508	9843.294318	-0.579339737	1.54E-08	down
Q9CR16	Peptidyl-prolyl cis-trans isomerase D	Ppid	sp|Q9CR16|PPID_MOUSE Peptidyl-prolyl cis-trans isomerase D OS=Mus musculus OX=10090 GN=Ppid PE=1 SV=3	46859.59106	47119.36376	47156.49165	50490.43808	45951.38782	41568.75033	42201.62852	39168.29016	38724.76907	39344.09316	-0.241147272	0.000113213
Q9CR26	Vacuolar protein sorting-associated protein VTA1 homolog	Vta1	sp|Q9CR26|VTA1_MOUSE Vacuolar protein sorting-associated protein VTA1 homolog OS=Mus musculus OX=10090 GN=Vta1 PE=1 SV=1	618.9163074	556.6655198	582.7085713	570.2503158	493.9327465	551.0051256	711.1517475	509.0109636	502.5314837	665.657043	0.058540264	0.633426014
Q9CR35	Chymotrypsinogen B	Ctrb1	sp|Q9CR35|CTRB1_MOUSE Chymotrypsinogen B OS=Mus musculus OX=10090 GN=Ctrb1 PE=1 SV=1	11297.1836	11260.82815	11545.53828	11178.99928	12069.52489	19940.56946	21889.9791	21036.05515	22394.12356	22407.07182	0.908669269	3.70E-08	up
Q9CR36	Gastrokine-1	Gkn1	sp|Q9CR36|GKN1_MOUSE Gastrokine-1 OS=Mus musculus OX=10090 GN=Gkn1 PE=2 SV=2	6400.760816	7106.29596	7226.530757	7294.551869	6717.245852	7582.417488	7066.140496	6612.84712	7489.77107	7175.386261	0.048229523	0.35689955
Q9CR86	Calcium-regulated heat stable protein 1	Carhsp1	sp|Q9CR86|CHSP1_MOUSE Calcium-regulated heat stable protein 1 OS=Mus musculus OX=10090 GN=Carhsp1 PE=1 SV=1	5325.572111	5357.494986	4905.383861	5246.217473	5550.615549	4275.419445	4242.384072	3892.699852	3628.530604	4342.481793	-0.372472163	0.000117075	down
Q9CVB6	Actin-related protein 2/3 complex subunit 2	Arpc2	sp|Q9CVB6|ARPC2_MOUSE Actin-related protein 2/3 complex subunit 2 OS=Mus musculus OX=10090 GN=Arpc2 PE=1 SV=3	87121.75543	87966.83696	85672.72839	88544.66419	87825.65064	76423.07112	75539.68976	74618.4009	76231.38183	76624.33291	-0.204207894	6.67E-08
Q9CWJ9	Bifunctional purine biosynthesis protein PURH	Atic	sp|Q9CWJ9|PUR9_MOUSE Bifunctional purine biosynthesis protein PURH OS=Mus musculus OX=10090 GN=Atic PE=1 SV=2	109739.749	109809.1113	105198.6965	106469.8959	106587.1615	100597.0756	101043.2132	99394.47653	102294.6762	98768.5291	-0.09911324	0.000218781
Q9CWK8	Sorting nexin-2	Snx2	sp|Q9CWK8|SNX2_MOUSE Sorting nexin-2 OS=Mus musculus OX=10090 GN=Snx2 PE=1 SV=2	21184.34562	20701.22378	20936.14584	21516.29709	22406.412	20275.00465	18817.42808	18711.54297	20496.53007	18919.2155	-0.134839811	0.004530414
Q9CX00	IST1 homolog	Ist1	sp|Q9CX00|IST1_MOUSE IST1 homolog OS=Mus musculus OX=10090 GN=Ist1 PE=1 SV=1	33480.45201	33696.95424	31952.5175	33972.89629	33607.7469	32834.33225	29796.16481	31334.63213	31009.42906	29306.71832	-0.111782564	0.008380477
Q9CXA2	Trans-L-3-hydroxyproline dehydratase	L3hypdh	sp|Q9CXA2|T3HPD_MOUSE Trans-L-3-hydroxyproline dehydratase OS=Mus musculus OX=10090 GN=L3hypdh PE=1 SV=1	1011.681031	1411.248271	1126.928904	1187.993176	1259.43682	1011.259977	946.7901403	1212.282502	913.4807157	1222.203917	-0.176680937	0.177946364
Q9CY58	Plasminogen activator inhibitor 1 RNA-binding protein	Serbp1	sp|Q9CY58|PAIRB_MOUSE Plasminogen activator inhibitor 1 RNA-binding protein OS=Mus musculus OX=10090 GN=Serbp1 PE=1 SV=2	5115.958984	5416.005417	5311.078267	5005.745209	5050.657863	2748.131118	2778.483283	2758.1091	2853.636172	2623.722578	-0.912222453	2.96E-09	down
Q9CYH2	Redox-regulatory protein FAM213A	Fam213a	sp|Q9CYH2|F213A_MOUSE Redox-regulatory protein FAM213A OS=Mus musculus OX=10090 GN=Fam213a PE=1 SV=2	1584.762186	1660.743747	1667.294813	1598.650292	1644.696129	1182.151213	1495.778896	1377.754487	1302.272104	1306.771569	-0.291341752	0.000562298	down
Q9CYZ2	Tumor protein D54	Tpd52l2	sp|Q9CYZ2|TPD54_MOUSE Tumor protein D54 OS=Mus musculus OX=10090 GN=Tpd52l2 PE=1 SV=1	6292.741067	5832.770747	6742.627953	6966.802833	6120.833007	7017.787987	6370.11787	6097.29424	5530.639679	6370.091917	-0.025958668	0.728195055
Q9CZ30	Obg-like ATPase 1	Ola1	sp|Q9CZ30|OLA1_MOUSE Obg-like ATPase 1 OS=Mus musculus OX=10090 GN=Ola1 PE=1 SV=1	6380.536646	6694.098721	5978.649484	6327.3233	6359.67881	6707.432133	7081.612281	6808.68857	6272.24484	8148.585426	0.141804722	0.085509879
Q9CZ42	ATP-dependent (S)-NAD(P)H-hydrate dehydratase	Carkd	sp|Q9CZ42|NNRD_MOUSE ATP-dependent (S)-NAD(P)H-hydrate dehydratase OS=Mus musculus OX=10090 GN=Naxd PE=1 SV=1	1122.535944	1173.610391	1303.317776	1137.025094	1170.091837	785.3155635	848.0303133	934.8491135	785.8683408	902.5807019	-0.472606836	6.94E-05	down
Q9CZ44	NSFL1 cofactor p47	Nsfl1c	sp|Q9CZ44|NSF1C_MOUSE NSFL1 cofactor p47 OS=Mus musculus OX=10090 GN=Nsfl1c PE=1 SV=1	52659.39161	51537.77605	51100.50949	49037.11963	48192.02902	28777.89068	28651.87578	27129.70921	28653.97681	27417.36959	-0.844523828	7.04E-09	down
Q9CZ52	Anthrax toxin receptor 1	Antxr1	sp|Q9CZ52|ANTR1_MOUSE Anthrax toxin receptor 1 OS=Mus musculus OX=10090 GN=Antxr1 PE=1 SV=2	26477.59686	27209.29432	26929.63439	27716.9283	26877.40335	32867.26126	32904.02058	32212.43449	32301.0948	32820.30289	0.270591015	1.96E-08	up
Q9CZT5	Vasorin	Vasn	sp|Q9CZT5|VASN_MOUSE Vasorin OS=Mus musculus OX=10090 GN=Vasn PE=2 SV=2	20745.84025	20655.54288	20978.14319	21530.8594	21648.61685	24119.46577	22218.10554	24553.50489	24096.39199	22782.92805	0.157927313	0.001083468
Q9CZU6	"Citrate synthase, mitochondrial"	Cs	"sp|Q9CZU6|CISY_MOUSE Citrate synthase, mitochondrial OS=Mus musculus OX=10090 GN=Cs PE=1 SV=1"	103908.7616	104453.7546	101372.2713	100305.185	98288.83694	38178.09204	39083.389	36937.38251	38239.60682	36473.71493	-1.428046236	2.20E-11	down
Q9CZY3	Ubiquitin-conjugating enzyme E2 variant 1	Ube2v1	sp|Q9CZY3|UB2V1_MOUSE Ubiquitin-conjugating enzyme E2 variant 1 OS=Mus musculus OX=10090 GN=Ube2v1 PE=1 SV=1	9112.028176	8935.281495	9231.577596	10378.07228	9841.045838	6638.178323	6558.167545	7243.84557	7821.823678	6463.720388	-0.451861679	0.000127915	down
Q9D020	Cytosolic 5-nucleotidase 3A	Nt5c3a	sp|Q9D020|5NT3A_MOUSE Cytosolic 5-nucleotidase 3A OS=Mus musculus OX=10090 GN=Nt5c3a PE=1 SV=4	7099.912265	7384.463491	6968.667026	7182.325007	7463.065963	5463.641942	4813.282536	5080.749184	5088.112895	4966.447879	-0.506413009	3.51E-07	down
Q9D051	"Pyruvate dehydrogenase E1 component subunit beta, mitochondrial"	Pdhb	"sp|Q9D051|ODPB_MOUSE Pyruvate dehydrogenase E1 component subunit beta, mitochondrial OS=Mus musculus OX=10090 GN=Pdhb PE=1 SV=1"	12184.58994	12330.92756	12384.55201	12681.82958	12286.57239	8489.508621	8921.300909	7894.916989	8137.914238	8795.70694	-0.550616836	7.14E-08	down
Q9D0F3	Protein ERGIC-53	Lman1	sp|Q9D0F3|LMAN1_MOUSE Protein ERGIC-53 OS=Mus musculus OX=10090 GN=Lman1 PE=1 SV=1	15583.00655	16180.75841	16065.38646	16431.13876	16427.31475	17009.88818	15466.59261	15851.40495	16619.43257	16222.22333	0.0085914	0.766640235
Q9D0F9	Phosphoglucomutase-1	Pgm1	sp|Q9D0F9|PGM1_MOUSE Phosphoglucomutase-1 OS=Mus musculus OX=10090 GN=Pgm1 PE=1 SV=4	99873.37817	99506.61019	99869.6994	96901.48797	97952.0391	45824.82399	44338.60385	40279.06377	42507.35444	40810.60362	-1.208817495	5.02E-11	down
Q9D0I9	"Arginine--tRNA ligase, cytoplasmic"	Rars	"sp|Q9D0I9|SYRC_MOUSE Arginine--tRNA ligase, cytoplasmic OS=Mus musculus OX=10090 GN=Rars PE=1 SV=2"	8431.683315	8541.551003	7624.012348	8349.93095	8480.101891	3376.972175	3615.101857	3058.475594	3286.396703	2927.539696	-1.34885585	8.78E-09	down
Q9D0J8	Parathymosin	Ptms	sp|Q9D0J8|PTMS_MOUSE Parathymosin OS=Mus musculus OX=10090 GN=Ptms PE=1 SV=3	20939.57646	20811.05233	20517.10561	21291.06671	21557.86855	11156.75788	11339.05279	10220.05319	11566.18415	10522.96767	-0.939611636	9.45E-10	down
Q9D0K2	"Succinyl-CoA:3-ketoacid coenzyme A transferase 1, mitochondrial"	Oxct1	"sp|Q9D0K2|SCOT1_MOUSE Succinyl-CoA:3-ketoacid coenzyme A transferase 1, mitochondrial OS=Mus musculus OX=10090 GN=Oxct1 PE=1 SV=1"	11899.18343	11921.74331	12395.75131	12546.88551	12580.33495	9900.516405	10354.15429	9847.195201	9913.377061	9819.467717	-0.299768903	1.26E-06	down
Q9D0S9	"Histidine triad nucleotide-binding protein 2, mitochondrial"	Hint2	"sp|Q9D0S9|HINT2_MOUSE Histidine triad nucleotide-binding protein 2, mitochondrial OS=Mus musculus OX=10090 GN=Hint2 PE=1 SV=1"	4654.110764	4982.814402	4230.99974	4943.709772	4585.970396	4568.693379	4228.46985	4599.933981	4427.473123	5057.167939	-0.032164212	0.608032494
Q9D154	Leukocyte elastase inhibitor A	Serpinb1a	sp|Q9D154|ILEUA_MOUSE Leukocyte elastase inhibitor A OS=Mus musculus OX=10090 GN=Serpinb1a PE=1 SV=1	54351.03948	57525.86186	56154.19066	54973.68764	55639.93908	47995.0511	47582.48672	47001.9482	46602.87997	48084.98773	-0.2319132	8.73E-07
Q9D172	"ES1 protein homolog, mitochondrial"	D10Jhu81e	"sp|Q9D172|GAL3A_MOUSE Glutamine amidotransferase-like class 1 domain-containing protein 3A, mitochondrial OS=Mus musculus OX=10090 GN=Gatd3a PE=1 SV=1"	2813.23876	2649.492278	3013.823196	3051.774575	3062.989265	1372.213303	1297.137797	1404.171762	1201.249141	1353.418012	-1.138423345	9.31E-08	down
Q9D1A2	Cytosolic non-specific dipeptidase	Cndp2	sp|Q9D1A2|CNDP2_MOUSE Cytosolic non-specific dipeptidase OS=Mus musculus OX=10090 GN=Cndp2 PE=1 SV=1	83717.66849	83967.32826	84463.2047	81563.49321	83901.95578	78679.73687	77402.53415	78965.81069	79594.96344	78339.17696	-0.087704821	4.69E-05
Q9D1Q6	Endoplasmic reticulum resident protein 44	Erp44	sp|Q9D1Q6|ERP44_MOUSE Endoplasmic reticulum resident protein 44 OS=Mus musculus OX=10090 GN=Erp44 PE=1 SV=1	5787.703848	6068.270372	5769.129369	6548.476234	6576.164978	7610.098431	7544.104416	7367.507538	7667.663897	7278.075552	0.285063349	0.000110197	up
Q9D1R9	60S ribosomal protein L34	Rpl34	sp|Q9D1R9|RL34_MOUSE 60S ribosomal protein L34 OS=Mus musculus OX=10090 GN=Rpl34 PE=1 SV=2	15829.66583	15237.98237	15790.0705	15576.81662	15663.90631	9517.510938	9439.242258	9206.108264	9017.822146	9061.267264	-0.756091497	8.01E-11	down
Q9D236	Serine protease HTRA3	Htra3	sp|Q9D236|HTRA3_MOUSE Serine protease HTRA3 OS=Mus musculus OX=10090 GN=Htra3 PE=1 SV=3	32522.16657	30114.40526	31022.04287	32387.54624	31317.52157	31163.18534	32453.36592	32102.18917	33270.36918	30904.10729	0.023006113	0.439592997
Q9D2I5	LisH domain-containing protein ARMC9	Armc9	sp|Q9D2I5|ARMC9_MOUSE LisH domain-containing protein ARMC9 OS=Mus musculus OX=10090 GN=Armc9 PE=1 SV=1	19519.15928	19285.11584	19472.7715	19153.31974	19284.48311	8370.861307	7370.799662	6774.574924	7717.755324	7590.394181	-1.354420776	7.71E-11	down
Q9D2V7	Coronin-7	Coro7	sp|Q9D2V7|CORO7_MOUSE Coronin-7 OS=Mus musculus OX=10090 GN=Coro7 PE=1 SV=2	10667.77718	11133.50478	11435.41189	10932.41084	10677.42715	10031.20339	10343.97822	11123.33678	9997.492855	10760.22691	-0.069797126	0.082447276
Q9D379	Epoxide hydrolase 1	Ephx1	sp|Q9D379|HYEP_MOUSE Epoxide hydrolase 1 OS=Mus musculus OX=10090 GN=Ephx1 PE=1 SV=2	13580.4357	12943.24602	13303.82735	13221.60583	13317.54801	10364.40374	10469.93308	9622.12834	10826.88928	10232.90957	-0.365430761	9.24E-07	down
Q9D3D9	"ATP synthase subunit delta, mitochondrial"	Atp5d	"sp|Q9D3D9|ATPD_MOUSE ATP synthase subunit delta, mitochondrial OS=Mus musculus OX=10090 GN=Atp5f1d PE=1 SV=1"	35078.53947	35713.71744	34901.66478	35531.06336	32781.65664	16436.71772	14197.69861	15118.16957	15213.30213	15395.56335	-1.188225945	1.37E-09	down
Q9D3H2		Obp1a	sp|Q9D3H2|OBP1A_MOUSE Odorant-binding protein 1a OS=Mus musculus OX=10090 GN=Obp1a PE=1 SV=2	54087.36922	57150.69531	55406.63783	57845.37499	58886.29605	103376.4892	103930.9335	112377.4231	105475.5344	109086.6775	0.914787579	4.70E-09	up
Q9D733	Pancreatic secretory granule membrane major glycoprotein GP2	Gp2	sp|Q9D733|GP2_MOUSE Pancreatic secretory granule membrane major glycoprotein GP2 OS=Mus musculus OX=10090 GN=Gp2 PE=1 SV=3	6149.565283	6678.256195	6525.36166	6202.087441	6339.564494	5212.146681	5375.666326	5878.363675	5205.622973	5117.125957	-0.251686096	0.000306397
Q9D7G0	Ribose-phosphate pyrophosphokinase 1	Prps1	sp|Q9D7G0|PRPS1_MOUSE Ribose-phosphate pyrophosphokinase 1 OS=Mus musculus OX=10090 GN=Prps1 PE=1 SV=4	3202.034254	3438.022389	3141.028505	3265.45219	3241.024346	1113.411919	1221.232599	1185.969232	1380.192103	1096.14666	-1.441469189	2.18E-09	down
Q9D7Q1	Chitotriosidase-1	Chit1	sp|Q9D7Q1|CHIT1_MOUSE Chitotriosidase-1 OS=Mus musculus OX=10090 GN=Chit1 PE=1 SV=2	33660.0124	32306.11659	32993.11852	32479.77419	32767.62339	36417.41941	36350.38653	37413.72549	38171.34806	37833.95652	0.181238562	8.24E-06
Q9D7X3	Dual specificity protein phosphatase 3	Dusp3	sp|Q9D7X3|DUS3_MOUSE Dual specificity protein phosphatase 3 OS=Mus musculus OX=10090 GN=Dusp3 PE=1 SV=1	3087.115605	3294.759307	3671.128395	3793.190272	3533.570694	3833.964996	4173.124473	3242.148458	3713.381492	3824.784582	0.112357218	0.190984803
Q9D7Z6	Calcium-activated chloride channel regulator 1	Clca1	sp|Q9D7Z6|CLCA1_MOUSE Calcium-activated chloride channel regulator 1 OS=Mus musculus OX=10090 GN=Clca1 PE=1 SV=2	12661.84255	12532.11791	13272.09602	13071.12864	12900.2929	14702.7999	14694.04176	14444.21704	14915.06387	14781.44112	0.19058135	2.46E-06
Q9D832	DnaJ homolog subfamily B member 4	Dnajb4	sp|Q9D832|DNJB4_MOUSE DnaJ homolog subfamily B member 4 OS=Mus musculus OX=10090 GN=Dnajb4 PE=1 SV=1	15830.61088	16312.94145	16179.24595	16367.0646	15868.79166	15505.44435	14795.80249	15334.5	15268.95928	14828.42315	-0.089115046	0.000688539
Q9D8B3	Charged multivesicular body protein 4b	Chmp4b	sp|Q9D8B3|CHM4B_MOUSE Charged multivesicular body protein 4b OS=Mus musculus OX=10090 GN=Chmp4b PE=1 SV=2	15474.32527	15722.00553	15808.73599	14492.41001	15045.50805	16870.96895	15791.60392	16148.8593	17054.18835	15897.82361	0.095185808	0.018467974
Q9D8T2	Gasdermin-D	Gsdmdc1	sp|Q9D8T2|GSDMD_MOUSE Gasdermin-D OS=Mus musculus OX=10090 GN=Gsdmdc1 PE=1 SV=1	23553.59769	22610.10229	24465.78983	22674.48607	23634.78857	21578.78737	23310.47583	21281.50699	21167.56617	21881.32055	-0.098520724	0.017545912
Q9D8U8	Sorting nexin-5	Snx5	sp|Q9D8U8|SNX5_MOUSE Sorting nexin-5 OS=Mus musculus OX=10090 GN=Snx5 PE=1 SV=1	3947.587888	3241.108547	3878.781961	3592.327488	3483.425238	3252.150672	3971.056738	3322.544338	2677.003507	3329.571628	-0.132397366	0.22630383
Q9D906	Ubiquitin-like modifier-activating enzyme ATG7	Atg7	sp|Q9D906|ATG7_MOUSE Ubiquitin-like modifier-activating enzyme ATG7 OS=Mus musculus OX=10090 GN=Atg7 PE=1 SV=1	16123.57783	15498.4607	17276.77671	17163.13749	16900.70283	16854.50445	17905.73501	15953.32987	17333.5242	16065.61657	0.019861745	0.659924522
Q9D939	Sulfotransferase 1C2	Sult1c2	sp|Q9D939|ST1C2_MOUSE Sulfotransferase 1C2 OS=Mus musculus OX=10090 GN=Sult1c2 PE=1 SV=1	27586.146	28274.53406	28351.01138	28513.0012	26723.97323	27041.91479	27474.35876	26441.19599	26974.81134	27243.98353	-0.044892281	0.051556361
Q9DAK9	14 kDa phosphohistidine phosphatase	Phpt1	sp|Q9DAK9|PHP14_MOUSE 14 kDa phosphohistidine phosphatase OS=Mus musculus OX=10090 GN=Phpt1 PE=1 SV=1	20873.42263	19321.0774	20613.23288	20499.84792	21062.02728	11955.2862	12433.49982	11503.99515	11461.17067	11613.51004	-0.795796463	8.31E-09	down
Q9DAR7	m7GpppX diphosphatase	Dcps	sp|Q9DAR7|DCPS_MOUSE m7GpppX diphosphatase OS=Mus musculus OX=10090 GN=Dcps PE=1 SV=1	27372.56364	26271.37794	27539.99588	27474.22315	26834.36807	25681.53535	25496.25478	26924.81932	27769.76335	26920.70243	-0.029033384	0.302256561
Q9DAS9	Guanine nucleotide-binding protein G(I)/G(S)/G(O) subunit gamma-12	Gng12	sp|Q9DAS9|GBG12_MOUSE Guanine nucleotide-binding protein G(I)/G(S)/G(O) subunit gamma-12 OS=Mus musculus OX=10090 GN=Gng12 PE=1 SV=3	4332.792174	4626.503371	4703.703252	4731.294223	4560.710558	3538.735903	4395.855867	3612.822346	4201.799165	3806.327357	-0.231231235	0.005667993
Q9DAU1	Protein canopy homolog 3	Cnpy3	sp|Q9DAU1|CNPY3_MOUSE Protein canopy homolog 3 OS=Mus musculus OX=10090 GN=Cnpy3 PE=1 SV=1	18356.74203	17557.98899	17660.35251	18171.8201	17280.53595	17228.04283	17438.46635	17824.38016	17722.07405	17042.17159	-0.029010028	0.190108497
Q9DAU7	WAP four-disulfide core domain protein 2	Wfdc2	sp|Q9DAU7|WFDC2_MOUSE WAP four-disulfide core domain protein 2 OS=Mus musculus OX=10090 GN=Wfdc2 PE=1 SV=1	13854.50155	12885.90191	15100.38068	13400.23682	13132.3092	14417.75822	14846.68285	14039.63752	14051.8531	14603.58058	0.073751714	0.127026393
Q9DB29	Isoamyl acetate-hydrolyzing esterase 1 homolog	Iah1	sp|Q9DB29|IAH1_MOUSE Isoamyl acetate-hydrolyzing esterase 1 homolog OS=Mus musculus OX=10090 GN=Iah1 PE=1 SV=1	3941.823054	3406.726112	3430.250258	4013.178221	3163.841507	2851.548768	2941.092776	2565.595809	2656.525879	2773.170174	-0.381045235	0.001573542	down
Q9DBB9	Carboxypeptidase N subunit 2	Cpn2	sp|Q9DBB9|CPN2_MOUSE Carboxypeptidase N subunit 2 OS=Mus musculus OX=10090 GN=Cpn2 PE=1 SV=2	205738.403	201200.072	206346.9819	202134.5584	205699.2821	206825.0106	217279.9264	208613.2672	211308.1146	209640.5237	0.045267349	0.014066904
Q9DBD0	Inhibitor of carbonic anhydrase	Ica	sp|Q9DBD0|ICA_MOUSE Inhibitor of carbonic anhydrase OS=Mus musculus OX=10090 GN=Ica PE=1 SV=1	420407.5727	421139.033	425974.4593	427248.4405	430483.7753	517170.5749	536009.0704	519817.0851	523618.1894	528939.3395	0.304987223	5.32E-09	up
Q9DBG3	AP-2 complex subunit beta	Ap2b1	sp|Q9DBG3|AP2B1_MOUSE AP-2 complex subunit beta OS=Mus musculus OX=10090 GN=Ap2b1 PE=1 SV=1	10756.61232	10862.33518	10811.05128	11457.62479	11812.24876	8454.315749	8679.567257	8874.124243	9625.220085	8171.405269	-0.346590569	7.96E-05	down
Q9DBG5	Perilipin-3	Plin3	sp|Q9DBG5|PLIN3_MOUSE Perilipin-3 OS=Mus musculus OX=10090 GN=Plin3 PE=1 SV=1	45286.07503	43832.28273	44677.71469	44395.62631	44233.71882	42999.10391	43037.52023	40236.42171	41258.74422	39666.25564	-0.102311265	0.003222436
Q9DBH5	Vesicular integral-membrane protein VIP36	Lman2	sp|Q9DBH5|LMAN2_MOUSE Vesicular integral-membrane protein VIP36 OS=Mus musculus OX=10090 GN=Lman2 PE=1 SV=2	12214.83169	11679.73173	11377.54888	12402.23324	12490.5222	11753.59606	12241.40049	12705.25312	12441.99653	12081.09309	0.02516044	0.454718031
Q9DBJ1	Phosphoglycerate mutase 1	Pgam1	sp|Q9DBJ1|PGAM1_MOUSE Phosphoglycerate mutase 1 OS=Mus musculus OX=10090 GN=Pgam1 PE=1 SV=3	76302.7695	76985.92583	76002.13849	73414.42505	74922.55109	44374.91882	44302.26073	41037.26036	42768.838	42155.18454	-0.815056389	3.49E-10	down
Q9DBP5	UMP-CMP kinase	Cmpk1	sp|Q9DBP5|KCY_MOUSE UMP-CMP kinase OS=Mus musculus OX=10090 GN=Cmpk1 PE=1 SV=1	6790.123343	6700.805066	6745.614431	6135.197902	6681.040084	4058.60254	4536.867165	3820.000344	4563.6756	4137.326935	-0.646402796	1.35E-06	down
Q9DBR7	Protein phosphatase 1 regulatory subunit 12A	Ppp1r12a	sp|Q9DBR7|MYPT1_MOUSE Protein phosphatase 1 regulatory subunit 12A OS=Mus musculus OX=10090 GN=Ppp1r12a PE=1 SV=2	4934.886508	4811.851199	4616.255435	4804.591179	4534.70228	3746.806041	4081.435979	5399.732578	3772.819119	6677.264895	-0.001475447	0.993500232
Q9DC11	Plexin domain-containing protein 2	Plxdc2	sp|Q9DC11|PXDC2_MOUSE Plexin domain-containing protein 2 OS=Mus musculus OX=10090 GN=Plxdc2 PE=1 SV=1	52157.56758	53858.75461	53626.88344	53770.8409	52224.24763	56599.81123	58172.87128	58360.33633	59645.55358	56558.53219	0.123288207	0.000140588
Q9DC50	Peroxisomal carnitine O-octanoyltransferase	Crot	sp|Q9DC50|OCTC_MOUSE Peroxisomal carnitine O-octanoyltransferase OS=Mus musculus OX=10090 GN=Crot PE=1 SV=1	6510.481664	7025.333852	7104.831769	6699.05051	7213.46134	5967.45569	6363.472271	5884.707981	5961.194926	6214.715636	-0.18514753	0.00081466
Q9DCD0	"6-phosphogluconate dehydrogenase, decarboxylating"	Pgd	"sp|Q9DCD0|6PGD_MOUSE 6-phosphogluconate dehydrogenase, decarboxylating OS=Mus musculus OX=10090 GN=Pgd PE=1 SV=3"	106583.2664	104988.3183	106383.9551	103994.3033	103874.0678	82598.28824	82111.56385	78314.73928	79359.73325	77579.63416	-0.394709745	2.13E-08	down
Q9DCG9	Multifunctional methyltransferase subunit TRM112-like protein	Trmt112	sp|Q9DCG9|TR112_MOUSE Multifunctional methyltransferase subunit TRM112-like protein OS=Mus musculus OX=10090 GN=Trmt112 PE=1 SV=1	11041.07378	11368.71283	11363.54976	11146.9622	11670.98078	10094.79752	10841.67126	9524.467627	10163.20412	10885.51232	-0.135736936	0.006308265
Q9DCJ9	N-acetylneuraminate lyase	Npl	sp|Q9DCJ9|NPL_MOUSE N-acetylneuraminate lyase OS=Mus musculus OX=10090 GN=Npl PE=1 SV=1	31446.69435	31049.40583	31146.16838	30634.24422	31712.32349	27863.08181	28921.85323	28010.63172	28670.77897	28205.9965	-0.138884645	5.65E-06
Q9DCT8	Cysteine-rich protein 2	Crip2	sp|Q9DCT8|CRIP2_MOUSE Cysteine-rich protein 2 OS=Mus musculus OX=10090 GN=Crip2 PE=1 SV=1	8351.070151	8134.990981	8997.045725	8824.565144	8746.265741	6923.0142	6892.316555	5711.22761	5792.018218	6790.916659	-0.423145297	0.000125559	down
Q9DCW4	Electron transfer flavoprotein subunit beta	Etfb	sp|Q9DCW4|ETFB_MOUSE Electron transfer flavoprotein subunit beta OS=Mus musculus OX=10090 GN=Etfb PE=1 SV=3	10247.22785	9596.779824	10146.55987	10168.37503	9903.727659	5862.597396	6144.167514	6160.321282	8445.393693	6785.099837	-0.583991687	0.000121611	down
Q9DCZ1	GMP reductase 1	Gmpr	sp|Q9DCZ1|GMPR1_MOUSE GMP reductase 1 OS=Mus musculus OX=10090 GN=Gmpr PE=1 SV=1	7150.945218	8287.390243	7648.370811	7580.652702	7147.59865	5434.931968	4837.995856	5454.231208	5290.263834	5376.310148	-0.518761589	1.16E-05	down
Q9DD06	Retinoic acid receptor responder protein 2	Rarres2	sp|Q9DD06|RARR2_MOUSE Retinoic acid receptor responder protein 2 OS=Mus musculus OX=10090 GN=Rarres2 PE=1 SV=1	2822.500296	2034.841171	2395.248888	2477.048776	2483.977641	2748.85144	3090.51491	2891.651544	2916.014176	2741.065787	0.236385393	0.015046778
Q9EP52	Twisted gastrulation protein homolog 1	Twsg1	sp|Q9EP52|TWSG1_MOUSE Twisted gastrulation protein homolog 1 OS=Mus musculus OX=10090 GN=Twsg1 PE=1 SV=1	18997.4891	19276.36843	18754.15017	19315.44678	19096.43765	20208.11761	20066.59296	18650.18001	19986.16458	19259.2759	0.040694668	0.118920567
Q9EP95	Resistin-like alpha	Retnla	sp|Q9EP95|RETNA_MOUSE Resistin-like alpha OS=Mus musculus OX=10090 GN=Retnla PE=1 SV=1	1014.138173	1213.070914	1058.799869	1287.890616	1098.148075	1035.720052	919.9273843	811.4575589	935.7960791	889.4481062	-0.30463731	0.008479521	down
Q9EPK7	Exportin-7	Xpo7	sp|Q9EPK7|XPO7_MOUSE Exportin-7 OS=Mus musculus OX=10090 GN=Xpo7 PE=1 SV=3	2070.331279	2378.614252	2427.260202	2022.12224	2283.67648	1567.523452	1480.930136	1898.819632	1553.989404	1911.832981	-0.41047018	0.001987298	down
Q9EPL0	Xylosyltransferase 2	Xylt2	sp|Q9EPL0|XYLT2_MOUSE Xylosyltransferase 2 OS=Mus musculus OX=10090 GN=Xylt2 PE=2 SV=3	10639.42554	10327.77144	10495.60452	9778.105144	9795.20391	10214.26806	10347.71637	9890.565294	10540.20249	10786.7382	0.020862381	0.542846222
Q9EPU4	Cleavage and polyadenylation specificity factor subunit 1	Cpsf1	sp|Q9EPU4|CPSF1_MOUSE Cleavage and polyadenylation specificity factor subunit 1 OS=Mus musculus OX=10090 GN=Cpsf1 PE=1 SV=1	1593.362184	1687.763514	1628.470596	1712.042139	2063.354558	4811.338971	4902.271256	5363.850846	5538.095635	5171.7146	1.570062532	2.46E-08	up
Q9EPU5	Tumor necrosis factor receptor superfamily member 21	Tnfrsf21	sp|Q9EPU5|TNR21_MOUSE Tumor necrosis factor receptor superfamily member 21 OS=Mus musculus OX=10090 GN=Tnfrsf21 PE=1 SV=2	17150.85226	16772.66626	17111.58713	16033.10231	17309.53799	18428.92241	18892.19106	16942.4176	19426.44276	17003.0199	0.104128555	0.051071019
Q9EPX2	Papilin	Papln	sp|Q9EPX2|PPN_MOUSE Papilin OS=Mus musculus OX=10090 GN=Papln PE=2 SV=2	37945.83536	38488.58921	38003.86907	38819.23275	37290.06997	39008.52034	36781.31207	40141.77714	37507.66289	38178.4914	0.008079902	0.746732819
Q9EQ20	"Methylmalonate-semialdehyde dehydrogenase [acylating], mitochondrial"	Aldh6a1	"sp|Q9EQ20|MMSA_MOUSE Methylmalonate-semialdehyde dehydrogenase [acylating], mitochondrial OS=Mus musculus OX=10090 GN=Aldh6a1 PE=1 SV=1"	41167.52675	39981.47994	41211.53337	41392.87818	42677.8999	34306.87611	36041.98922	34446.4623	36025.92276	36591.17	-0.218554848	1.58E-05
Q9EQ80	NIF3-like protein 1	Nif3l1	sp|Q9EQ80|NIF3L_MOUSE NIF3-like protein 1 OS=Mus musculus OX=10090 GN=Nif3l1 PE=1 SV=4	7301.586933	6810.633616	6783.318719	7611.330633	7867.784703	7831.031461	7985.517542	8362.939575	8234.526635	7253.57778	0.125027309	0.052316006
Q9EQH2	Endoplasmic reticulum aminopeptidase 1	Erap1	sp|Q9EQH2|ERAP1_MOUSE Endoplasmic reticulum aminopeptidase 1 OS=Mus musculus OX=10090 GN=Erap1 PE=1 SV=2	58005.56591	59606.77271	57995.54116	59388.00893	59732.96841	61713.068	61401.17852	59243.33894	64252.49473	60463.63367	0.059196697	0.027334799
Q9EQK5	Major vault protein	Mvp	sp|Q9EQK5|MVP_MOUSE Major vault protein OS=Mus musculus OX=10090 GN=Mvp PE=1 SV=4	13992.47953	13592.49798	13473.6833	14017.67873	14683.45037	12897.87892	13825.96043	10570.03008	12053.44667	11350.6344	-0.200747892	0.01767431
Q9EQP2	EH domain-containing protein 4	Ehd4	sp|Q9EQP2|EHD4_MOUSE EH domain-containing protein 4 OS=Mus musculus OX=10090 GN=Ehd4 PE=1 SV=1	35156.03395	35124.72539	35587.62151	35002.93695	35557.43219	32451.53259	33659.95743	33082.9565	32205.53254	32542.8852	-0.105892566	2.37E-05
Q9ERL7	Glia maturation factor gamma	Gmfg	sp|Q9ERL7|GMFG_MOUSE Glia maturation factor gamma OS=Mus musculus OX=10090 GN=Gmfg PE=1 SV=1	22893.94953	23851.2621	23596.91131	22913.30794	23583.33335	16951.2334	17563.07132	16468.15471	15841.28272	16985.12199	-0.479344259	6.17E-08	down
Q9ERN0	Secretory carrier-associated membrane protein 2	Scamp2	sp|Q9ERN0|SCAM2_MOUSE Secretory carrier-associated membrane protein 2 OS=Mus musculus OX=10090 GN=Scamp2 PE=1 SV=1	7143.951813	8322.865837	7488.780879	7786.175424	8827.377888	5978.569229	6430.447445	6580.917579	6370.747479	7518.578794	-0.267198289	0.009383759	down
Q9ES30	Complement C1q tumor necrosis factor-related protein 3	C1qtnf3	sp|Q9ES30|C1QT3_MOUSE Complement C1q tumor necrosis factor-related protein 3 OS=Mus musculus OX=10090 GN=C1qtnf3 PE=2 SV=1	10989.09577	11336.639	11691.12909	11086.77132	12243.53711	13757.12009	13026.41183	13105.67245	13261.10163	13682.95654	0.220843952	0.00011851
Q9ES46	Beta-parvin	Parvb	sp|Q9ES46|PARVB_MOUSE Beta-parvin OS=Mus musculus OX=10090 GN=Parvb PE=1 SV=1	11020.28258	11484.37298	9993.502861	11254.72329	10453.8308	10718.39052	9681.806611	9645.737479	10561.20519	10545.11634	-0.083673641	0.127055128
Q9ES89	Exostosin-like 2	Extl2	sp|Q9ES89|EXTL2_MOUSE Exostosin-like 2 OS=Mus musculus OX=10090 GN=Extl2 PE=1 SV=1	16277.62174	16794.04881	17246.91192	17405.84265	17135.52577	17675.67146	16925.5092	16087.49634	17961.50478	17694.3269	0.025020585	0.47539078
Q9ESB3	Histidine-rich glycoprotein	Hrg	sp|Q9ESB3|HRG_MOUSE Histidine-rich glycoprotein OS=Mus musculus OX=10090 GN=Hrg PE=1 SV=2	579507.5274	583937.9899	578714.1566	571512.3825	576008.5096	530352.4665	536351.7341	543083.0078	532523.3321	543660.3752	-0.105466339	2.12E-06
Q9ESH5	WAP four-disulfide core domain protein 1	Wfdc1	sp|Q9ESH5|WFDC1_MOUSE WAP four-disulfide core domain protein 1 OS=Mus musculus OX=10090 GN=Wfdc1 PE=2 SV=1	616.8749893	593.0547314	565.9282966	399.2208496	504.1957252	613.5908122	611.8519656	856.0965131	863.4838002	561.7820148	0.388314807	0.061363836
Q9ESY9	Gamma-interferon-inducible lysosomal thiol reductase	Ifi30	sp|Q9ESY9|GILT_MOUSE Gamma-interferon-inducible lysosomal thiol reductase OS=Mus musculus OX=10090 GN=Ifi30 PE=1 SV=3	3719.262678	3085.501902	3400.852113	3417.676861	4122.499143	4076.919298	3791.31406	3991.400615	3689.018366	3554.749779	0.10635257	0.210511749
Q9ET01	"Glycogen phosphorylase, liver form"	Pygl	"sp|Q9ET01|PYGL_MOUSE Glycogen phosphorylase, liver form OS=Mus musculus OX=10090 GN=Pygl PE=1 SV=4"	6461.433326	6513.124597	6346.732929	6154.711396	6914.740365	5642.693397	6115.923719	7934.022876	5780.466736	8814.38789	0.082100946	0.576397991
Q9ET66	Peptidase inhibitor 16	Pi16	sp|Q9ET66|PI16_MOUSE Peptidase inhibitor 16 OS=Mus musculus OX=10090 GN=Pi16 PE=1 SV=1	133810.2916	134846.133	131190.3901	136225.5474	133970.6972	145690.2583	144739.063	152377.7534	147932.4823	150163.5126	0.145031	2.41E-05
Q9JHC0	Glutathione peroxidase 2	Gpx2	sp|Q9JHC0|GPX2_MOUSE Glutathione peroxidase 2 OS=Mus musculus OX=10090 GN=Gpx2 PE=2 SV=3	3677.30225	3678.673265	4028.012546	4042.302839	3405.681069	2969.578664	3281.26436	3035.074465	3139.272824	3213.123314	-0.268099132	0.001364515	down
Q9JHE3	Neutral ceramidase	Asah2	sp|Q9JHE3|ASAH2_MOUSE Neutral ceramidase OS=Mus musculus OX=10090 GN=Asah2 PE=1 SV=1	562.1185214	640.0185857	598.5275733	605.3260643	649.9543469	701.2745734	867.2298633	689.9276942	670.2485047	933.2532549	0.337704846	0.020109416	up
Q9JHH6	Carboxypeptidase B2	Cpb2	sp|Q9JHH6|CBPB2_MOUSE Carboxypeptidase B2 OS=Mus musculus OX=10090 GN=Cpb2 PE=1 SV=1	175307.6424	176085.2956	173925.0274	173485.6423	172842.7815	126323.8883	129838.3847	123391.5546	125039.5448	126191.4918	-0.466594937	1.82E-10	down
Q9JHI0	Matrix metalloproteinase-19	Mmp19	sp|Q9JHI0|MMP19_MOUSE Matrix metalloproteinase-19 OS=Mus musculus OX=10090 GN=Mmp19 PE=2 SV=1	4639.745932	4266.401798	4942.434857	5211.073767	4379.775272	3285.079675	3375.652629	3284.374496	4445.325414	4008.014494	-0.349353615	0.008744831	down
Q9JHJ0	Tropomodulin-3	Tmod3	sp|Q9JHJ0|TMOD3_MOUSE Tropomodulin-3 OS=Mus musculus OX=10090 GN=Tmod3 PE=1 SV=1	8081.918579	8133.630273	8246.506409	7972.281734	8539.883508	8878.79118	8118.948703	7828.457782	8752.138054	8050.7062	0.022873852	0.581739759
Q9JHJ8	ICOS ligand	Icoslg	sp|Q9JHJ8|ICOSL_MOUSE ICOS ligand OS=Mus musculus OX=10090 GN=Icoslg PE=1 SV=1	35468.84705	33462.71813	32788.73142	33425.35346	32963.15325	41422.62788	38510.20611	38007.59415	40242.21379	35388.65379	0.203469758	0.002063192
Q9JHK5	Pleckstrin	Plek	sp|Q9JHK5|PLEK_MOUSE Pleckstrin OS=Mus musculus OX=10090 GN=Plek PE=1 SV=1	2978.717834	2738.813019	2818.675508	2704.997455	2740.411776	3649.459676	3580.627814	3304.239454	3086.766087	3337.849414	0.278515131	0.000744648	up
Q9JHR7	Insulin-degrading enzyme	Ide	sp|Q9JHR7|IDE_MOUSE Insulin-degrading enzyme OS=Mus musculus OX=10090 GN=Ide PE=1 SV=1	11874.61201	11972.28389	11579.13616	11178.99928	11096.55335	8629.765594	8505.120291	7734.95727	8320.742698	8405.196792	-0.472173678	7.80E-07	down
Q9JHU4	Cytoplasmic dynein 1 heavy chain 1	Dync1h1	sp|Q9JHU4|DYHC1_MOUSE Cytoplasmic dynein 1 heavy chain 1 OS=Mus musculus OX=10090 GN=Dync1h1 PE=1 SV=2	7908.21753	8355.522822	8378.751399	7819.086243	7275.488275	8328.053603	8425.996131	8449.05573	8335.024531	8259.105055	0.072922145	0.080125842
Q9JHW2	Omega-amidase NIT2	Nit2	sp|Q9JHW2|NIT2_MOUSE Omega-amidase NIT2 OS=Mus musculus OX=10090 GN=Nit2 PE=1 SV=1	5408.642417	5891.378371	5176.686745	5808.710932	5529.846349	4656.984269	5161.034256	4962.911498	4595.914737	5757.088305	-0.146240393	0.061713985
Q9JHW9	Aldehyde dehydrogenase family 1 member A3	Aldh1a3	sp|Q9JHW9|AL1A3_MOUSE Aldehyde dehydrogenase family 1 member A3 OS=Mus musculus OX=10090 GN=Aldh1a3 PE=1 SV=1	3296.823238	3151.399032	3410.184857	3120.605756	3142.323867	4243.622376	3723.404349	4004.193232	3914.482297	3869.976819	0.293296063	0.000103948	up
Q9JII6	Alcohol dehydrogenase [NADP(+)]	Akr1a1	sp|Q9JII6|AK1A1_MOUSE Alcohol dehydrogenase [NADP(+)] OS=Mus musculus OX=10090 GN=Akr1a1 PE=1 SV=3	44133.10832	44855.72931	42800.89977	43538.39172	43571.34973	37441.3056	37101.13151	39957.68826	39285.54103	42413.5857	-0.157948978	0.002116179
Q9JJH1	Ribonuclease 4	Rnase4	sp|Q9JJH1|RNAS4_MOUSE Ribonuclease 4 OS=Mus musculus OX=10090 GN=Rnase4 PE=1 SV=1	19070.25831	16362.51009	19911.41049	20360.04975	18988.84945	18983.57031	25284.42632	18609.61805	18151.57917	20417.04732	0.099384535	0.387505453
Q9JJN5	Carboxypeptidase N catalytic chain	Cpn1	sp|Q9JJN5|CBPN_MOUSE Carboxypeptidase N catalytic chain OS=Mus musculus OX=10090 GN=Cpn1 PE=1 SV=1	205587.1942	199683.8549	205917.6757	215502.7581	213810.4968	210045.8788	216054.6441	220688.2499	218228.5026	257181.8622	0.109048999	0.102527093
Q9JJU8	SH3 domain-binding glutamic acid-rich-like protein	Sh3bgrl	sp|Q9JJU8|SH3L1_MOUSE SH3 domain-binding glutamic acid-rich-like protein OS=Mus musculus OX=10090 GN=Sh3bgrl PE=1 SV=1	2670.81902	2761.070309	2677.004446	3156.429036	3076.741843	3468.453062	3025.097297	3367.370501	3402.226566	3438.189603	0.219710876	0.006976602
Q9JK38	Glucosamine 6-phosphate N-acetyltransferase	Gnpnat1	sp|Q9JK38|GNA1_MOUSE Glucosamine 6-phosphate N-acetyltransferase OS=Mus musculus OX=10090 GN=Gnpnat1 PE=1 SV=1	2343.168564	2395.137131	2599.169356	2370.452674	2366.379061	2520.818093	2088.794742	2517.12947	2243.507882	2643.857733	-0.007210834	0.917371961
Q9JKF1	Ras GTPase-activating-like protein IQGAP1	Iqgap1	sp|Q9JKF1|IQGA1_MOUSE Ras GTPase-activating-like protein IQGAP1 OS=Mus musculus OX=10090 GN=Iqgap1 PE=1 SV=2	24070.5426	23331.27737	24381.79513	22657.0113	23701.21259	22710.72185	24252.28177	22863.42333	22116.88799	22408.19044	-0.047044616	0.149341932
Q9JKR6	Hypoxia up-regulated protein 1	Hyou1	sp|Q9JKR6|HYOU1_MOUSE Hypoxia up-regulated protein 1 OS=Mus musculus OX=10090 GN=Hyou1 PE=1 SV=1	18872.74188	17480.23427	18249.24869	18287.34776	17969.10043	17153.95257	18078.10522	17213.8707	16480.81478	16590.24922	-0.087413119	0.01878729
Q9JKV1	Proteasomal ubiquitin receptor ADRM1	Adrm1	sp|Q9JKV1|ADRM1_MOUSE Proteasomal ubiquitin receptor ADRM1 OS=Mus musculus OX=10090 GN=Adrm1 PE=1 SV=2	3151.568334	3202.13399	2682.604093	3400.299173	2650.505463	3942.630707	2993.634541	3850.473814	3307.609425	3994.814781	0.261809098	0.041973704
Q9JKV7	Exostosin-like 1	Extl1	sp|Q9JKV7|EXTL1_MOUSE Exostosin-like 1 OS=Mus musculus OX=10090 GN=Extl1 PE=2 SV=2	4691.345918	4397.904478	4254.611584	4343.257227	4646.968227	5198.66637	5214.199045	5086.573465	5495.145124	5464.233659	0.244501287	0.000109887
Q9JL35	High mobility group nucleosome-binding domain-containing protein 5	Hmgn5	sp|Q9JL35|HMGN5_MOUSE High mobility group nucleosome-binding domain-containing protein 5 OS=Mus musculus OX=10090 GN=Hmgn5 PE=1 SV=2	22368.49913	23406.1163	22665.50341	22817.1967	22844.24919	15582.6217	15766.68292	15681.87677	15637.55657	16001.85524	-0.536422209	2.30E-10	down
Q9JLJ2	4-trimethylaminobutyraldehyde dehydrogenase	Aldh9a1	sp|Q9JLJ2|AL9A1_MOUSE 4-trimethylaminobutyraldehyde dehydrogenase OS=Mus musculus OX=10090 GN=Aldh9a1 PE=1 SV=1	11123.29354	11112.12223	11747.12556	13402.17847	11646.65649	9444.964228	9991.657651	9954.320371	8790.257945	8264.586292	-0.345934255	0.001579812	down
Q9JLV5	Cullin-3	Cul3	sp|Q9JLV5|CUL3_MOUSE Cullin-3 OS=Mus musculus OX=10090 GN=Cul3 PE=1 SV=1	5183.908415	4947.727582	4873.932512	5035.258155	5283.048374	3571.15039	3563.702305	3446.830335	3049.276276	3136.050414	-0.594872764	1.25E-06	down
Q9JM76	Actin-related protein 2/3 complex subunit 3	Arpc3	sp|Q9JM76|ARPC3_MOUSE Actin-related protein 2/3 complex subunit 3 OS=Mus musculus OX=10090 GN=Arpc3 PE=1 SV=3	6510.103642	5822.954213	5492.973458	5984.138215	6157.13233	5424.127138	6042.302946	5432.806174	5576.740594	4997.321784	-0.125359054	0.069715849
Q9JM99	Proteoglycan 4	Prg4	sp|Q9JM99|PRG4_MOUSE Proteoglycan 4 OS=Mus musculus OX=10090 GN=Prg4 PE=1 SV=2	145283.2554	142864.5891	145086.8467	144642.5621	144467.5633	79320.8234	80758.56149	74643.3621	79245.26857	75143.28039	-0.89250482	2.33E-11	down
Q9QUH0	Glutaredoxin-1	Glrx	sp|Q9QUH0|GLRX1_MOUSE Glutaredoxin-1 OS=Mus musculus OX=10090 GN=Glrx PE=1 SV=3	5927.193918	5642.660443	5564.648936	5919.287399	5798.723293	5469.713227	5048.993615	4662.857018	4925.762062	4899.554419	-0.20637194	0.000953362
Q9QUM0	Integrin alpha-IIb	Itga2b	sp|Q9QUM0|ITA2B_MOUSE Integrin alpha-IIb OS=Mus musculus OX=10090 GN=Itga2b PE=1 SV=2	47181.85471	47536.32348	48450.01004	47235.27659	49171.54941	53431.42371	51750.52315	51742.49696	53860.36123	51868.15966	0.132680415	5.95E-05
Q9QUM9	Proteasome subunit alpha type-6	Psma6	sp|Q9QUM9|PSA6_MOUSE Proteasome subunit alpha type-6 OS=Mus musculus OX=10090 GN=Psma6 PE=1 SV=1	74250.11074	78470.06916	72475.29433	76912.29169	76285.6468	92199.15072	87729.17151	94130.78252	91730.32062	94751.56564	0.283442597	7.59E-06	up
Q9QUN9	Dickkopf-related protein 3	Dkk3	sp|Q9QUN9|DKK3_MOUSE Dickkopf-related protein 3 OS=Mus musculus OX=10090 GN=Dkk3 PE=2 SV=1	32583.59512	33337.33864	33422.42477	32321.53044	32996.83304	34416.98247	33407.63236	34301.89532	36799.87207	34604.50136	0.075687226	0.018420278
Q9QUR6	Prolyl endopeptidase	Prep	sp|Q9QUR6|PPCE_MOUSE Prolyl endopeptidase OS=Mus musculus OX=10090 GN=Prep PE=1 SV=1	2154.724662	2032.800109	1996.180731	2263.176997	2261.316845	1622.57663	1362.243897	1142.807149	1471.868867	1264.152157	-0.641668283	5.73E-05	down
Q9QUR8	Semaphorin-7A	Sema7a	sp|Q9QUR8|SEM7A_MOUSE Semaphorin-7A OS=Mus musculus OX=10090 GN=Sema7a PE=1 SV=1	18568.43428	17275.15618	17623.02153	18285.40611	18608.08078	18562.69649	18648.17299	17391.71928	17371.32905	16705.46705	-0.027087087	0.486426085
Q9QWK4	CD5 antigen-like	Cd5l	sp|Q9QWK4|CD5L_MOUSE CD5 antigen-like OS=Mus musculus OX=10090 GN=Cd5l PE=1 SV=3	582210.3838	594162.7363	588270.887	583463.1842	589096.8479	672945.3403	663718.7868	665850.5323	680119.7714	652714.6127	0.183394258	2.72E-07
Q9QWR8	Alpha-N-acetylgalactosaminidase	Naga	sp|Q9QWR8|NAGAB_MOUSE Alpha-N-acetylgalactosaminidase OS=Mus musculus OX=10090 GN=Naga PE=1 SV=2	26667.55285	26769.98012	25784.50663	26892.70161	26958.79617	35367.80743	35253.86275	35146.41608	37225.17665	36230.97445	0.429542044	3.28E-08	up
Q9QX15		Clca3a1	sp|Q9QX15|CA3A1_MOUSE Calcium-activated chloride channel regulator 3A-1 OS=Mus musculus OX=10090 GN=Clca3a1 PE=1 SV=1	46174.42642	43890.59878	46723.4523	44097.58439	44398.37554	42276.7239	46015.57915	41769.45569	42727.88274	43345.39593	-0.059814691	0.088445246
Q9QXC1	Fetuin-B	Fetub	sp|Q9QXC1|FETUB_MOUSE Fetuin-B OS=Mus musculus OX=10090 GN=Fetub PE=1 SV=1	125125.2391	123542.5398	123042.9041	122954.4298	123717.074	141769.6488	138716.4892	138097.8643	140003.965	146695.7914	0.189705056	4.39E-06
Q9QXD6	"Fructose-1,6-bisphosphatase 1"	Fbp1	"sp|Q9QXD6|F16P1_MOUSE Fructose-1,6-bisphosphatase 1 OS=Mus musculus OX=10090 GN=Fbp1 PE=1 SV=3"	22067.97174	22522.62823	22280.99433	22432.75174	23250.2777	22219.8739	21700.99489	21836.89379	22483.38501	21965.21703	-0.030417779	0.090663187
Q9QXH4	Integrin alpha-X	Itgax	sp|Q9QXH4|ITAX_MOUSE Integrin alpha-X OS=Mus musculus OX=10090 GN=Itgax PE=1 SV=1	12325.40309	12074.33696	11569.80341	12142.05332	11993.74538	12999.75302	13439.685	12470.20178	13597.14475	13129.23978	0.126994632	0.001430217
Q9QXS1	Plectin	Plec	sp|Q9QXS1|PLEC_MOUSE Plectin OS=Mus musculus OX=10090 GN=Plec PE=1 SV=3	29591.55202	17890.39044	28705.65568	22389.06482	20876.78847	15006.36415	17522.57471	14554.46236	10854.19278	16466.08243	-0.683002724	0.007512952	down
Q9QYB1	Chloride intracellular channel protein 4	Clic4	sp|Q9QYB1|CLIC4_MOUSE Chloride intracellular channel protein 4 OS=Mus musculus OX=10090 GN=Clic4 PE=1 SV=3	8012.26805	8017.775732	8571.192592	8681.369105	9685.744611	6284.911861	6465.129164	6043.00362	6408.447317	5485.711158	-0.485637219	0.000119865	down
Q9QYG0	Protein NDRG2	Ndrg2	sp|Q9QYG0|NDRG2_MOUSE Protein NDRG2 OS=Mus musculus OX=10090 GN=Ndrg2 PE=1 SV=1	14053.90809	14784.08915	14238.96836	14194.36808	14721.8079	8958.54111	8210.948711	8447.39165	9090.49147	8387.075153	-0.740357458	5.97E-09	down
Q9QZD9	Eukaryotic translation initiation factor 3 subunit I	Eif3i	sp|Q9QZD9|EIF3I_MOUSE Eukaryotic translation initiation factor 3 subunit I OS=Mus musculus OX=10090 GN=Eif3i PE=1 SV=1	16066.87455	15339.06351	15403.69487	14687.54495	15241.97346	11589.98007	10770.0234	10877.88494	10729.22675	10238.83825	-0.501511499	4.79E-07	down
Q9QZF2	Glypican-1	Gpc1	sp|Q9QZF2|GPC1_MOUSE Glypican-1 OS=Mus musculus OX=10090 GN=Gpc1 PE=1 SV=1	10550.5904	10525.07405	10727.98986	11068.32573	11424.93125	9700.061099	10129.24231	10513.86737	10466.90309	10174.18203	-0.090818325	0.018607638
Q9R013	Cathepsin F	Ctsf	sp|Q9R013|CATF_MOUSE Cathepsin F OS=Mus musculus OX=10090 GN=Ctsf PE=1 SV=1	1415.597399	1564.036307	1156.793687	1565.351145	1405.288996	1628.133399	1795.038512	1595.436992	1772.732473	1855.230823	0.282873903	0.009016054	up
Q9R069	Basal cell adhesion molecule	Bcam	sp|Q9R069|BCAM_MOUSE Basal cell adhesion molecule OS=Mus musculus OX=10090 GN=Bcam PE=1 SV=1	2670.724515	2854.181593	3340.842565	2599.663419	2904.600724	3542.543319	2950.541987	3029.666204	3036.254605	2780.664926	0.094206196	0.316831182
Q9R097	Kunitz-type protease inhibitor 1	Spint1	sp|Q9R097|SPIT1_MOUSE Kunitz-type protease inhibitor 1 OS=Mus musculus OX=10090 GN=Spint1 PE=1 SV=2	36190.86882	34547.39655	35294.57333	34072.89081	36056.0801	40228.95152	40189.25816	37469.8882	41351.15608	38534.21247	0.166947691	0.000657978
Q9R098	Hepatocyte growth factor activator	Hgfac	sp|Q9R098|HGFA_MOUSE Hepatocyte growth factor activator OS=Mus musculus OX=10090 GN=Hgfac PE=1 SV=1	231443.8902	232817.0874	231246.7444	232472.7023	236993.4149	278589.6568	285096.1844	274136.4291	281677.6442	276556.3559	0.261059535	2.64E-08
Q9R0B9	"Procollagen-lysine,2-oxoglutarate 5-dioxygenase 2"	Plod2	"sp|Q9R0B9|PLOD2_MOUSE Procollagen-lysine,2-oxoglutarate 5-dioxygenase 2 OS=Mus musculus OX=10090 GN=Plod2 PE=1 SV=2"	8346.7229	8230.143326	8446.040487	8955.043434	8204.021215	9026.251372	9811.084273	9234.293624	8324.208143	8713.823976	0.096809936	0.073899516
Q9R0E2	"Procollagen-lysine,2-oxoglutarate 5-dioxygenase 1"	Plod1	"sp|Q9R0E2|PLOD1_MOUSE Procollagen-lysine,2-oxoglutarate 5-dioxygenase 1 OS=Mus musculus OX=10090 GN=Plod1 PE=1 SV=1"	77676.879	75266.57446	75459.90603	76561.82545	76762.77708	73817.56375	75736.98097	71494.09013	75596.05031	74285.29906	-0.041397976	0.040861721
Q9R0G6	Cartilage oligomeric matrix protein	Comp	sp|Q9R0G6|COMP_MOUSE Cartilage oligomeric matrix protein OS=Mus musculus OX=10090 GN=Comp PE=1 SV=2	47335.89862	48891.19957	49412.216	49438.06854	49938.70005	55821.86354	57987.00219	55505.39855	56175.90836	57621.22093	0.20849336	3.22E-06
Q9R0M5	Thiamin pyrophosphokinase 1	Tpk1	sp|Q9R0M5|TPK1_MOUSE Thiamin pyrophosphokinase 1 OS=Mus musculus OX=10090 GN=Tpk1 PE=1 SV=1	14378.06184	14883.22643	15287.03557	15086.55222	15253.20005	13305.37533	13504.06424	12690.69242	12294.97766	13424.55538	-0.199428995	0.000151658
Q9R0P3	S-formylglutathione hydrolase	Esd	sp|Q9R0P3|ESTD_MOUSE S-formylglutathione hydrolase OS=Mus musculus OX=10090 GN=Esd PE=1 SV=1	39662.9997	37936.53066	38923.14441	37605.70699	37381.75383	27119.09215	27971.74029	25499.95056	28456.55148	25994.4853	-0.504014498	2.41E-07	down
Q9R0P5	Destrin	Dstn	sp|Q9R0P5|DEST_MOUSE Destrin OS=Mus musculus OX=10090 GN=Dstn PE=1 SV=3	29660.54101	29234.80492	29622.13119	29819.72573	30433.42724	24671.02657	25339.46018	24502.54243	24615.15856	25013.45579	-0.26110259	4.35E-08
Q9R0Q1	Synaptotagmin-like protein 4	Sytl4	sp|Q9R0Q1|SYTL4_MOUSE Synaptotagmin-like protein 4 OS=Mus musculus OX=10090 GN=Sytl4 PE=1 SV=1	9219.386388	8716.304749	8975.113776	8972.615287	9442.501725	12204.31179	12113.68039	15135.85042	12520.75663	16028.70212	0.585268422	0.000613375	up
Q9R0X2	ADAM DEC1	Adamdec1	sp|Q9R0X2|ADEC1_MOUSE ADAM DEC1 OS=Mus musculus OX=10090 GN=Adamdec1 PE=2 SV=1	18396.43433	16028.16476	18165.25399	17074.79282	17637.91588	19828.40504	20981.40116	17854.54162	18999.03791	18699.96603	0.142460587	0.028579578
Q9R0Y5	Adenylate kinase isoenzyme 1	Ak1	sp|Q9R0Y5|KAD1_MOUSE Adenylate kinase isoenzyme 1 OS=Mus musculus OX=10090 GN=Ak1 PE=1 SV=1	42166.44954	41901.04973	41737.90016	42603.49147	43213.03425	25573.48706	25242.89133	24502.54243	22970.64754	23926.15741	-0.792059174	7.24E-10	down
Q9R100	Cadherin-17	Cdh17	sp|Q9R100|CAD17_MOUSE Cadherin-17 OS=Mus musculus OX=10090 GN=Cdh17 PE=1 SV=1	31996.71617	32608.38808	32579.67794	32741.89576	32554.31809	33585.52514	33738.87392	32247.7962	33873.14652	32696.1361	0.032141304	0.066661403
Q9R111	Guanine deaminase	Gda	sp|Q9R111|GUAD_MOUSE Guanine deaminase OS=Mus musculus OX=10090 GN=Gda PE=1 SV=1	26873.57477	27709.84036	26900.70288	27380.05355	27788.62863	22116.97076	22322.98139	21854.57465	22184.09661	21932.77705	-0.307625878	7.40E-09	down
Q9R182	Angiopoietin-related protein 3	Angptl3	sp|Q9R182|ANGL3_MOUSE Angiopoietin-related protein 3 OS=Mus musculus OX=10090 GN=Angptl3 PE=1 SV=1	9478.898402	7992.602639	8838.855705	9234.542686	8559.810714	11149.55466	10360.69605	9999.874569	10760.73079	10231.67909	0.251454351	0.000958382
Q9R1E6	Ectonucleotide pyrophosphatase/phosphodiesterase family member 2	Enpp2	sp|Q9R1E6|ENPP2_MOUSE Ectonucleotide pyrophosphatase/phosphodiesterase family member 2 OS=Mus musculus OX=10090 GN=Enpp2 PE=1 SV=3	77323.42855	77617.68298	78697.43512	78390.85147	79180.23714	86364.54298	92096.57591	89960.18126	92368.80255	89367.64888	0.202488759	6.57E-06
Q9R1P0	Proteasome subunit alpha type-4	Psma4	sp|Q9R1P0|PSA4_MOUSE Proteasome subunit alpha type-4 OS=Mus musculus OX=10090 GN=Psma4 PE=1 SV=1	81136.72417	78976.44681	80677.84351	80874.21058	80624.72567	86780.27164	84887.13969	86226.40107	84846.68733	87966.01836	0.098469457	4.07E-05
Q9R1P1	Proteasome subunit beta type-3	Psmb3	sp|Q9R1P1|PSB3_MOUSE Proteasome subunit beta type-3 OS=Mus musculus OX=10090 GN=Psmb3 PE=1 SV=1	18241.44536	16782.3856	17078.92252	17417.49249	17002.67773	14848.92235	15399.09825	15983.49132	15565.09728	15905.65395	-0.155125797	0.000645174
Q9R1P3	Proteasome subunit beta type-2	Psmb2	sp|Q9R1P3|PSB2_MOUSE Proteasome subunit beta type-2 OS=Mus musculus OX=10090 GN=Psmb2 PE=1 SV=1	7791.314266	7918.055296	7325.924487	7739.576035	8157.992177	7855.110795	8004.727476	7611.399307	8160.702162	8042.316552	0.027214767	0.396556499
Q9R1P4	Proteasome subunit alpha type-1	Psma1	sp|Q9R1P4|PSA1_MOUSE Proteasome subunit alpha type-1 OS=Mus musculus OX=10090 GN=Psma1 PE=1 SV=1	59982.62029	62188.2296	59830.35874	59122.00409	60696.58446	68708.42311	69023.88791	68307.37634	66444.12595	64726.69346	0.159962049	8.13E-05
Q9WTP6	"Adenylate kinase 2, mitochondrial"	Ak2	"sp|Q9WTP6|KAD2_MOUSE Adenylate kinase 2, mitochondrial OS=Mus musculus OX=10090 GN=Ak2 PE=1 SV=5"	10453.24977	11653.48951	10696.25853	10886.78228	10402.37558	4245.371729	4643.092907	3994.000741	4528.706113	4320.333123	-1.315631327	5.84E-09	down
Q9WTQ5	A-kinase anchor protein 12	Akap12	sp|Q9WTQ5|AKA12_MOUSE A-kinase anchor protein 12 OS=Mus musculus OX=10090 GN=Akap12 PE=1 SV=1	1331.582039	1226.289217	1220.443004	1158.286065	1363.189266	1319.115285	1329.327416	1307.135079	1313.61356	1452.52772	0.093526601	0.10871881
Q9WTR5	Cadherin-13	Cdh13	sp|Q9WTR5|CAD13_MOUSE Cadherin-13 OS=Mus musculus OX=10090 GN=Cdh13 PE=1 SV=2	3895.987902	3945.469168	4414.668153	3973.471658	4095.181096	4085.87187	4594.704641	4170.705268	4474.414146	4380.29114	0.094853437	0.0709347
Q9WTS2	"Alpha-(1,6)-fucosyltransferase"	Fut8	"sp|Q9WTS2|FUT8_MOUSE Alpha-(1,6)-fucosyltransferase OS=Mus musculus OX=10090 GN=Fut8 PE=1 SV=2"	6617.650864	6694.584688	6678.41867	6537.311797	7766.55824	7520.675607	6705.305254	7038.539662	6921.64817	7282.102583	0.048550773	0.408131763
Q9WU60	Attractin	Atrn	sp|Q9WU60|ATRN_MOUSE Attractin OS=Mus musculus OX=10090 GN=Atrn PE=1 SV=3	10423.95308	11222.92272	11400.88074	11083.85886	10913.18564	11653.78002	11846.81806	11964.73739	12423.0941	13113.5791	0.14825044	0.004904395
Q9WU78	Programmed cell death 6-interacting protein	Pdcd6ip	sp|Q9WU78|PDC6I_MOUSE Programmed cell death 6-interacting protein OS=Mus musculus OX=10090 GN=Pdcd6ip PE=1 SV=3	31675.39758	32032.03118	31547.47639	30913.84056	31134.15386	27056.32123	26495.17133	26677.28738	26571.5596	27123.1726	-0.232135996	4.40E-08
Q9WUA3	"ATP-dependent 6-phosphofructokinase, platelet type"	Pfkp	"sp|Q9WUA3|PFKAP_MOUSE ATP-dependent 6-phosphofructokinase, platelet type OS=Mus musculus OX=10090 GN=Pfkp PE=1 SV=1"	28486.7831	31490.6639	29673.46129	31707.97181	29548.39735	26209.42843	26297.88012	25557.15332	26339.47982	24979.8972	-0.222004957	0.0002041
Q9WUB3	"Glycogen phosphorylase, muscle form"	Pygm	"sp|Q9WUB3|PYGM_MOUSE Glycogen phosphorylase, muscle form OS=Mus musculus OX=10090 GN=Pygm PE=1 SV=3"	60732.04865	62685.85984	62007.68804	62327.65373	62402.09131	37976.4019	37317.11347	35574.91676	36378.76804	37040.85513	-0.751028406	4.57E-11	down
Q9WUL7	ADP-ribosylation factor-like protein 3	Arl3	sp|Q9WUL7|ARL3_MOUSE ADP-ribosylation factor-like protein 3 OS=Mus musculus OX=10090 GN=Arl3 PE=1 SV=1	2605.326731	2534.901251	2587.503426	2669.562502	2646.66971	1998.481781	2266.252995	1874.066438	2001.871875	2121.126733	-0.346098534	4.70E-05	down
Q9WUM4	Coronin-1C	Coro1c	sp|Q9WUM4|COR1C_MOUSE Coronin-1C OS=Mus musculus OX=10090 GN=Coro1c PE=1 SV=2	12362.26022	11807.05509	11242.22408	12290.58887	11569.94143	13770.4975	13126.09581	13316.80264	13847.07682	12493.86377	0.167180237	0.002034889
Q9WUU7	Cathepsin Z	Ctsz	sp|Q9WUU7|CATZ_MOUSE Cathepsin Z OS=Mus musculus OX=10090 GN=Ctsz PE=1 SV=1	121259.9655	118070.5509	120980.3676	120566.2111	117729.5568	125078.7604	125653.7342	124681.2168	127349.8412	122779.7016	0.063501335	0.000925828
Q9WUZ9	Ectonucleoside triphosphate diphosphohydrolase 5	Entpd5	sp|Q9WUZ9|ENTP5_MOUSE Ectonucleoside triphosphate diphosphohydrolase 5 OS=Mus musculus OX=10090 GN=Entpd5 PE=1 SV=1	32335.04574	33110.878	32483.55067	32407.93347	34839.86567	30000.37992	31980.90539	29768.31655	31710.91907	30265.37543	-0.103654984	0.008287366
Q9WV32	Actin-related protein 2/3 complex subunit 1B	Arpc1b	sp|Q9WV32|ARC1B_MOUSE Actin-related protein 2/3 complex subunit 1B OS=Mus musculus OX=10090 GN=Arpc1b PE=1 SV=4	8735.234877	8560.406524	9079.920497	7888.69408	8537.076859	7411.906993	7426.560389	7287.839693	7662.62325	7986.609289	-0.180203359	0.002382426
Q9WV54	Acid ceramidase	Asah1	sp|Q9WV54|ASAH1_MOUSE Acid ceramidase OS=Mus musculus OX=10090 GN=Asah1 PE=1 SV=1	4443.363571	4906.711964	5854.617309	4689.840183	4982.736965	5095.351623	5140.993622	5184.130173	5388.976501	4482.644846	0.02385847	0.777220534
Q9WV56	Growth/differentiation factor 2	Gdf2	sp|Q9WV56|GDF2_MOUSE Growth/differentiation factor 2 OS=Mus musculus OX=10090 GN=Gdf2 PE=1 SV=2	2907.933238	3143.915139	3296.885339	3007.699319	3030.80636	2742.265639	2750.447163	3005.53704	2723.734503	2597.435014	-0.155037423	0.010293623
Q9WV69	Dematin	Dmtn	sp|Q9WV69|DEMA_MOUSE Dematin OS=Mus musculus OX=10090 GN=Dmtn PE=1 SV=1	7213.791354	6995.787056	6825.689379	7709.383514	6879.563701	5152.874475	5326.966548	5483.456618	5386.351164	5503.497212	-0.407767105	7.52E-06	down
Q9WVA4	Transgelin-2	Tagln2	sp|Q9WVA4|TAGL2_MOUSE Transgelin-2 OS=Mus musculus OX=10090 GN=Tagln2 PE=1 SV=4	134434.0277	131599.8732	133252.9266	129653.0919	136169.2387	108501.0653	113847.4128	106001.9154	110085.6259	108971.4597	-0.28097599	7.29E-07	down
Q9WVB4	Slit homolog 3 protein	Slit3	sp|Q9WVB4|SLIT3_MOUSE Slit homolog 3 protein OS=Mus musculus OX=10090 GN=Slit3 PE=2 SV=2	4677.453614	4292.158051	4224.186837	4188.120094	4337.394877	4461.0567	5093.332219	4701.02686	4872.415217	5175.741631	0.162189904	0.010896186
Q9WVE8	Protein kinase C and casein kinase substrate in neurons protein 2	Pacsin2	sp|Q9WVE8|PACN2_MOUSE Protein kinase C and casein kinase substrate in neurons protein 2 OS=Mus musculus OX=10090 GN=Pacsin2 PE=1 SV=1	11330.26051	11843.98859	10756.92136	11284.81872	11218.17479	8232.250784	7558.33015	7688.051006	7929.252463	7498.443639	-0.536563976	2.35E-07	down
Q9WVH9	Fibulin-5	Fbln5	sp|Q9WVH9|FBLN5_MOUSE Fibulin-5 OS=Mus musculus OX=10090 GN=Fbln5 PE=1 SV=1	11940.76583	12625.42358	11820.85424	13707.01614	12062.97605	12847.45638	11324.51554	11980.33814	12587.96526	13829.49573	0.009548119	0.883559043
Q9WVJ2	26S proteasome non-ATPase regulatory subunit 13	Psmd13	sp|Q9WVJ2|PSD13_MOUSE 26S proteasome non-ATPase regulatory subunit 13 OS=Mus musculus OX=10090 GN=Psmd13 PE=1 SV=1	25363.3774	26900.21928	25918.89816	25479.1868	25007.23978	10463.19075	11182.25819	9485.465745	10085.9142	10016.79224	-1.32850086	3.90E-10	down
Q9WVJ3	Carboxypeptidase Q	Cpq	sp|Q9WVJ3|CBPQ_MOUSE Carboxypeptidase Q OS=Mus musculus OX=10090 GN=Cpq PE=1 SV=1	64271.27841	62456.4834	62502.3235	63716.89801	65723.29225	79322.88146	75807.59046	79981.93973	82539.54128	83154.8349	0.330842485	3.22E-06	up
Q9WVJ9	EGF-containing fibulin-like extracellular matrix protein 2	Efemp2	sp|Q9WVJ9|FBLN4_MOUSE EGF-containing fibulin-like extracellular matrix protein 2 OS=Mus musculus OX=10090 GN=Efemp2 PE=1 SV=1	21964.96078	20675.95349	21814.3571	21003.70381	22454.12503	22626.34128	23678.06051	22338.19799	23102.96452	23463.04885	0.094378566	0.007461239
Q9WVK4	EH domain-containing protein 1	Ehd1	sp|Q9WVK4|EHD1_MOUSE EH domain-containing protein 1 OS=Mus musculus OX=10090 GN=Ehd1 PE=1 SV=1	31563.88113	31236.01717	30403.28191	32241.92315	30836.6491	25726.81273	25542.98164	24952.88416	24072.23889	24581.66858	-0.323646337	5.41E-07	down
Q9WVL0	Maleylacetoacetate isomerase	Gstz1	sp|Q9WVL0|MAAI_MOUSE Maleylacetoacetate isomerase OS=Mus musculus OX=10090 GN=Gstz1 PE=1 SV=1	12921.73259	12233.73415	12869.85473	11828.47826	12043.32951	6572.937735	6516.217204	6779.87918	6323.596429	6332.506294	-0.928317373	7.29E-09	down
Q9Z0J1	Reversion-inducing cysteine-rich protein with Kazal motifs	Reck	sp|Q9Z0J1|RECK_MOUSE Reversion-inducing cysteine-rich protein with Kazal motifs OS=Mus musculus OX=10090 GN=Reck PE=1 SV=2	49462.27164	48775.53942	50198.96637	50490.43808	49884.43817	56559.67901	57461.58454	55243.3059	55358.90352	54326.88583	0.164954348	1.11E-05
Q9Z0K8	Pantetheinase	Vnn1	sp|Q9Z0K8|VNN1_MOUSE Pantetheinase OS=Mus musculus OX=10090 GN=Vnn1 PE=1 SV=3	24835.09183	23266.15779	22907.22149	22764.77239	23250.2777	27965.98494	27353.90729	27212.91323	27107.12832	27858.10577	0.232612515	8.45E-06
Q9Z0L8	Gamma-glutamyl hydrolase	Ggh	sp|Q9Z0L8|GGH_MOUSE Gamma-glutamyl hydrolase OS=Mus musculus OX=10090 GN=Ggh PE=1 SV=2	41374.49372	42441.44508	42466.78751	42699.60271	41937.8802	44423.28329	43845.37582	43736.1906	45371.07191	45480.841	0.079419408	0.00061055
Q9Z0M6	CD97 antigen	Cd97	sp|Q9Z0M6|CD97_MOUSE CD97 antigen OS=Mus musculus OX=10090 GN=Cd97 PE=1 SV=2	103559.0914	107214.0474	104956.0452	111566.704	105576.768	103078.0701	101913.3712	100076.7495	102750.4347	99220.45147	-0.071693866	0.011086797
Q9Z0T9	Integrin beta-6	Itgb6	sp|Q9Z0T9|ITB6_MOUSE Integrin beta-6 OS=Mus musculus OX=10090 GN=Itgb6 PE=1 SV=1	7744.817576	9131.12621	8468.905712	8571.763459	8167.534782	9906.793497	9527.296441	9182.499125	9439.661275	9096.72751	0.164071983	0.005606204
Q9Z0Z4	Hephaestin	Heph	sp|Q9Z0Z4|HEPH_MOUSE Hephaestin OS=Mus musculus OX=10090 GN=Heph PE=1 SV=3	22926.08139	22266.03763	23296.39694	22663.80705	23433.64542	24159.59799	24745.5098	25073.52999	24706.52028	23131.93741	0.088286221	0.006966115
Q9Z121	C-C motif chemokine 8	Ccl8	sp|Q9Z121|CCL8_MOUSE C-C motif chemokine 8 OS=Mus musculus OX=10090 GN=Ccl8 PE=3 SV=1	23278.58678	19927.56426	21524.10875	20694.01204	20227.51707	23335.34388	24723.70393	24245.65003	21963.56831	25132.02948	0.176489214	0.010323818
Q9Z126	Platelet factor 4	Pf4	sp|Q9Z126|PLF4_MOUSE Platelet factor 4 OS=Mus musculus OX=10090 GN=Pf4 PE=1 SV=1	35046.40761	38122.17007	36830.74308	37736.76778	36865.33047	65522.54205	59958.87593	66188.79411	61814.08184	68227.97322	0.801357305	1.36E-07	up
Q9Z1P8	Angiopoietin-related protein 4	Angptl4	sp|Q9Z1P8|ANGL4_MOUSE Angiopoietin-related protein 4 OS=Mus musculus OX=10090 GN=Angptl4 PE=2 SV=1	33550.38606	32866.92254	33651.07701	32925.38085	33047.35271	34322.31158	35668.17429	35772.52629	34928.53195	35499.39714	0.08559919	0.000208009
Q9Z1Q9	Valine--tRNA ligase	Vars	sp|Q9Z1Q9|SYVC_MOUSE Valine--tRNA ligase OS=Mus musculus OX=10090 GN=Vars PE=1 SV=1	27263.88235	26435.6348	27000.56325	26016.0506	25962.43588	18946.52518	19766.50264	19361.57434	18920.27781	20028.88627	-0.451525246	2.85E-08	down
Q9Z1R3	Apolipoprotein M	Apom	sp|Q9Z1R3|APOM_MOUSE Apolipoprotein M OS=Mus musculus OX=10090 GN=Apom PE=1 SV=1	78976.32918	80720.09653	78363.32286	85408.91363	76454.98127	90044.35908	94943.7996	127780.5664	89613.24896	140442.7072	0.440761743	0.029072316	up
Q9Z1T2	Thrombospondin-4	Thbs4	sp|Q9Z1T2|TSP4_MOUSE Thrombospondin-4 OS=Mus musculus OX=10090 GN=Thbs4 PE=1 SV=1	94618.87417	95896.84705	98861.76298	98363.5438	98887.58866	116650.9936	116287.5936	119928.1874	117237.0436	122119.716	0.283320661	4.10E-07	up
Q9Z1Z2	Serine-threonine kinase receptor-associated protein	Strap	sp|Q9Z1Z2|STRAP_MOUSE Serine-threonine kinase receptor-associated protein OS=Mus musculus OX=10090 GN=Strap PE=1 SV=2	7470.846226	8663.237148	8678.425827	7732.877373	8105.882066	5726.353645	5611.377405	5421.053607	5757.468785	5557.079097	-0.534100043	8.14E-06	down
Q9Z204	Heterogeneous nuclear ribonucleoproteins C1/C2	Hnrnpc	sp|Q9Z204|HNRPC_MOUSE Heterogeneous nuclear ribonucleoproteins C1/C2 OS=Mus musculus OX=10090 GN=Hnrnpc PE=1 SV=1	11111.95288	10594.08137	11388.74817	10911.05279	11232.20804	7931.053309	7588.235345	7494.705676	7751.569663	8038.401383	-0.509458126	5.60E-08	down
Q9Z2I9	"Succinyl-CoA ligase [ADP-forming] subunit beta, mitochondrial"	Sucla2	"sp|Q9Z2I9|SUCB1_MOUSE Succinate--CoA ligase [ADP-forming] subunit beta, mitochondrial OS=Mus musculus OX=10090 GN=Sucla2 PE=1 SV=2"	120513.3723	122638.6411	118712.5106	118042.0775	115933.3017	51090.3774	50455.66978	49872.48672	44634.92745	47992.14229	-1.287773981	9.01E-11	down
Q9Z2L6	Multiple inositol polyphosphate phosphatase 1	Minpp1	sp|Q9Z2L6|MINP1_MOUSE Multiple inositol polyphosphate phosphatase 1 OS=Mus musculus OX=10090 GN=Minpp1 PE=1 SV=3	58251.28013	58778.68488	59220.93052	59296.75179	61392.63333	59533.57961	61599.50811	60722.29031	61012.82902	60865.21815	0.032632871	0.063991034
Q9Z2L7	Cytokine receptor-like factor 3	Crlf3	sp|Q9Z2L7|CRLF3_MOUSE Cytokine receptor-like factor 3 OS=Mus musculus OX=10090 GN=Crlf3 PE=1 SV=1	1811.858825	1868.932025	2372.383664	1853.102373	2059.79947	1915.233145	1863.778924	1848.169188	2157.186805	1773.347859	-0.06035974	0.524920153
Q9Z2M7	Phosphomannomutase 2	Pmm2	sp|Q9Z2M7|PMM2_MOUSE Phosphomannomutase 2 OS=Mus musculus OX=10090 GN=Pmm2 PE=1 SV=1	56140.02798	51968.34284	55762.21539	54614.48401	55576.32171	32396.99393	37531.01868	29025.72071	30666.03499	30225.10512	-0.77782663	7.92E-07	down
Q9Z2U0	Proteasome subunit alpha type-7	Psma7	sp|Q9Z2U0|PSA7_MOUSE Proteasome subunit alpha type-7 OS=Mus musculus OX=10090 GN=Psma7 PE=1 SV=1	84460.48146	86015.19335	84137.49191	83411.93565	84731.78824	86687.65882	90232.69315	86658.0219	89747.66621	90782.70284	0.071084703	0.002561112
Q9Z2U1	Proteasome subunit alpha type-5	Psma5	sp|Q9Z2U1|PSA5_MOUSE Proteasome subunit alpha type-5 OS=Mus musculus OX=10090 GN=Psma5 PE=1 SV=1	43100.16356	44214.25282	43308.60107	43666.54004	42638.60682	45805.27239	46638.60403	46082.54383	46810.80665	48544.74044	0.108563258	0.000259545
Q9Z2W0	Aspartyl aminopeptidase	Dnpep	sp|Q9Z2W0|DNPEP_MOUSE Aspartyl aminopeptidase OS=Mus musculus OX=10090 GN=Dnpep PE=1 SV=2	32652.58412	37271.72775	32561.01245	35725.22748	44220.62113	82962.56534	82703.43749	85074.02546	84452.88679	88246.79191	1.21480429	3.40E-08	up
Q9Z2X1	Heterogeneous nuclear ribonucleoprotein F	Hnrnpf	sp|Q9Z2X1|HNRPF_MOUSE Heterogeneous nuclear ribonucleoprotein F OS=Mus musculus OX=10090 GN=Hnrnpf PE=1 SV=3	18001.40147	17262.52103	17679.95127	17251.48217	16686.46198	11348.15771	11448.08214	10811.32173	10693.52217	10968.84949	-0.652559421	1.08E-08	down
