# Supplementary material for: Elevated SASP Factors, Reduced Antioxidant Enzymes, and Increased Tumor Susceptibility in Space Radiation-Exposed ApcMin/+ Mice
Source: Int J Mol Sci. 2025 Dec 24;27(1):211. doi: 10.3390/ijms27010211 (PMC12785459; doi:10.3390/ijms27010211)
Supplement: Supplementary file 1 [file ijms-27-00211-s001.zip › Table S2. Differential Expression Results.xlsx]

## Sheet: Sheet
#Protein IDs	Protein names	Gene names	Fasta headers	C1	C2	C3	C4	C5	T1	T2	T3	T4	T5	log2FC	p_value	regulated
A2AEP0		Obp1b	sp|A2AEP0|OBP1B_MOUSE Odorant-binding protein 1b OS=Mus musculus OX=10090 GN=Obp1b PE=1 SV=1	15563.16041	16812.51556	15294.50176	16892.27854	15944.57118	58819.43185	66132.0141	65300.59124	65074.75024	63473.83936	1.985467839	4.47E-10	up
A6H6E2	Multimerin-2	Mmrn2	sp|A6H6E2|MMRN2_MOUSE Multimerin-2 OS=Mus musculus OX=10090 GN=Mmrn2 PE=1 SV=1	18465.42332	18093.52467	18756.94999	17030.13507	18144.0482	25124.82939	25753.77173	26211.34489	26168.30786	24496.65348	0.497547139	1.48E-07	up
A6X935	"Inter alpha-trypsin inhibitor, heavy chain 4"	Itih4	"sp|A6X935|ITIH4_MOUSE Inter alpha-trypsin inhibitor, heavy chain 4 OS=Mus musculus OX=10090 GN=Itih4 PE=1 SV=2"	1295008.423	1291214.413	1296598.2	1296142.591	1296484.582	994435.3141	997213.6204	1003097.207	977864.4773	992081.4665	-0.383275812	1.92E-12	down
B2RPV6	Multimerin-1	Mmrn1	sp|B2RPV6|MMRN1_MOUSE Multimerin-1 OS=Mus musculus OX=10090 GN=Mmrn1 PE=1 SV=2	89291.60097	88812.41961	89948.99194	89813.52672	92133.85637	119089.7979	123358.9259	124618.8138	121406.0785	123831.2042	0.444323771	2.63E-09	up
B2RU80	Receptor-type tyrosine-protein phosphatase beta	Ptprb	sp|B2RU80|PTPRB_MOUSE Receptor-type tyrosine-protein phosphatase beta OS=Mus musculus OX=10090 GN=Ptprb PE=1 SV=1	12069.29327	11412.44986	12678.53347	12174.0904	12775.86481	15080.45441	15410.52037	15313.699	14420.4504	15507.42532	0.309499543	1.40E-05	up
B9EKR1	Receptor-type tyrosine-protein phosphatase zeta	Ptprz1	sp|B9EKR1|PRPTZ_MOUSE Receptor-type tyrosine-protein phosphatase zeta OS=Mus musculus OX=10090 GN=Ptprz1 PE=1 SV=1	7486.439628	8276.407388	7640.624633	7863.743991	8198.688583	9825.602923	10133.915	9133.824776	9345.884242	9532.094309	0.281565372	8.57E-05	up
Q9QWL7	"Keratin, type I cytoskeletal 17"	Krt17	"sp|Q9QWL7|K1C17_MOUSE Keratin, type I cytoskeletal 17 OS=Mus musculus OX=10090 GN=Krt17 PE=1 SV=3"	7495.134131	7962.569877	7958.497912	8678.165397	9126.285973	11766.97346	11259.09793	11758.80745	11892.77605	11799.20092	0.504498373	3.91E-06	up
E9PVB3	Coiled-coil domain-containing protein 175	Ccdc175	sp|E9PVB3|CC175_MOUSE Coiled-coil domain-containing protein 175 OS=Mus musculus OX=10090 GN=Ccdc175 PE=4 SV=1	5919.255459	5658.502968	6296.336108	5676.485165	6359.398145	8997.232688	9093.359613	8157.425657	9248.011683	8057.52978	0.542163786	1.37E-05	up
E9Q414	Apolipoprotein B-100	Apob	sp|E9Q414|APOB_MOUSE Apolipoprotein B-100 OS=Mus musculus OX=10090 GN=Apob PE=1 SV=1	1517285.283	1501638.14	1503411.819	1487491.333	1489862.677	1197792.489	1211887.226	1180872.986	1182556.743	1182828.503	-0.332502096	2.34E-10	down
E9Q557	Desmoplakin	Dsp	sp|E9Q557|DESP_MOUSE Desmoplakin OS=Mus musculus OX=10090 GN=Dsp PE=1 SV=1	10758.50243	11194.73663	10711.19092	10571.26558	11466.09543	21679.63244	20162.12344	20115.61073	21274.67992	20819.75042	0.927641906	2.65E-09	up
Q9Z1Q5	Chloride intracellular channel protein 1	Clic1	sp|Q9Z1Q5|CLIC1_MOUSE Chloride intracellular channel protein 1 OS=Mus musculus OX=10090 GN=Clic1 PE=1 SV=3	24804.85008	24137.98265	24377.12876	25230.65673	24135.30759	16066.26644	16470.70104	15576.8317	14883.55982	14996.21611	-0.653542568	9.39E-09	down
Q62167	ATP-dependent RNA helicase DDX3X	Ddx3x	sp|Q62167|DDX3X_MOUSE ATP-dependent RNA helicase DDX3X OS=Mus musculus OX=10090 GN=Ddx3x PE=1 SV=3	1269.869968	1457.901106	1491.185924	1169.159256	1247.92956	519.9489595	607.220814	419.4834432	528.4068039	387.5905504	-1.43011191	3.50E-06	down
O08538	Angiopoietin-1	Angpt1	sp|O08538|ANGP1_MOUSE Angiopoietin-1 OS=Mus musculus OX=10090 GN=Angpt1 PE=1 SV=2	59316.35675	59405.58235	59862.09007	61092.76992	62503.13066	81182.34111	83508.17796	82461.41938	82351.56716	80621.16121	0.440654674	3.51E-09	up
O08553	Dihydropyrimidinase-related protein 2	Dpysl2	sp|O08553|DPYL2_MOUSE Dihydropyrimidinase-related protein 2 OS=Mus musculus OX=10090 GN=Dpysl2 PE=1 SV=2	100034.0375	108487.281	100476.3278	103780.7228	99664.09479	74950.52726	72711.15681	71110.31161	71896.42558	73656.63477	-0.492163812	1.87E-07	down
O08689	Growth/differentiation factor 8	Mstn	sp|O08689|GDF8_MOUSE Growth/differentiation factor 8 OS=Mus musculus OX=10090 GN=Mstn PE=1 SV=1	38191.54957	37794.62828	37613.76035	38541.57806	37786.84679	50609.81976	50798.33346	52842.87007	53902.36662	51892.76929	0.453312363	2.07E-08	up
O08692	Neutrophilic granule protein	Ngp	sp|O08692|NGP_MOUSE Neutrophilic granule protein OS=Mus musculus OX=10090 GN=Ngp PE=1 SV=1	11868.94168	12273.58345	12123.23517	11863.42781	13511.20677	20437.5916	20013.63585	20322.58072	20228.7457	20901.40966	0.725262157	1.07E-08	up
O08709	Peroxiredoxin-6	Prdx6	sp|O08709|PRDX6_MOUSE Peroxiredoxin-6 OS=Mus musculus OX=10090 GN=Prdx6 PE=1 SV=3	60500.51026	60684.64759	59053.87439	58948.2272	58091.07893	37927.00839	38905.82691	37462.60785	36691.70819	37804.87241	-0.655016529	4.30E-10	down
O08738	Caspase-6	Casp6	sp|O08738|CASP6_MOUSE Caspase-6 OS=Mus musculus OX=10090 GN=Casp6 PE=1 SV=1	1677.47205	1542.264984	1431.083049	1814.463713	1528.033099	1039.527468	948.5138424	1104.221287	1077.0182	1086.269248	-0.604952521	6.44E-05	down
O08742	Platelet glycoprotein V	Gp5	sp|O08742|GPV_MOUSE Platelet glycoprotein V OS=Mus musculus OX=10090 GN=Gp5 PE=1 SV=1	96074.25838	99681.55832	97452.51856	100169.2701	108682.7926	139330.8445	128924.6148	130567.9009	135267.8573	121459.7303	0.384846976	3.62E-05	up
O08749	"Dihydrolipoyl dehydrogenase, mitochondrial"	Dld	"sp|O08749|DLDH_MOUSE Dihydrolipoyl dehydrogenase, mitochondrial OS=Mus musculus OX=10090 GN=Dld PE=1 SV=2"	4149.829588	4708.826187	4006.827216	3890.854825	4581.479758	2420.796246	1868.555448	2158.312155	2401.868202	2047.745278	-0.969444901	4.56E-06	down
O08807	Peroxiredoxin-4	Prdx4	sp|O08807|PRDX4_MOUSE Peroxiredoxin-4 OS=Mus musculus OX=10090 GN=Prdx4 PE=1 SV=1	22052.85087	21324.23352	21713.56346	22408.48123	21593.41943	18069.79047	18885.96082	16290.30613	17211.70857	16903.46275	-0.32048751	2.14E-05	down
O09051	Guanylate cyclase activator 2B	Guca2b	sp|O09051|GUC2B_MOUSE Guanylate cyclase activator 2B OS=Mus musculus OX=10090 GN=Guca2b PE=1 SV=2	17004.36879	17330.55642	19213.3212	18128.13318	16729.49726	22394.80923	22467.31549	22390.2005	21981.4206	21163.16668	0.320485642	2.58E-05	up
O09114	Prostaglandin-H2 D-isomerase	Ptgds	sp|O09114|PTGDS_MOUSE Prostaglandin-H2 D-isomerase OS=Mus musculus OX=10090 GN=Ptgds PE=1 SV=1	2629.803647	2523.918396	2508.268424	2503.066768	2492.678252	3109.012412	3261.639076	3111.414149	2801.339461	3329.571628	0.302726299	0.000242941	up
O09131	Glutathione S-transferase omega-1	Gsto1	sp|O09131|GSTO1_MOUSE Glutathione S-transferase omega-1 OS=Mus musculus OX=10090 GN=Gsto1 PE=1 SV=2	18949.29131	18640.72355	18645.89033	18706.74226	18745.60657	9194.395094	9775.260343	9096.174959	9545.199817	8999.072007	-1.007225507	6.50E-12	down
O09159	Lysosomal alpha-mannosidase	Man2b1	sp|O09159|MA2B1_MOUSE Lysosomal alpha-mannosidase OS=Mus musculus OX=10090 GN=Man2b1 PE=1 SV=4	177906.5428	175453.5385	175474.263	172301.2412	178203.4805	210580.9751	214060.9645	210786.9721	213040.8369	214271.6094	0.273299058	3.13E-09	up
O09172	Glutamate--cysteine ligase regulatory subunit	Gclm	sp|O09172|GSH0_MOUSE Glutamate--cysteine ligase regulatory subunit OS=Mus musculus OX=10090 GN=Gclm PE=1 SV=1	5256.772131	5628.761785	5471.974783	5378.151993	5336.374699	3957.654564	3685.088319	3956.454929	3460.509044	3543.787306	-0.541229742	6.64E-07	down
O35188	Fractalkine	Cx3cl1	sp|O35188|X3CL1_MOUSE Fractalkine OS=Mus musculus OX=10090 GN=Cx3cl1 PE=1 SV=3	2865.594789	2533.248963	3321.897094	3140.798825	3241.211456	3783.130848	3809.381782	3809.183822	3881.403052	3978.259209	0.3508981	0.000508205	up
O35375	Neuropilin-2	Nrp2	sp|O35375|NRP2_MOUSE Neuropilin-2 OS=Mus musculus OX=10090 GN=Nrp2 PE=1 SV=2	1705.634679	1614.188105	1616.897993	1574.476859	1610.17435	1113.720628	1297.241634	1541.666397	1256.486229	1524.566831	-0.270327939	0.011335957	down
O35381	Acidic leucine-rich nuclear phosphoprotein 32 family member A	Anp32a	sp|O35381|AN32A_MOUSE Acidic leucine-rich nuclear phosphoprotein 32 family member A OS=Mus musculus OX=10090 GN=Anp32a PE=1 SV=1	46381.3934	46567.30521	46035.62903	48569.1841	46093.59135	29411.77399	30182.44024	29306.53426	27347.60918	27162.32429	-0.704178662	1.10E-08	down
O35601	FYN-binding protein	Fyb	sp|O35601|FYB1_MOUSE FYN-binding protein 1 OS=Mus musculus OX=10090 GN=Fyb1 PE=1 SV=2	29160.60709	29180.37661	28902.57659	29505.17986	29565.23724	39347.07165	37735.57851	39448.06367	39636.28603	36489.37561	0.396962332	4.24E-07	up
O35639	Annexin A3	Anxa3	sp|O35639|ANXA3_MOUSE Annexin A3 OS=Mus musculus OX=10090 GN=Anxa3 PE=1 SV=4	6271.099314	5929.2838	6691.671168	6353.826702	6081.82059	4377.910967	4534.375065	4044.9632	3722.202624	4543.274035	-0.561828956	9.42E-06	down
O35930	Platelet glycoprotein Ib alpha chain	Gp1ba	sp|O35930|GP1BA_MOUSE Platelet glycoprotein Ib alpha chain OS=Mus musculus OX=10090 GN=Gp1ba PE=1 SV=2	85721.1844	88114.57094	84222.41989	85716.66377	87167.9593	134154.8168	131593.2381	135060.9177	135498.8869	130610.0397	0.630012786	1.66E-10	up
O70258	Epsilon-sarcoglycan	Sgce	sp|O70258|SGCE_MOUSE Epsilon-sarcoglycan OS=Mus musculus OX=10090 GN=Sgce PE=1 SV=2	2660.706935	2511.186059	2551.012394	2435.594736	2641.430632	4045.533842	4406.239615	4418.445223	4224.902129	4459.825003	0.75188293	4.29E-08	up
O54724	Polymerase I and transcript release factor	Ptrf	sp|O54724|CAVN1_MOUSE Caveolae-associated protein 1 OS=Mus musculus OX=10090 GN=Cavin1 PE=1 SV=1	2649.366279	2977.034059	2820.168747	3153.419492	3139.236554	1958.966977	1787.873726	1935.741414	2138.28438	2130.523139	-0.566690775	3.60E-05	down
O54819	Tissue factor pathway inhibitor	Tfpi	sp|O54819|TFPI1_MOUSE Tissue factor pathway inhibitor OS=Mus musculus OX=10090 GN=Tfpi PE=2 SV=1	42837.43836	40991.31944	44066.41993	43295.68657	41581.43581	54632.3033	56657.88245	60540.28152	58172.21452	61931.26275	0.456331625	3.86E-06	up
O54890	Integrin beta-3	Itgb3	sp|O54890|ITB3_MOUSE Integrin beta-3 OS=Mus musculus OX=10090 GN=Itgb3 PE=1 SV=2	19452.0604	17680.45269	18297.77896	17734.95083	18778.3508	23354.89547	22150.61118	23200.39959	23213.22867	22605.06751	0.316831555	3.67E-06	up
O55023	Inositol monophosphatase 1	Impa1	sp|O55023|IMPA1_MOUSE Inositol monophosphatase 1 OS=Mus musculus OX=10090 GN=Impa1 PE=1 SV=1	4100.308723	3850.997176	3792.920711	3535.146155	3748.466428	2421.207859	2727.706755	2668.664783	2546.891811	2324.715524	-0.58451213	4.91E-06	down
O55042	Alpha-synuclein	Snca	sp|O55042|SYUA_MOUSE Alpha-synuclein OS=Mus musculus OX=10090 GN=Snca PE=1 SV=2	106507.662	101819.8133	105889.3196	102479.8232	103920.8453	57458.02338	56946.55064	51858.98259	54426.38386	54343.66512	-0.920615797	3.92E-10	down
O55131	Septin-7	Sept7	sp|O55131|SEPT7_MOUSE Septin-7 OS=Mus musculus OX=10090 GN=Sept7 PE=1 SV=1	4715.728328	5142.697556	4750.366974	5199.132673	5145.990363	3968.35649	4004.180894	3936.277955	4195.813397	4215.965902	-0.296323608	6.02E-05	down
O55134	Protocadherin-12	Pcdh12	sp|O55134|PCD12_MOUSE Protocadherin-12 OS=Mus musculus OX=10090 GN=Pcdh12 PE=1 SV=2	2860.869516	2391.832555	2766.878776	2889.356288	2861.565444	2489.84425	1976.650264	2417.492662	2116.651604	2423.601508	-0.269482985	0.008982702	down
O55143	Sarcoplasmic/endoplasmic reticulum calcium ATPase 2	Atp2a2	sp|O55143|AT2A2_MOUSE Sarcoplasmic/endoplasmic reticulum calcium ATPase 2 OS=Mus musculus OX=10090 GN=Atp2a2 PE=1 SV=2	5824.371969	6277.236198	6264.978087	6477.897576	6650.260503	3883.461404	5009.327698	4243.092761	4304.08229	4653.122493	-0.511516107	4.53E-05	down
O70165	Ficolin-1	Fcn1	sp|O70165|FCN1_MOUSE Ficolin-1 OS=Mus musculus OX=10090 GN=Fcn1 PE=1 SV=1	127109.8539	126108.4457	125236.0991	124313.5786	124110.0048	155682.1526	158549.4478	158202.0344	156344.0617	157154.8859	0.326220904	1.43E-10	up
O70250	Phosphoglycerate mutase 2	Pgam2	sp|O70250|PGAM2_MOUSE Phosphoglycerate mutase 2 OS=Mus musculus OX=10090 GN=Pgam2 PE=1 SV=3	8412.971232	8707.946116	9030.456951	8606.907165	8848.801973	4816.587031	5150.54667	4549.387542	4012.354856	4834.786337	-0.900296057	7.17E-08	down
O70362	Phosphatidylinositol-glycan-specific phospholipase D	Gpld1	sp|O70362|PHLD_MOUSE Phosphatidylinositol-glycan-specific phospholipase D OS=Mus musculus OX=10090 GN=Gpld1 PE=1 SV=1	862891.6226	869579.694	858873.8152	858952.9476	866056.9401	1099931.608	1103792.41	1100477.106	1118288.496	1094166.703	0.353980575	1.83E-11	up
O70456	14-3-3 protein sigma	Sfn	sp|O70456|1433S_MOUSE 14-3-3 protein sigma OS=Mus musculus OX=10090 GN=Sfn PE=1 SV=2	6731.907975	7580.794174	7773.522915	7643.270631	7340.976745	5037.417158	4623.675298	5254.749581	5217.174455	4689.589496	-0.578615917	4.70E-06	down
O70468	"Myosin-binding protein C, cardiac-type"	Mybpc3	"sp|O70468|MYPC3_MOUSE Myosin-binding protein C, cardiac-type OS=Mus musculus OX=10090 GN=Mybpc3 PE=1 SV=1"	17611.09389	18594.07071	17914.20316	18317.44319	17044.77746	9714.467538	10049.91048	10211.9408	9129.136429	9989.72164	-0.866009565	8.54E-09	down
O70469	Docking protein 2	Dok2	sp|O70469|DOK2_MOUSE Docking protein 2 OS=Mus musculus OX=10090 GN=Dok2 PE=1 SV=1	7999.037284	7940.506973	7762.136967	8145.281966	7522.192695	9781.457479	9572.361907	9221.605012	10563.30546	9860.4092	0.31569062	4.99E-05	up
O70492	Sorting nexin-3	Snx3	sp|O70492|SNX3_MOUSE Sorting nexin-3 OS=Mus musculus OX=10090 GN=Snx3 PE=1 SV=3	3613.227543	3409.933495	3629.877664	3272.150853	3501.387789	2648.006368	2539.760917	2757.381064	2839.354339	2570.140693	-0.383947795	1.42E-05	down
O70497	Ficolin-2	Fcn2	sp|O70497|FCN2_MOUSE Ficolin-2 OS=Mus musculus OX=10090 GN=Fcn2 PE=2 SV=2	8194.191075	8139.559071	9335.54437	7840.735542	8285.226917	3547.997185	3288.429146	2911.724513	3224.648779	3501.839066	-1.343092406	8.83E-08	down
O70570	Polymeric immunoglobulin receptor	Pigr	sp|O70570|PIGR_MOUSE Polymeric immunoglobulin receptor OS=Mus musculus OX=10090 GN=Pigr PE=1 SV=1	109635.793	107816.6465	109827.7378	107139.7621	108991.5239	88608.86035	91402.94154	89523.36018	94685.39981	87361.96371	-0.267055339	9.61E-07	down
O70624	Myocilin	Myoc	sp|O70624|MYOC_MOUSE Myocilin OS=Mus musculus OX=10090 GN=Myoc PE=1 SV=1	10130.98613	10292.78181	10288.41759	10821.7373	9956.118434	13873.40063	12759.54951	13638.17814	12649.92321	12944.66752	0.355234358	7.92E-06	up
Q9Z1D1	Eukaryotic translation initiation factor 3 subunit G	Eif3g	sp|Q9Z1D1|EIF3G_MOUSE Eukaryotic translation initiation factor 3 subunit G OS=Mus musculus OX=10090 GN=Eif3g PE=1 SV=2	11017.44741	10334.57498	11111.56566	10904.25705	11059.13137	8587.986921	8803.549207	7500.529957	7793.575053	7863.672981	-0.424644382	1.08E-05	down
O88544	COP9 signalosome complex subunit 4	Cops4	sp|O88544|CSN4_MOUSE COP9 signalosome complex subunit 4 OS=Mus musculus OX=10090 GN=Cops4 PE=1 SV=1	34581.44071	34329.68332	34555.41996	33863.19356	35092.46405	21703.30016	22030.1597	22117.70735	22246.05456	22098.33277	-0.645879528	1.02E-11	down
O88593	Peptidoglycan recognition protein 1	Pglyrp1	sp|O88593|PGRP1_MOUSE Peptidoglycan recognition protein 1 OS=Mus musculus OX=10090 GN=Pglyrp1 PE=1 SV=1	16748.25897	17954.53809	18207.25134	18001.9265	17588.33176	22642.80578	23381.08531	22530.60727	22604.15051	24616.34579	0.387569331	2.90E-06	up
O88632	Semaphorin-3F	Sema3f	sp|O88632|SEM3F_MOUSE Semaphorin-3F OS=Mus musculus OX=10090 GN=Sema3f PE=2 SV=2	3517.398999	3510.334284	3592.360031	3738.241825	3727.042343	4955.917875	5274.736296	4702.170915	4648.106434	4670.796684	0.423263848	1.22E-05	up
O88668	Protein CREG1	Creg1	sp|O88668|CREG1_MOUSE Protein CREG1 OS=Mus musculus OX=10090 GN=Creg1 PE=1 SV=1	3814.335178	4110.98954	4108.27415	4587.515692	3866.065008	6365.999531	5167.368342	6594.126216	5107.750414	6213.037707	0.523462096	0.000778338	up
O88844	Isocitrate dehydrogenase [NADP] cytoplasmic	Idh1	sp|O88844|IDHC_MOUSE Isocitrate dehydrogenase [NADP] cytoplasmic OS=Mus musculus OX=10090 GN=Idh1 PE=1 SV=2	102113.1578	98340.2893	100177.68	97819.88426	98260.77045	74354.71811	77771.1572	73124.88883	74655.12957	72977.63259	-0.413683906	2.77E-08	down
O88958	Glucosamine-6-phosphate isomerase 1	Gnpda1	sp|O88958|GNPI1_MOUSE Glucosamine-6-phosphate isomerase 1 OS=Mus musculus OX=10090 GN=Gnpda1 PE=1 SV=3	24374.85021	23677.2859	24210.07263	23276.39485	22637.49274	19198.63786	19243.16175	19280.45043	19530.4061	20702.29535	-0.270747923	1.23E-05	down
O88998	Noelin	Olfm1	sp|O88998|NOE1_MOUSE Noelin OS=Mus musculus OX=10090 GN=Olfm1 PE=1 SV=1	45065.87729	45230.89586	45451.39922	46375.12953	45563.13475	54006.65224	53564.56392	54087.81014	58632.17354	53756.38976	0.267378093	1.35E-05	up
O89020	Afamin	Afm	sp|O89020|AFAM_MOUSE Afamin OS=Mus musculus OX=10090 GN=Afm PE=1 SV=2	1012815.096	1003230.348	1012602.783	1008003.035	1024520.325	1255315.341	1264844.341	1262932.946	1272343.264	1273884.149	0.322579133	2.10E-11	up
O89026	Roundabout homolog 1	Robo1	sp|O89026|ROBO1_MOUSE Roundabout homolog 1 OS=Mus musculus OX=10090 GN=Robo1 PE=1 SV=1	12022.98559	13144.43638	12374.28599	12792.50313	12919.0039	13701.5524	14728.30813	18208.15868	14782.74689	19206.70077	0.350132587	0.01350626	up
P00329	Alcohol dehydrogenase 1	Adh1	sp|P00329|ADH1_MOUSE Alcohol dehydrogenase 1 OS=Mus musculus OX=10090 GN=Adh1 PE=1 SV=2	40423.76872	39563.54829	39692.16256	38364.88871	38913.24846	28435.22324	29396.39051	27311.718	26627.21674	26691.38539	-0.508395807	8.30E-08	down
P00688	Pancreatic alpha-amylase	Amy2	sp|P00688|AMYP_MOUSE Pancreatic alpha-amylase OS=Mus musculus OX=10090 GN=Amy2 PE=1 SV=2	37932.60459	38426.38543	37756.55134	38652.25161	40069.58772	54260.82298	54357.88227	56951.06832	59037.52556	54982.39699	0.535926454	1.29E-07	up
P00920	Carbonic anhydrase 2	Ca2	sp|P00920|CAH2_MOUSE Carbonic anhydrase 2 OS=Mus musculus OX=10090 GN=Ca2 PE=1 SV=4	100846.7845	98835.97568	100084.3525	96033.57435	96717.11368	79862.09389	84986.82367	80640.2915	79548.75751	82648.10016	-0.272717216	1.78E-06	down
P01029	Complement C4-B	C4b	sp|P01029|CO4B_MOUSE Complement C4-B OS=Mus musculus OX=10090 GN=C4b PE=1 SV=3	1435727.064	1456540.399	1409337.754	1419825.136	1416422.036	1077601.628	1073679.541	1066467.465	1070717.392	1069791.979	-0.413726017	1.33E-10	down
P01633	Ig kappa chain V19-17	Igk-V19-17	sp|P01633|KV5A1_MOUSE Ig kappa chain V19-17 OS=Mus musculus OX=10090 GN=Igk-V19-17 PE=1 SV=1	19798.89547	19308.44225	19577.29824	19696.00845	19844.8773	38585.58846	40158.10692	38301.92836	40533.10111	39360.87245	1.003583383	7.00E-11	up
P01637	Ig kappa chain V-V region T1		sp|P01637|KV5A5_MOUSE Ig kappa chain V-V region T1 OS=Mus musculus OX=10090 PE=4 SV=1	48572.03013	52499.01884	52129.91122	52767.98322	53043.78904	24586.646	25163.97484	24061.56115	26246.01783	23944.05533	-1.062656661	2.02E-09	down
P01647	Ig kappa chain V-V region HP 124E1		sp|P01647|KV5AE_MOUSE Ig kappa chain V-V region HP 124E1 OS=Mus musculus OX=10090 PE=1 SV=1	36839.17633	39568.40796	38996.87309	38669.72638	38566.15958	11721.69609	11584.10924	9852.603462	9460.243916	10027.1954	-1.871518205	9.81E-11	down
P01654	Ig kappa chain V-III region PC 2880/PC 1229		sp|P01654|KV3A1_MOUSE Ig kappa chain V-III region PC 2880/PC 1229 OS=Mus musculus OX=10090 PE=1 SV=1	99438.65302	102704.2733	103462.806	103334.1453	104687.9959	65899.16753	66400.95317	63075.92389	63523.70121	62601.31597	-0.675899995	8.23E-10	down
P01656	Ig kappa chain V-III region MOPC 70		sp|P01656|KV3A3_MOUSE Ig kappa chain V-III region MOPC 70 OS=Mus musculus OX=10090 PE=1 SV=1	6244.448773	5523.112552	5948.504719	6003.166299	6186.134366	3469.584996	3354.469783	2983.695986	2831.793369	2679.094254	-0.965116341	4.34E-07	down
P01657	Ig kappa chain V-III region PC 2413	Igkv7-33	sp|P01657|KV3A5_MOUSE Ig kappa chain V-III region PC 2413 OS=Mus musculus OX=10090 PE=1 SV=1	1215.62383	1283.633328	1142.981225	1408.660699	1009.083757	912.5758704	908.4325753	860.0903058	636.3501549	920.5233623	-0.515939561	0.002840477	down
P01663	Ig kappa chain V-III region PC 4050		sp|P01663|KV3AB_MOUSE Ig kappa chain V-III region PC 4050 OS=Mus musculus OX=10090 PE=1 SV=1	26075.94862	25294.5842	26234.34492	25528.69866	26235.61636	30697.03414	35462.57608	31665.36809	32346.25059	29664.67663	0.305097429	0.000297705	up
P01666	Ig kappa chain V-III region PC 7183		sp|P01666|KV3AE_MOUSE Ig kappa chain V-III region PC 7183 OS=Mus musculus OX=10090 PE=1 SV=1	45259.61349	46319.46202	47483.13771	46580.9435	47293.90144	36469.9	36403.34365	34260.29332	35206.81766	33418.76445	-0.406340633	2.36E-07	down
P01673	Ig kappa chain V-III region PC 2485/PC 4039		sp|P01673|KV3AL_MOUSE Ig kappa chain V-III region PC 2485/PC 4039 OS=Mus musculus OX=10090 PE=1 SV=1	21056.76324	21888.92721	21821.8233	21604.64177	21009.6365	16310.14687	17225.59951	16028.21348	17164.4525	16207.68127	-0.372677385	2.90E-07	down
P01674	Ig kappa chain V-III region PC 2154		sp|P01674|KV3AM_MOUSE Ig kappa chain V-III region PC 2154 OS=Mus musculus OX=10090 PE=1 SV=1	1231.689759	1163.502276	1306.677564	1263.037608	1254.665517	1693.065277	1862.013687	1250.972369	1575.097113	1700.637576	0.377858681	0.007460258	up
P01723	Ig lambda-1 chain V region		sp|P01723|LV1A_MOUSE Ig lambda-1 chain V region OS=Mus musculus OX=10090 PE=1 SV=2	36404.45118	36481.54535	37021.13107	37653.2772	37239.5503	59485.21513	59606.86687	60002.57558	60461.50828	59380.80977	0.693876949	1.21E-12	up
P01747	Ig heavy chain V region 36-65		sp|P01747|HVM03_MOUSE Ig heavy chain V region 36-65 OS=Mus musculus OX=10090 PE=1 SV=1	12269.64486	12107.38272	11728.46007	11597.42296	12023.68297	16019.96003	16088.57911	15495.70778	17505.7463	16187.54612	0.444838244	1.99E-06	up
P01754	Ig heavy chain V region 1-62-3	Ighv1-62-3	sp|P01754|HVM10_MOUSE Ig heavy chain V region 1-62-3 OS=Mus musculus OX=10090 GN=Ighv1-62-3 PE=4 SV=2	64607.71788	64303.15814	63968.49767	63718.83965	64622.15042	105650.6485	107669.0827	106199.5249	111702.8334	106033.9642	0.742046479	2.42E-10	up
P01806	Ig heavy chain V region 441		sp|P01806|HVM36_MOUSE Ig heavy chain V region 441 OS=Mus musculus OX=10090 PE=4 SV=1	11791.44719	11860.51147	11856.31867	11824.59498	12063.9116	15711.25062	15662.84544	16272.62528	17068.89024	15342.98822	0.430671566	9.00E-07	up
P01820	Ig heavy chain V region PJ14		sp|P01820|HVM44_MOUSE Ig heavy chain V region PJ14 OS=Mus musculus OX=10090 PE=1 SV=1	32341.66113	31808.48634	32068.24354	30608.03207	30928.33296	45022.17954	47160.90655	43816.27446	46210.12957	45716.86976	0.530884283	2.36E-08	up
P01822	Ig heavy chain V region MOPC 315		sp|P01822|HVM46_MOUSE Ig heavy chain V region MOPC 315 OS=Mus musculus OX=10090 PE=1 SV=2	193981.9228	191811.1889	187672.1601	187193.6293	185697.2325	74892.90151	74706.91317	68473.78437	69936.87413	69626.24788	-1.403888326	9.89E-12	down
P01831	Thy-1 membrane glycoprotein	Thy1	sp|P01831|THY1_MOUSE Thy-1 membrane glycoprotein OS=Mus musculus OX=10090 GN=Thy1 PE=1 SV=1	14920.52323	15711.31426	15163.84334	15924.3704	14935.1132	10053.94498	9833.097819	8796.120479	9348.929633	8487.527204	-0.720543677	1.71E-07	down
P01843	Ig lambda-1 chain C region		sp|P01843|LAC1_MOUSE Ig lambda-1 chain C region OS=Mus musculus OX=10090 PE=1 SV=1	60992.88374	61170.61463	62356.73269	62815.97649	63785.76911	76074.2295	76303.93361	74118.13676	76377.35056	77040.45945	0.288192988	5.67E-08	up
P01844	Ig lambda-2 chain C region	Iglc2	sp|P01844|LAC2_MOUSE Ig lambda-2 chain C region OS=Mus musculus OX=10090 GN=Iglc2 PE=1 SV=1	39495.72503	39092.16027	39696.82893	41937.50854	40316.57281	88069.64792	89688.58475	90856.70452	94089.9734	90456.06588	1.176142268	5.82E-11	up
P01845	Ig lambda-3 chain C region	Iglc3	sp|P01845|LAC3_MOUSE Ig lambda-3 chain C region OS=Mus musculus OX=10090 GN=Iglc3 PE=1 SV=1	5465.062181	5692.715047	5661.616152	5569.791981	5467.819413	7440.822774	7033.224015	7472.344597	7838.625834	7162.410272	0.407433773	1.74E-06	up
P01868	Ig gamma-1 chain C region secreted form	Ighg1	sp|P01868|IGHG1_MOUSE Ig gamma-1 chain C region secreted form OS=Mus musculus OX=10090 GN=Ighg1 PE=1 SV=1	699671.2295	710367.1738	702083.7068	709223.2855	711691.2625	578109.8113	569299.3664	577498.2686	570265.1751	575227.824	-0.299656699	7.96E-11	down
P01872	Ig mu chain C region	Ighm	sp|P01872|IGHM_MOUSE Immunoglobulin heavy constant mu OS=Mus musculus OX=10090 GN=Ighm PE=1 SV=2	798325.4871	802953.6134	797716.3401	803198.7202	817745.1608	967412.9509	985479.9852	959903.9226	985078.903	959373.0256	0.272965658	8.44E-09	up
P01878	Ig alpha chain C region		sp|P01878|IGHA_MOUSE Ig alpha chain C region OS=Mus musculus OX=10090 PE=1 SV=1	389570.4386	393623.5794	393851.1526	399084.9347	401088.808	592639.7339	573338.6444	622563.6434	588474.5117	608842.3469	0.594673369	1.33E-08	up
P01887	Beta-2-microglobulin	B2m	sp|P01887|B2MG_MOUSE Beta-2-microglobulin OS=Mus musculus OX=10090 GN=B2m PE=1 SV=2	214064.3347	227908.8203	214251.8166	229637.9061	215878.0613	288838.8091	265418.982	326045.3341	273875.143	295763.0567	0.396209488	0.000230965	up
P01899	"H-2 class I histocompatibility antigen, D-B alpha chain"	H2-D1	"sp|P01899|HA11_MOUSE H-2 class I histocompatibility antigen, D-B alpha chain OS=Mus musculus OX=10090 GN=H2-D1 PE=1 SV=2"	2594.742119	2639.384163	2572.104397	2748.975628	2697.470051	3068.26277	3618.943844	3095.397376	3308.9746	3321.629427	0.308573507	0.000302593	up
P01942	Hemoglobin subunit alpha	Hba	sp|P01942|HBA_MOUSE Hemoglobin subunit alpha OS=Mus musculus OX=10090 GN=Hba PE=1 SV=2	843744.8149	840839.6035	828486.3989	814625.2787	821805.4459	677771.4974	681900.7295	670582.7607	670847.0815	672245.7132	-0.29875698	5.09E-09	down
P02088	Hemoglobin subunit beta-1	Hbb-b1	sp|P02088|HBB1_MOUSE Hemoglobin subunit beta-1 OS=Mus musculus OX=10090 GN=Hbb-b1 PE=1 SV=2	503166.0107	506688.6699	506805.3599	505710.1619	515422.32	400087.3881	412016.7359	400648.1343	397150.4614	406226.7551	-0.331985835	1.25E-09	down
P02772	Alpha-fetoprotein	Afp	sp|P02772|FETA_MOUSE Alpha-fetoprotein OS=Mus musculus OX=10090 GN=Afp PE=2 SV=1	63069.16887	62969.66459	59846.22441	62339.30357	64565.08189	77429.46378	75694.40761	77711.51016	78210.88584	78268.70392	0.308315446	1.81E-07	up
P02802	Metallothionein-1	Mt1	sp|P02802|MT1_MOUSE Metallothionein-1 OS=Mus musculus OX=10090 GN=Mt1 PE=1 SV=1	1845.975299	1959.613474	1927.678386	1507.878565	1839.758213	1627.104367	1282.1852	1427.676896	1378.196847	1509.689188	-0.32986778	0.00579019	down
P03976	Ig kappa chain V-II region 17S29.1		sp|P03976|KV2A5_MOUSE Ig kappa chain V-II region 17S29.1 OS=Mus musculus OX=10090 PE=1 SV=1	1788.421469	1396.572067	1581.153581	1656.317036	1651.151421	1104.973861	1102.338685	1128.558461	1228.342618	1218.736196	-0.48140931	0.000175396	down
P03977	Ig kappa chain V-III region 50S10.1		sp|P03977|KV3A4_MOUSE Ig kappa chain V-III region 50S10.1 OS=Mus musculus OX=10090 PE=1 SV=1	102869.2015	102266.9029	100877.6358	98480.04227	100103.8031	44474.73486	44543.16368	40179.21895	41547.53128	41286.01701	-1.250860368	3.11E-11	down
P04117	"Fatty acid-binding protein, adipocyte"	Fabp4	"sp|P04117|FABP4_MOUSE Fatty acid-binding protein, adipocyte OS=Mus musculus OX=10090 GN=Fabp4 PE=1 SV=3"	39799.08758	40507.29628	40955.81617	41167.6478	40781.54094	27473.07893	29763.97519	27684.05596	28294.83073	29405.15685	-0.510793846	1.13E-08	down
P04202	Transforming growth factor beta-1	Tgfb1	sp|P04202|TGFB1_MOUSE Transforming growth factor beta-1 OS=Mus musculus OX=10090 GN=Tgfb1 PE=1 SV=1	21674.829	20846.04195	22491.91436	21828.90133	21864.7288	25912.03837	26682.07879	27093.30746	27878.97736	26411.73045	0.301560462	2.25E-06	up
P04247	Myoglobin	Mb	sp|P04247|MYG_MOUSE Myoglobin OS=Mus musculus OX=10090 GN=Mb PE=1 SV=3	43239.0866	43277.30838	42804.63286	44152.92116	42248.48265	22191.06102	23168.21848	22314.27683	20036.57105	22721.40396	-0.96602404	6.53E-10	down
P04919	Band 3 anion transport protein	Slc4a1	sp|P04919|B3AT_MOUSE Band 3 anion transport protein OS=Mus musculus OX=10090 GN=Slc4a1 PE=1 SV=1	13694.78731	14069.71761	13049.04343	12641.05511	12907.7773	3856.39788	3711.359201	3144.79976	3103.043175	2866.351197	-1.9920776	1.44E-09	down
P04944	Ig kappa chain V-VI region NQ5-78.2.6		sp|P04944|KV6AA_MOUSE Ig kappa chain V-VI region NQ5-78.2.6 OS=Mus musculus OX=10090 PE=2 SV=1	27327.20102	26111.98075	26849.37279	27337.33744	27081.35316	37596.68933	37999.32571	38301.92836	36738.96426	35199.60706	0.464206555	1.46E-07	up
P04945	Ig kappa chain V-VI region NQ2-6.1		sp|P04945|KV6AB_MOUSE Ig kappa chain V-VI region NQ2-6.1 OS=Mus musculus OX=10090 PE=2 SV=1	28988.60714	28240.51637	30695.39681	29605.17438	29983.4279	36036.67781	35093.95303	36187.50632	35915.65861	34845.0046	0.271672478	1.83E-06	up
P05017	Insulin-like growth factor I	Igf1	sp|P05017|IGF1_MOUSE Insulin-like growth factor I OS=Mus musculus OX=10090 GN=Igf1 PE=1 SV=2	42424.44947	42590.15099	43376.7301	43069.48536	42199.83407	52134.84422	53012.14853	51467.92371	52168.59415	51044.85554	0.282237712	1.30E-08	up
P05064	Fructose-bisphosphate aldolase A	Aldoa	sp|P05064|ALDOA_MOUSE Fructose-bisphosphate aldolase A OS=Mus musculus OX=10090 GN=Aldoa PE=1 SV=2	173871.1593	172401.6655	174662.3142	174155.5085	170400.9971	132230.5282	131292.1094	129278.2386	129334.5959	128171.4487	-0.412399114	1.59E-10	down
P05201	"Aspartate aminotransferase, cytoplasmic"	Got1	"sp|P05201|AATC_MOUSE Aspartate aminotransferase, cytoplasmic OS=Mus musculus OX=10090 GN=Got1 PE=1 SV=3"	100950.7405	100478.5443	100504.326	96679.17005	96763.89115	48440.62168	48006.14363	46207.34985	46471.61313	45189.99987	-1.080072135	5.53E-11	down
P05208	Chymotrypsin-like elastase family member 2A	Cela2a	sp|P05208|CEL2A_MOUSE Chymotrypsin-like elastase family member 2A OS=Mus musculus OX=10090 GN=Cela2a PE=1 SV=1	48282.8434	47461.48455	47530.7347	47970.18778	48078.82752	58061.03575	59276.66369	57522.05587	58319.23339	59714.15845	0.291408888	7.48E-09	up
P05366	Serum amyloid A-1 protein	Saa1	sp|P05366|SAA1_MOUSE Serum amyloid A-1 protein OS=Mus musculus OX=10090 GN=Saa1 PE=1 SV=2	160876.6575	164451.2448	161111.1691	160224.2328	160905.1691	46010.04963	46453.77331	40192.7396	41583.23586	42094.77907	-1.900320316	5.99E-13	down
P05367	Serum amyloid A-2 protein	Saa2	sp|P05367|SAA2_MOUSE Serum amyloid A-2 protein OS=Mus musculus OX=10090 GN=Saa2 PE=1 SV=1	117479.7468	119479.8553	114942.0818	114848.0777	115259.706	30036.39602	29612.37247	25248.25842	24327.42164	23505.55639	-2.132548079	1.38E-11	down
P06151	L-lactate dehydrogenase A chain	Ldha	sp|P06151|LDHA_MOUSE L-lactate dehydrogenase A chain OS=Mus musculus OX=10090 GN=Ldha PE=1 SV=3	82765.99843	81971.94761	82867.30538	80324.72612	79890.31926	59848.4632	58503.07446	56568.32985	58598.56923	57334.85428	-0.48764195	2.91E-09	down
P06336	Ig epsilon chain C region		sp|P06336|IGHE_MOUSE Ig epsilon chain C region OS=Mus musculus OX=10090 PE=4 SV=2	47303.76676	47569.36924	46614.25919	45616.91864	45975.7121	13762.26525	13647.35996	12340.19551	11761.50921	12292.51222	-1.869110168	5.13E-12	down
P06745	Glucose-6-phosphate isomerase	Gpi	sp|P06745|G6PI_MOUSE Glucose-6-phosphate isomerase OS=Mus musculus OX=10090 GN=Gpi PE=1 SV=4	44737.94331	43341.45603	46268.01437	46418.81646	44873.63472	33405.44465	35632.86955	34581.66883	33711.42577	34735.37987	-0.391053315	2.92E-07	down
P06801	NADP-dependent malic enzyme	Me1	sp|P06801|MAOX_MOUSE NADP-dependent malic enzyme OS=Mus musculus OX=10090 GN=Me1 PE=1 SV=2	49529.37052	49538.50766	49710.86383	49568.1585	46735.37835	41474.07945	40698.06181	40273.86352	41042.41647	40105.87319	-0.26756904	9.71E-07	down
P06909	Complement factor H	Cfh	sp|P06909|CFAH_MOUSE Complement factor H OS=Mus musculus OX=10090 GN=Cfh PE=1 SV=2	2169183.998	2160998.213	2179755.816	2134057.856	2157657.954	1581724.085	1591101.702	1538442.241	1560605.253	1551525.566	-0.465384797	3.63E-11	down
P07309	Transthyretin	Ttr	sp|P07309|TTHY_MOUSE Transthyretin OS=Mus musculus OX=10090 GN=Ttr PE=1 SV=1	95204.80807	96394.47729	95557.97141	96811.20165	96548.71475	144321.6466	144458.7018	147229.5049	145863.7169	147277.4737	0.601629708	1.94E-12	up
P07310	Creatine kinase M-type	Ckm	sp|P07310|KCRM_MOUSE Creatine kinase M-type OS=Mus musculus OX=10090 GN=Ckm PE=1 SV=1	177141.0485	177134.9844	174764.9744	170718.8036	173712.8426	85544.40499	82216.43971	79036.53411	78789.51008	79332.51128	-1.10912777	1.76E-11	down
P07356	Annexin A2	Anxa2	sp|P07356|ANXA2_MOUSE Annexin A2 OS=Mus musculus OX=10090 GN=Anxa2 PE=1 SV=2	6086.719147	5656.461906	5531.051056	5561.928334	5283.796814	2602.523182	2812.334301	2575.060266	2523.998874	2566.896695	-1.104142156	2.38E-08	down
P07361	Alpha-1-acid glycoprotein 2	Orm2	sp|P07361|A1AG2_MOUSE Alpha-1-acid glycoprotein 2 OS=Mus musculus OX=10090 GN=Orm2 PE=1 SV=1	195134.8895	193959.1632	191582.5801	193445.714	192610.9437	93550.26888	91210.8422	90920.14758	84022.33155	88642.7833	-1.108504195	6.38E-12	down
P07724	Serum albumin	Alb	sp|P07724|ALBU_MOUSE Serum albumin OS=Mus musculus OX=10090 GN=Alb PE=1 SV=3	1772355.54	1800313.48	1767155.18	1820191.554	1820953.667	3565490.718	3474817.422	3742516.605	3553340.956	3633836.194	1.000647476	2.14E-10	up
P07759	Serine protease inhibitor A3K	Serpina3k	sp|P07759|SPA3K_MOUSE Serine protease inhibitor A3K OS=Mus musculus OX=10090 GN=Serpina3k PE=1 SV=2	518825.5667	513443.6117	520916.4696	521534.5378	523374.4912	668705.7312	668298.0196	668502.6603	670658.0573	681284.1606	0.369911321	2.67E-11	up
P07901	Heat shock protein HSP 90-alpha	HSP90AA1	sp|P07901|HS90A_MOUSE Heat shock protein HSP 90-alpha OS=Mus musculus OX=10090 GN=Hsp90aa1 PE=1 SV=4	69074.04628	65929.20384	73759.47998	65786.68755	68321.31338	44477.82196	47231.51604	43787.15306	46149.22176	45760.49593	-0.592393111	4.53E-07	down
P08074	Carbonyl reductase [NADPH] 2	Cbr2	sp|P08074|CBR2_MOUSE Carbonyl reductase [NADPH] 2 OS=Mus musculus OX=10090 GN=Cbr2 PE=1 SV=1	10835.99692	9939.969744	9755.517875	10553.79081	10774.7243	5551.006704	5992.876306	5265.982123	4475.149241	5211.761186	-0.96880539	3.37E-07	down
P08228	Superoxide dismutase [Cu-Zn]	Sod1	sp|P08228|SODC_MOUSE Superoxide dismutase [Cu-Zn] OS=Mus musculus OX=10090 GN=Sod1 PE=1 SV=2	92154.17158	91519.25599	92970.93463	88221.38093	89797.78912	56347.69855	56733.68381	53162.16547	54329.77147	54338.07202	-0.725832605	7.73E-10	down
P11499	Heat shock protein HSP 90-beta	Hsp90ab1	sp|P11499|HS90B_MOUSE Heat shock protein HSP 90-beta OS=Mus musculus OX=10090 GN=Hsp90ab1 PE=1 SV=3	157153.1421	156296.718	157032.7597	152865.4126	155507.0481	98001.85849	98019.46575	92238.93122	93876.79605	95625.20765	-0.705062022	8.46E-11	down
P08249	"Malate dehydrogenase, mitochondrial"	Mdh2	"sp|P08249|MDHM_MOUSE Malate dehydrogenase, mitochondrial OS=Mus musculus OX=10090 GN=Mdh2 PE=1 SV=3"	157550.0651	156393.9114	152935.6849	154010.9809	148902.0682	64642.72025	68066.50635	60010.89598	62534.47428	61160.53376	-1.28265142	8.23E-11	down
P08905	Lysozyme C-2	Lyz2	sp|P08905|LYZ2_MOUSE Lysozyme C-2 OS=Mus musculus OX=10090 GN=Lyz2 PE=1 SV=2	56728.79704	54178.52092	53734.21	55444.53563	54189.83725	69700.40933	70141.17919	70109.78332	72745.98459	71554.74829	0.369148559	3.69E-08	up
P09055	Integrin beta-1	Itgb1	sp|P09055|ITB1_MOUSE Integrin beta-1 OS=Mus musculus OX=10090 GN=Itgb1 PE=1 SV=1	93059.53396	89838.78198	89781.93581	90308.64523	90822.21589	108470.1944	108209.0376	109288.474	112553.4426	107403.1548	0.266608986	1.41E-07	up
P09405	Nucleolin	Ncl	sp|P09405|NUCL_MOUSE Nucleolin OS=Mus musculus OX=10090 GN=Ncl PE=1 SV=2	3639.216547	3165.103302	3202.344636	2742.276966	2930.796112	1261.386626	1469.092663	1164.024173	1123.329143	1147.591981	-1.346629257	2.74E-06	down
P09411	Phosphoglycerate kinase 1	Pgk1	sp|P09411|PGK1_MOUSE Phosphoglycerate kinase 1 OS=Mus musculus OX=10090 GN=Pgk1 PE=1 SV=4	166197.3153	166861.6413	166300.1751	166689.8981	164909.3212	110126.9349	110721.9046	109028.4614	104480.0066	111825.0586	-0.605393432	9.05E-11	down
P63158	High mobility group protein B1	Hmgb1	sp|P63158|HMGB1_MOUSE High mobility group protein B1 OS=Mus musculus OX=10090 GN=Hmgb1 PE=1 SV=2	8479.219565	8551.853504	8503.530194	8748.549891	8549.239004	4437.183173	4484.948425	4184.537935	4138.160999	4638.80416	-0.968849875	1.79E-10	down
P09542	Myosin light chain 3	Myl3	sp|P09542|MYL3_MOUSE Myosin light chain 3 OS=Mus musculus OX=10090 GN=Myl3 PE=1 SV=4	46483.4593	43444.48104	45451.39922	44826.67066	43757.52409	27219.93722	25614.6295	26040.77666	26008.68737	24355.70739	-0.793214119	4.75E-09	down
P09813	Apolipoprotein A-II	Apoa2	sp|P09813|APOA2_MOUSE Apolipoprotein A-II OS=Mus musculus OX=10090 GN=Apoa2 PE=1 SV=2	574782.254	574218.6491	571835.9239	571308.5102	569974.2149	826970.7525	823472.7493	839330.904	828304.286	827252.8492	0.534403557	2.51E-13	up
P0C6F1	"Dynein heavy chain 2, axonemal"	Dnah2	"sp|P0C6F1|DYH2_MOUSE Dynein heavy chain 2, axonemal OS=Mus musculus OX=10090 GN=Dnah2 PE=1 SV=1"	3701.212134	4196.228158	3526.2842	3765.32772	3841.17939	2221.267068	2342.781218	2331.064491	1988.745191	2054.456997	-0.79890261	1.80E-06	down
P0DOV2	Interferon-activable protein 205-A	Ifi205a	sp|P0DOV2|IFI4_MOUSE Interferon-activable protein 204 OS=Mus musculus OX=10090 GN=Ifi204 PE=1 SV=1	6659.516786	6769.326418	6636.42132	6858.265089	6571.206566	3551.907504	3835.133477	3507.777277	3482.036807	3264.132373	-0.925003072	1.53E-09	down
P0DP28			sp|P0DP28|CALM3_MOUSE Calmodulin-3 OS=Mus musculus OX=10090 GN=Calm3 PE=1 SV=1	9380.707221	10339.43465	9841.379125	10866.39504	10195.61912	7950.502001	7546.908028	7604.534976	8075.641247	7660.6435	-0.382330814	2.27E-05	down
P10404	MLV-related proviral Env polyprotein		sp|P10404|ENV1_MOUSE MLV-related proviral Env polyprotein OS=Mus musculus OX=10090 PE=1 SV=3	55791.30281	65524.87926	56967.07271	72136.82513	59600.12037	46901.19078	49418.33336	45565.63888	52991.8998	44589.30107	-0.372539196	0.003178695	down
P10493	Nidogen-1	Nid1	sp|P10493|NID1_MOUSE Nidogen-1 OS=Mus musculus OX=10090 GN=Nid1 PE=1 SV=2	52059.28189	50670.81086	54072.05536	52680.60936	52994.20492	39107.30735	40577.61033	36475.60022	39643.63698	37302.61215	-0.442792081	4.43E-07	down
P60843	Eukaryotic initiation factor 4A-I	Eif4a1	sp|P60843|IF4A1_MOUSE Eukaryotic initiation factor 4A-I OS=Mus musculus OX=10090 GN=Eif4a1 PE=1 SV=1	50871.34816	50817.5729	53881.66737	50384.61863	50817.18109	30671.30836	31949.75414	29289.89346	31219.45601	30879.49766	-0.737466889	4.29E-09	down
P10639	Thioredoxin	Txn	sp|P10639|THIO_MOUSE Thioredoxin OS=Mus musculus OX=10090 GN=Txn PE=1 SV=3	61154.48809	60191.87702	59332.92346	59412.27945	60481.40806	44912.07318	44029.16816	42891.66985	44798.74847	42655.20756	-0.454895892	2.84E-09	down
P10649	Glutathione S-transferase Mu 1	Gstm1	sp|P10649|GSTM1_MOUSE Glutathione S-transferase Mu 1 OS=Mus musculus OX=10090 GN=Gstm1 PE=1 SV=2	127780.8428	131502.6798	128157.2481	130585.0797	130911.4502	66177.00599	63508.04098	63251.69237	61919.09531	61209.75303	-1.037855126	8.33E-12	down
P11031	Activated RNA polymerase II transcriptional coactivator p15	Sub1	sp|P11031|TCP4_MOUSE Activated RNA polymerase II transcriptional coactivator p15 OS=Mus musculus OX=10090 GN=Sub1 PE=1 SV=3	16769.99523	15756.02322	16837.20444	15740.88531	16545.194	7617.507457	8541.359571	7345.250464	6665.520304	7487.481165	-1.116517928	1.47E-08	down
P63017	Heat shock cognate 71 kDa protein	Hspa8	sp|P63017|HSP7C_MOUSE Heat shock cognate 71 kDa protein OS=Mus musculus OX=10090 GN=Hspa8 PE=1 SV=1	209367.413	207002.5184	204900.4065	203056.838	202873.9224	163441.049	166181.5026	164535.9401	161846.7678	163642.8804	-0.325642025	2.07E-09	down
P11276	Fibronectin	Fn1	sp|P11276|FINC_MOUSE Fibronectin OS=Mus musculus OX=10090 GN=Fn1 PE=1 SV=4	2160678.506	2162067.341	2178729.214	2137455.728	2186940.655	1359762.023	1354248.411	1302038.833	1323694.853	1327242.31	-0.699376466	5.69E-12	down
P11404	"Fatty acid-binding protein, heart"	Fabp3	"sp|P11404|FABPH_MOUSE Fatty acid-binding protein, heart OS=Mus musculus OX=10090 GN=Fabp3 PE=1 SV=5"	21196.63133	20268.71312	20811.08706	20502.76038	20547.47502	8020.681939	8249.368578	6957.207738	6745.120518	7409.289646	-1.466809772	1.77E-10	down
P11589	Major urinary protein 2	Mup2	sp|P11589|MUP2_MOUSE Major urinary protein 2 OS=Mus musculus OX=10090 GN=Mup2 PE=1 SV=1	880.9138153	821.4981155	590.1467687	867.6709166	787.8543523	1002.369146	1005.987887	944.7919933	1012.686946	920.4786176	0.307594076	0.009871013	up
P11591	Major urinary protein 5	Mup5	sp|P11591|MUP5_MOUSE Major urinary protein 5 OS=Mus musculus OX=10090 GN=Mup5 PE=2 SV=2	13367.79839	13194.00501	13839.52689	16092.32237	14851.84929	46042.97864	44672.96053	44584.87156	47182.55435	44719.06096	1.671083858	1.15E-10	up
P11627	Neural cell adhesion molecule L1	L1cam	sp|P11627|L1CAM_MOUSE Neural cell adhesion molecule L1 OS=Mus musculus OX=10090 GN=L1cam PE=1 SV=1	8458.239351	8762.860391	8469.932313	7848.016697	8219.457783	11607.47361	10972.50648	10948.60835	11175.53402	11114.49378	0.418676244	4.90E-07	up
P11672	Neutrophil gelatinase-associated lipocalin	Lcn2	sp|P11672|NGAL_MOUSE Neutrophil gelatinase-associated lipocalin OS=Mus musculus OX=10090 GN=Lcn2 PE=1 SV=1	8943.997455	9163.880388	9276.841407	9408.125411	9592.189655	7360.455426	7991.540116	7398.397028	6994.947575	7987.056737	-0.297855661	5.40E-05	down
P11983	T-complex protein 1 subunit alpha	Tcp1	sp|P11983|TCPA_MOUSE T-complex protein 1 subunit alpha OS=Mus musculus OX=10090 GN=Tcp1 PE=1 SV=3	43497.08652	43928.50421	42894.22721	44508.2415	44128.93727	30862.70819	30837.65473	31460.4782	30375.14767	30793.36394	-0.50463507	1.85E-10	down
P12246	Serum amyloid P-component	Apcs	sp|P12246|SAMP_MOUSE Serum amyloid P-component OS=Mus musculus OX=10090 GN=Apcs PE=1 SV=2	348384.9558	350401.6713	358834.6951	348864.3848	355621.0993	259398.2222	259469.0944	252524.1862	256379.8981	251085.3847	-0.462446662	3.88E-10	down
P12399	Protein CTLA-2-alpha	Ctla2a	sp|P12399|CTL2A_MOUSE Protein CTLA-2-alpha OS=Mus musculus OX=10090 GN=Ctla2a PE=2 SV=2	66560.20084	68255.04207	66963.3754	65067.30948	67496.15867	103417.6505	103627.728	102750.7185	105874.5856	100306.6312	0.625982665	4.93E-10	up
P13609	Serglycin	Srgn	sp|P13609|SRGN_MOUSE Serglycin OS=Mus musculus OX=10090 GN=Srgn PE=1 SV=1	651.4072872	577.8245245	686.9086641	543.6595394	637.8202691	1123.393523	1146.365776	1094.34081	1125.009359	1441.565247	0.93703594	3.77E-05	up
P13634	Carbonic anhydrase 1	Ca1	sp|P13634|CAH1_MOUSE Carbonic anhydrase 1 OS=Mus musculus OX=10090 GN=Ca1 PE=1 SV=4	48953.83222	51337.55763	50875.59035	49596.3123	50087.45243	25336.80985	25166.05159	22735.49716	25409.06043	22930.58585	-1.044946973	5.11E-10	down
P58252	Elongation factor 2	Eef2	sp|P58252|EF2_MOUSE Elongation factor 2 OS=Mus musculus OX=10090 GN=Eef2 PE=1 SV=2	106044.5852	105241.0212	106206.6329	105285.4947	106456.1846	83551.17127	81385.73987	79014.69305	81780.29385	79700.53717	-0.384444016	1.88E-09	down
P14152	"Malate dehydrogenase, cytoplasmic"	Mdh1	"sp|P14152|MDHC_MOUSE Malate dehydrogenase, cytoplasmic OS=Mus musculus OX=10090 GN=Mdh1 PE=1 SV=3"	157247.6476	160028.9448	160616.5337	156826.3607	155918.6899	93275.51751	91571.15826	86871.23219	87783.91422	92367.787	-0.807111088	9.67E-11	down
P34884	Macrophage migration inhibitory factor	MIF	sp|P34884|MIF_MOUSE Macrophage migration inhibitory factor OS=Mus musculus OX=10090 GN=Mif PE=1 SV=2	22268.32333	22549.84238	21637.96823	22763.80157	22364.31227	16520.06926	18286.81856	16212.30237	18125.3258	16443.71004	-0.382649128	5.15E-06	down
P14685	26S proteasome non-ATPase regulatory subunit 3	Psmd3	sp|P14685|PSMD3_MOUSE 26S proteasome non-ATPase regulatory subunit 3 OS=Mus musculus OX=10090 GN=Psmd3 PE=1 SV=3	7383.145152	6595.836186	6933.762561	7171.16057	6218.410826	3343.425753	2905.580358	3319.008167	2687.924908	2611.529623	-1.206146908	3.72E-07	down
P14824	Annexin A6	Anxa6	sp|P14824|ANXA6_MOUSE Annexin A6 OS=Mus musculus OX=10090 GN=Anxa6 PE=1 SV=3	26231.88265	27687.48588	26789.64322	27027.64567	26492.89248	13847.67485	13102.21319	12912.22311	11877.02403	13880.95223	-1.032492887	1.31E-09	down
Q02257	Junction plakoglobin	Jup	sp|Q02257|PLAK_MOUSE Junction plakoglobin OS=Mus musculus OX=10090 GN=Jup PE=1 SV=3	1211.371084	1080.88788	1169.486219	1256.630192	1381.900257	3904.453644	3489.146994	3892.803857	3844.438309	3442.55222	1.606291214	1.98E-08	up
P15626	Glutathione S-transferase Mu 2	Gstm2	sp|P15626|GSTM2_MOUSE Glutathione S-transferase Mu 2 OS=Mus musculus OX=10090 GN=Gstm2 PE=1 SV=2	71003.84793	71433.26648	71780.00486	72368.85125	72315.17446	40272.17084	40648.21982	41416.87868	40338.82618	40313.93646	-0.822177641	2.12E-13	down
P15947	Kallikrein-1	Klk1	sp|P15947|KLK1_MOUSE Kallikrein-1 OS=Mus musculus OX=10090 GN=Klk1 PE=1 SV=3	18972.91768	19704.01942	19157.32473	19197.00666	19298.51636	23100.72473	24640.63394	23976.27704	25057.26529	23889.24296	0.324943186	8.16E-07	up
P16014	Secretogranin-1	Chgb	sp|P16014|SCG1_MOUSE Secretogranin-1 OS=Mus musculus OX=10090 GN=Chgb PE=1 SV=2	27479.35482	22786.02236	25861.03514	27461.60248	24835.09866	33480.56394	36424.11114	33303.44714	33028.83818	32908.67385	0.39736106	7.54E-05	up
P16015	Carbonic anhydrase 3	Ca3	sp|P16015|CAH3_MOUSE Carbonic anhydrase 3 OS=Mus musculus OX=10090 GN=Ca3 PE=1 SV=3	55486.05015	56458.67825	56151.39084	57094.93066	56576.42419	41889.80811	42254.58563	39487.58557	41376.35932	41857.63169	-0.445808743	4.02E-09	down
P16045	Galectin-1	Lgals1	sp|P16045|LEG1_MOUSE Galectin-1 OS=Mus musculus OX=10090 GN=Lgals1 PE=1 SV=3	47565.5469	47489.67064	47637.12799	47122.66139	47265.83495	36016.09718	36828.03894	35689.32228	36436.52545	37015.12688	-0.381558666	1.22E-10	down
P16125	L-lactate dehydrogenase B chain	Ldhb	sp|P16125|LDHB_MOUSE L-lactate dehydrogenase B chain OS=Mus musculus OX=10090 GN=Ldhb PE=1 SV=2	83789.49264	80884.35339	79159.40597	78037.47277	77821.81918	20526.0883	20704.15509	18321.52415	17976.20666	18150.72375	-2.062620999	3.78E-11	down
P16330	"2,3-cyclic-nucleotide 3-phosphodiesterase"	Cnp	"sp|P16330|CN37_MOUSE 2,3-cyclic-nucleotide 3-phosphodiesterase OS=Mus musculus OX=10090 GN=Cnp PE=1 SV=3"	3709.528615	3611.901395	3989.841621	3422.628046	3067.386348	2458.973309	2871.625502	2284.366238	1978.033817	2097.411995	-0.606655836	0.000525177	down
P16858	Glyceraldehyde-3-phosphate dehydrogenase	Gapdh	sp|P16858|G3P_MOUSE Glyceraldehyde-3-phosphate dehydrogenase OS=Mus musculus OX=10090 GN=Gapdh PE=1 SV=2	75258.48408	74994.43292	75824.81634	75737.59876	76998.53557	38743.03025	37420.95095	35647.72027	34014.91471	35427.80548	-1.063472956	7.60E-11	down
P16882	Growth hormone receptor	Ghr	sp|P16882|GHR_MOUSE Growth hormone receptor OS=Mus musculus OX=10090 GN=Ghr PE=1 SV=1	31577.11189	32806.66263	32309.96162	31901.16511	32077.18782	38807.85923	37904.8336	39549.98858	40534.15125	37408.88102	0.273466312	3.58E-06	up
P17182	Alpha-enolase	Eno1	sp|P17182|ENOA_MOUSE Alpha-enolase OS=Mus musculus OX=10090 GN=Eno1 PE=1 SV=3	117838.8676	113939.8311	119571.1231	113954.9227	114969.6856	84421.73179	81302.66989	77515.98073	82406.17417	77496.8563	-0.525442208	4.17E-08	down
P17563	Selenium-binding protein 1	Selenbp1	sp|P17563|SBP1_MOUSE Methanethiol oxidase OS=Mus musculus OX=10090 GN=Selenbp1 PE=1 SV=2	82221.64693	82705.75784	85155.69434	82511.98495	82449.04731	56449.57266	54589.43985	52060.75232	55290.64476	54876.12811	-0.602955937	1.15E-09	down
P17742	Peptidyl-prolyl cis-trans isomerase A	Ppia	sp|P17742|PPIA_MOUSE Peptidyl-prolyl cis-trans isomerase A OS=Mus musculus OX=10090 GN=Ppia PE=1 SV=2	145680.1783	141542.7588	141811.0534	141710.6839	142212.8889	92368.94089	91958.47206	90377.24138	88316.33254	86863.05931	-0.664263	1.65E-10	down
P17751	Triosephosphate isomerase	Tpi1	sp|P17751|TPIS_MOUSE Triosephosphate isomerase OS=Mus musculus OX=10090 GN=Tpi1 PE=1 SV=4	125994.6894	126059.849	126440.0231	122935.0133	121920.8189	60956.72996	63139.41793	55761.2509	57550.53475	56207.28559	-1.0861166	2.23E-10	down
P17897	Lysozyme C-1	Lyz1	sp|P17897|LYZ1_MOUSE Lysozyme C-1 OS=Mus musculus OX=10090 GN=Lyz1 PE=1 SV=1	4430.699838	4576.157186	4154.844545	5068.94563	4778.132276	6128.910709	5861.106544	6206.2915	6296.502952	5548.577587	0.384767077	0.000134045	up
P18527	Ig heavy chain V region 914		sp|P18527|HVM56_MOUSE Ig heavy chain V region 914 OS=Mus musculus OX=10090 PE=1 SV=1	69588.15602	68367.78642	68129.96847	65422.62982	64323.71011	27344.45001	28224.06537	23414.64993	23761.39901	23400.40614	-1.412658097	2.12E-09	down
P19070	Complement receptor type 2	Cr2	sp|P19070|CR2_MOUSE Complement receptor type 2 OS=Mus musculus OX=10090 GN=Cr2 PE=1 SV=1	970.0041196	1160.878054	1151.940659	1363.226295	1277.773591	1720.849123	1382.803718	1220.394893	1493.396629	1462.595298	0.297417844	0.032517045	up
P19096	Fatty acid synthase	Fasn	sp|P19096|FAS_MOUSE Fatty acid synthase OS=Mus musculus OX=10090 GN=Fasn PE=1 SV=2	140936.0039	142261.99	137322.0033	140002.0396	138087.1153	77014.76415	78623.66291	70798.29655	73447.47461	72898.21059	-0.90615176	2.25E-10	down
P19123	"Troponin C, slow skeletal and cardiac muscles"	Tnnc1	"sp|P19123|TNNC1_MOUSE Troponin C, slow skeletal and cardiac muscles OS=Mus musculus OX=10090 GN=Tnnc1 PE=1 SV=1"	12842.34799	12799.39978	12153.09995	12047.88372	12106.01133	4194.331774	4402.916816	3845.689583	3740.579982	3568.620664	-1.649066123	3.77E-10	down
P19157	Glutathione S-transferase P 1	Gstp1	sp|P19157|GSTP1_MOUSE Glutathione S-transferase P 1 OS=Mus musculus OX=10090 GN=Gstp1 PE=1 SV=2	15209.70996	14869.61935	15988.85796	15395.27317	15724.71703	8197.469525	7812.939651	7663.089802	7999.926532	7763.220929	-0.968843019	5.11E-10	down
P19783	"Cytochrome c oxidase subunit 4 isoform 1, mitochondrial"	Cox4i1	"sp|P19783|COX41_MOUSE Cytochrome c oxidase subunit 4 isoform 1, mitochondrial OS=Mus musculus OX=10090 GN=Cox4i1 PE=1 SV=2"	13758.10598	13321.32838	13890.85698	13967.19606	13206.21761	7601.557471	7096.149528	6482.528831	6295.662845	7587.485769	-0.958615133	2.60E-08	down
P20033	Platelet-derived growth factor subunit A	Pdgfa	sp|P20033|PDGFA_MOUSE Platelet-derived growth factor subunit A OS=Mus musculus OX=10090 GN=Pdgfa PE=2 SV=2	1441.586403	1429.229051	1401.404921	1579.913454	1774.924628	2656.856037	2669.973117	2555.403317	2807.115202	2242.27325	0.76170446	1.83E-05	up
P20108	"Thioredoxin-dependent peroxide reductase, mitochondrial"	Prdx3	"sp|P20108|PRDX3_MOUSE Thioredoxin-dependent peroxide reductase, mitochondrial OS=Mus musculus OX=10090 GN=Prdx3 PE=1 SV=1"	47716.75565	45199.79397	46772.91585	44036.42269	44957.83418	29658.74151	30542.75629	29726.71454	29346.01561	29659.08353	-0.618687205	1.34E-08	down
P20152	Vimentin	Vim	sp|P20152|VIME_MOUSE Vimentin OS=Mus musculus OX=10090 GN=Vim PE=1 SV=3	92179.68806	91047.86797	93090.39376	89887.30909	90783.85836	65903.28365	66453.91028	64146.13553	65377.18905	62301.52588	-0.495355623	2.39E-09	down
P21107	Tropomyosin alpha-3 chain	Tpm3	sp|P21107|TPM3_MOUSE Tropomyosin alpha-3 chain OS=Mus musculus OX=10090 GN=Tpm3 PE=1 SV=3	31272.80429	30894.86831	30630.0676	28643.09116	28924.3858	25780.32236	25469.25703	23719.38464	24714.92136	23400.40614	-0.288824226	6.00E-05	down
P21460	Cystatin-C	Cst3	sp|P21460|CYTC_MOUSE Cystatin-C OS=Mus musculus OX=10090 GN=Cst3 PE=1 SV=2	35938.53922	36237.5899	36705.6843	35623.29132	36021.46477	47274.72916	45627.22697	46551.60647	46245.83416	46250.45137	0.361601716	1.01E-09	up
P21550	Beta-enolase	Eno3	sp|P21550|ENOB_MOUSE Beta-enolase OS=Mus musculus OX=10090 GN=Eno3 PE=1 SV=3	76249.84643	73638.58489	74063.72745	73729.94174	72825.04897	42058.56926	41272.28307	40345.62698	39862.06501	39835.16722	-0.865368176	5.07E-11	down
P22599	Alpha-1-antitrypsin 1-2	Serpina1b	sp|P22599|A1AT2_MOUSE Alpha-1-antitrypsin 1-2 OS=Mus musculus OX=10090 GN=Serpina1b PE=1 SV=2	1559623.732	1572006.166	1561181.508	1576709.746	1559841.784	1905251.541	1856821.813	1926276.957	1887407.188	1922907.317	0.278829812	6.64E-09	up
P23492	Purine nucleoside phosphorylase	Pnp	sp|P23492|PNPH_MOUSE Purine nucleoside phosphorylase OS=Mus musculus OX=10090 GN=Pnp PE=1 SV=2	55829.10499	55127.12857	55975.00197	54945.53384	55246.07271	32476.22934	32198.96409	30568.11514	31343.37191	30310.12022	-0.820709697	2.53E-11	down
P23591	GDP-L-fucose synthase	Tsta3	sp|P23591|FCL_MOUSE GDP-L-fucose synthase OS=Mus musculus OX=10090 GN=Tsta3 PE=1 SV=3	12924.56775	11410.50599	13088.24095	12576.98095	13346.55005	9092.8297	9446.510882	9401.949715	8534.340106	7562.876135	-0.524507239	4.71E-05	down
P23927	Alpha-crystallin B chain	Cryab	sp|P23927|CRYAB_MOUSE Alpha-crystallin B chain OS=Mus musculus OX=10090 GN=Cryab PE=1 SV=2	32264.16664	32280.8463	31749.99695	31592.44416	30410.0385	15832.67632	15500.85898	14552.38226	14011.94798	15526.44186	-1.069536955	5.79E-10	down
P23953	Carboxylesterase 1C	Ces1c	sp|P23953|EST1C_MOUSE Carboxylesterase 1C OS=Mus musculus OX=10090 GN=Ces1c PE=1 SV=4	1673597.326	1663951.13	1678774.089	1663792.355	1678563.023	2016386.926	2032203.316	2026537.796	2055113.707	2021681.439	0.280406381	4.04E-11	up
P24270	Catalase	Cat	sp|P24270|CATA_MOUSE Catalase OS=Mus musculus OX=10090 GN=Cat PE=1 SV=4	122403.4817	120850.2824	118787.1726	118100.3267	119282.5691	67414.9307	69152.64638	65356.75395	67356.69305	66132.79846	-0.837634301	1.98E-11	down
P24547	Inosine-5-monophosphate dehydrogenase 2	Impdh2	sp|P24547|IMDH2_MOUSE Inosine-5-monophosphate dehydrogenase 2 OS=Mus musculus OX=10090 GN=Impdh2 PE=1 SV=2	10990.98588	10742.78729	10454.54044	10576.11968	11152.68632	5320.400779	5760.903376	4575.492802	5479.288089	5587.953001	-1.012605408	1.65E-08	down
P24549	Retinal dehydrogenase 1	Aldh1a1	sp|P24549|AL1A1_MOUSE Retinal dehydrogenase 1 OS=Mus musculus OX=10090 GN=Aldh1a1 PE=1 SV=5	32236.76006	32197.25997	32495.68324	31253.62777	31584.1532	22308.37059	22701.9882	20973.65214	21054.15162	20747.04014	-0.567814691	1.49E-08	down
P25785	Metalloproteinase inhibitor 2	Timp2	sp|P25785|TIMP2_MOUSE Metalloproteinase inhibitor 2 OS=Mus musculus OX=10090 GN=Timp2 PE=1 SV=2	65194.59683	64596.68223	65396.40759	65635.23953	63918.61715	86186.52055	84835.22095	88539.4727	85457.86575	80889.62995	0.391252277	2.58E-07	up
P26040	Ezrin	Ezr	sp|P26040|EZRI_MOUSE Ezrin OS=Mus musculus OX=10090 GN=Ezr PE=1 SV=3	94080.19301	94712.05942	91347.97035	94732.67473	94855.37005	60551.29161	61529.937	57513.73547	57068.5229	55737.46531	-0.683878406	3.13E-09	down
P26041	Moesin	Msn	sp|P26041|MOES_MOUSE Moesin OS=Mus musculus OX=10090 GN=Msn PE=1 SV=3	176290.4993	173334.7222	171199.866	170932.3841	167959.2128	131016.2712	129682.6284	123745.1716	123705.8736	123383.7563	-0.445001581	2.69E-08	down
P26043	Radixin	Rdx	sp|P26043|RADI_MOUSE Radixin OS=Mus musculus OX=10090 GN=Rdx PE=1 SV=3	49793.04078	50171.23674	50743.99865	47788.64433	48966.66405	35865.8586	37050.25115	32566.05156	32739.00099	34239.83133	-0.520946144	4.30E-07	down
P26262	Plasma kallikrein	Klkb1	sp|P26262|KLKB1_MOUSE Plasma kallikrein OS=Mus musculus OX=10090 GN=Klkb1 PE=1 SV=2	656113.6595	658942.1421	659918.3669	664206.334	669441.8443	814468.0216	824085.3905	818051.4771	836232.8034	823628.5213	0.315175756	3.13E-10	up
P26443	"Glutamate dehydrogenase 1, mitochondrial"	Glud1	"sp|P26443|DHE3_MOUSE Glutamate dehydrogenase 1, mitochondrial OS=Mus musculus OX=10090 GN=Glud1 PE=1 SV=1"	2691.515718	3070.145343	2910.416387	2951.100478	2206.025866	1358.938798	640.1372951	977.7199823	1021.067021	1156.876525	-1.423746636	1.88E-05	down
Q9D0R2	"Threonine--tRNA ligase, cytoplasmic"	Tars	"sp|Q9D0R2|SYTC_MOUSE Threonine--tRNA ligase, cytoplasmic OS=Mus musculus OX=10090 GN=Tars PE=1 SV=2"	16866.39081	18375.38555	17726.61499	17500.98306	17633.23814	13473.10744	12703.47727	14603.34472	13242.19921	14919.03134	-0.353819227	4.69E-05	down
P27784	C-C motif chemokine 6	Ccl6	sp|P27784|CCL6_MOUSE C-C motif chemokine 6 OS=Mus musculus OX=10090 GN=Ccl6 PE=1 SV=1	1917.704949	2024.635863	1834.910905	1968.435861	2053.624843	2786.102375	2903.088259	2549.059011	2787.162642	2644.305181	0.480230995	5.52E-06	up
P28650	Adenylosuccinate synthetase isozyme 1	Adssl1	sp|P28650|PURA1_MOUSE Adenylosuccinate synthetase isozyme 1 OS=Mus musculus OX=10090 GN=Adssl1 PE=1 SV=2	10007.18397	10197.53227	9685.522291	8959.800455	9249.31074	4664.084585	4615.160625	4245.172862	4265.437331	4371.006597	-1.11800339	2.72E-08	down
P28654	Decorin	Dcn	sp|P28654|PGS2_MOUSE Decorin OS=Mus musculus OX=10090 GN=Dcn PE=1 SV=1	53720.68801	53302.80832	55385.17251	54238.77644	53087.75987	42901.34593	45040.54521	42942.6323	44853.35548	41866.58065	-0.309835707	6.14E-07	down
P28665	Murinoglobulin-1	Mug1	sp|P28665|MUG1_MOUSE Murinoglobulin-1 OS=Mus musculus OX=10090 GN=Mug1 PE=1 SV=3	2376056.467	2365590.335	2387409.383	2393655.286	2427376.892	2944881.912	2971724.833	2989936.287	3025123.177	3029334.092	0.324185352	1.14E-09	up
P29416	Beta-hexosaminidase subunit alpha	Hexa	sp|P29416|HEXA_MOUSE Beta-hexosaminidase subunit alpha OS=Mus musculus OX=10090 GN=Hexa PE=1 SV=2	67227.40944	65101.11601	70376.36008	69147.66848	69463.6194	82582.85277	84175.85295	83501.46957	85524.02424	85284.68687	0.302947497	4.69E-07	up
P30115	Glutathione S-transferase A3	Gsta3	sp|P30115|GSTA3_MOUSE Glutathione S-transferase A3 OS=Mus musculus OX=10090 GN=Gsta3 PE=1 SV=2	14057.68831	14194.12517	13980.45133	12703.18763	13652.47475	5755.681039	5333.196797	5167.593375	4924.606914	5327.873914	-1.371475018	2.90E-09	down
P30275	"Creatine kinase U-type, mitochondrial"	Ckmt1	"sp|P30275|KCRU_MOUSE Creatine kinase U-type, mitochondrial OS=Mus musculus OX=10090 GN=Ckmt1 PE=1 SV=1"	20571.00514	22615.9339	21693.9647	23482.20882	21384.79188	14956.97064	15274.49327	14688.62884	14696.63584	14930.21754	-0.557972235	7.92E-07	down
P30681	High mobility group protein B2	Hmgb2	sp|P30681|HMGB2_MOUSE High mobility group protein B2 OS=Mus musculus OX=10090 GN=Hmgb2 PE=1 SV=3	15998.83061	16088.42468	15245.03822	16200.08345	15610.57998	8482.511208	8397.129312	8082.750053	7899.428636	7454.593745	-0.973093684	1.50E-09	down
P31230	Aminoacyl tRNA synthase complex-interacting multifunctional protein 1	Aimp1	sp|P31230|AIMP1_MOUSE Aminoacyl tRNA synthase complex-interacting multifunctional protein 1 OS=Mus musculus OX=10090 GN=Aimp1 PE=1 SV=2	16510.10519	17146.86088	15696.74305	16484.53389	16714.52847	9561.24477	9708.492843	8681.714958	8712.547974	7874.859178	-0.890252028	7.13E-08	down
P31532	Serum amyloid A-4 protein	Saa4	sp|P31532|SAA4_MOUSE Serum amyloid A-4 protein OS=Mus musculus OX=10090 GN=Saa4 PE=1 SV=2	299298.8159	297372.9484	299497.1053	299391.3667	295942.3928	214285.4879	217965.2537	205534.7186	208819.2952	208074.4561	-0.499962261	3.24E-10	down
P31786	Acyl-CoA-binding protein	Dbi	sp|P31786|ACBP_MOUSE Acyl-CoA-binding protein OS=Mus musculus OX=10090 GN=Dbi PE=1 SV=2	35341.26467	34496.85598	37007.13195	35181.56794	34866.99661	27876.45922	27547.045	25076.65014	26961.15959	26926.29553	-0.396483495	1.10E-06	down
P31809	Carcinoembryonic antigen-related cell adhesion molecule 1	Ceacam1	sp|P31809|CEAM1_MOUSE Carcinoembryonic antigen-related cell adhesion molecule 1 OS=Mus musculus OX=10090 GN=Ceacam1 PE=1 SV=1	11358.61215	10910.93188	11099.43309	10860.57012	10966.51196	13308.46242	14083.47738	13615.29704	13736.81268	14255.68984	0.322025645	5.06E-07	up
P33434	72 kDa type IV collagenase	Mmp2	sp|P33434|MMP2_MOUSE 72 kDa type IV collagenase OS=Mus musculus OX=10090 GN=Mmp2 PE=1 SV=1	79801.36191	76746.83005	81009.15594	80270.36017	80639.69446	100796.7076	105966.1481	103667.0027	103782.7172	103045.0123	0.376421198	2.67E-08	up
P34022	Ran-specific GTPase-activating protein	Ranbp1	sp|P34022|RANG_MOUSE Ran-specific GTPase-activating protein OS=Mus musculus OX=10090 GN=Ranbp1 PE=1 SV=2	8112.254834	7530.933956	8335.727447	7541.043221	7751.963667	4320.388115	4469.89199	4307.887888	4536.582123	4006.11284	-0.859740218	5.77E-08	down
P34902	Cytokine receptor common subunit gamma	Il2rg	sp|P34902|IL2RG_MOUSE Cytokine receptor common subunit gamma OS=Mus musculus OX=10090 GN=Il2rg PE=2 SV=1	4142.08014	3965.78259	4119.380116	4126.66715	4225.596705	3461.455648	3124.26209	3083.436799	3055.682098	3288.853869	-0.361902572	5.96E-06	down
P34914	Bifunctional epoxide hydrolase 2	Ephx2	sp|P34914|HYES_MOUSE Bifunctional epoxide hydrolase 2 OS=Mus musculus OX=10090 GN=Ephx2 PE=1 SV=2	3086.737583	2905.305325	3206.171062	2757.907178	3263.383981	1713.440098	1894.82633	1760.804972	1384.812696	1743.256988	-0.840872025	5.40E-06	down
P35278	Ras-related protein Rab-5C	Rab5c	sp|P35278|RAB5C_MOUSE Ras-related protein Rab-5C OS=Mus musculus OX=10090 GN=Rab5c PE=1 SV=2	16672.6546	15888.20626	16200.71126	15218.58382	16022.22179	9976.767628	10979.77511	10311.2656	10110.27733	10744.34251	-0.618138584	7.88E-08	down
P35385	Heat shock protein beta-7	Hspb7	sp|P35385|HSPB7_MOUSE Heat shock protein beta-7 OS=Mus musculus OX=10090 GN=Hspb7 PE=1 SV=3	17457.99503	16947.6144	16520.8244	16239.8871	16449.76794	11500.45435	10524.96695	10597.07139	9740.944935	11512.83427	-0.63413054	3.99E-07	down
P35441	Thrombospondin-1	Thbs1	sp|P35441|TSP1_MOUSE Thrombospondin-1 OS=Mus musculus OX=10090 GN=Thbs1 PE=1 SV=1	595110.3801	603386.3906	596959.6722	611238.3617	614487.663	1006516.142	1015156.737	1026155.12	1040589.026	1001399.569	0.752500351	2.19E-11	up
P35486	"Pyruvate dehydrogenase E1 component subunit alpha, somatic form, mitochondrial"	Pdha1	"sp|P35486|ODPA_MOUSE Pyruvate dehydrogenase E1 component subunit alpha, somatic form, mitochondrial OS=Mus musculus OX=10090 GN=Pdha1 PE=1 SV=1"	5695.466511	6321.264811	5785.275017	6647.208689	6366.976096	5440.077124	4634.993583	4936.390218	6108.318805	4489.356564	-0.267029959	0.01704182	down
P35505	Fumarylacetoacetase	Fah	sp|P35505|FAAA_MOUSE Fumarylacetoacetase OS=Mus musculus OX=10090 GN=Fah PE=1 SV=2	54790.4899	54223.22989	55775.28124	54118.39468	52096.07734	42042.10475	45306.36916	39608.2314	39697.19385	40321.7668	-0.38885018	6.24E-06	down
P35700	Peroxiredoxin-1	Prdx1	sp|P35700|PRDX1_MOUSE Peroxiredoxin-1 OS=Mus musculus OX=10090 GN=Prdx1 PE=1 SV=1	164467.8653	162400.4639	163425.6898	162602.7433	163393.7309	84007.03216	89684.43125	77666.78801	81105.05721	82186.11021	-0.977190585	1.71E-10	down
P35761	Dual specificity protein kinase TTK	Ttk	sp|P35761|TTK_MOUSE Dual specificity protein kinase TTK OS=Mus musculus OX=10090 GN=Ttk PE=1 SV=1	12194.04049	12534.06178	12677.60019	12861.43139	13172.53783	16910.07214	17214.17739	16169.66031	17684.2692	15479.45983	0.395658801	1.28E-05	up
P35822	Receptor-type tyrosine-protein phosphatase kappa	Ptprk	sp|P35822|PTPRK_MOUSE Receptor-type tyrosine-protein phosphatase kappa OS=Mus musculus OX=10090 GN=Ptprk PE=1 SV=1	18511.731	18405.5155	19098.52844	19999.8753	19488.43292	26869.03753	26642.62055	26170.78294	28517.45929	27150.01948	0.503059712	2.26E-07	up
P35979	60S ribosomal protein L12	Rpl12	sp|P35979|RL12_MOUSE 60S ribosomal protein L12 OS=Mus musculus OX=10090 GN=Rpl12 PE=1 SV=2	2795.566237	3135.167733	3036.875076	3288.946049	3189.662675	1874.174794	1615.91886	1961.222644	1557.034795	1697.281717	-0.827232541	2.35E-06	down
P37804	Transgelin	Tagln	sp|P37804|TAGL_MOUSE Transgelin OS=Mus musculus OX=10090 GN=Tagln PE=1 SV=3	9007.316118	8960.843361	8647.25446	8768.063385	9083.250693	6559.045812	6299.093034	6846.754407	6575.103702	6384.969559	-0.44498209	6.00E-08	down
P38647	"Stress-70 protein, mitochondrial"	Hspa9	"sp|P38647|GRP75_MOUSE Stress-70 protein, mitochondrial OS=Mus musculus OX=10090 GN=Hspa9 PE=1 SV=3"	6876.879362	6059.036999	7315.56514	6877.099009	6524.522642	3059.001488	3176.18083	2537.098434	3033.524255	2732.340553	-1.210896286	2.46E-07	down
P39061	Collagen alpha-1(XVIII) chain	Col18a1	sp|P39061|COIA1_MOUSE Collagen alpha-1(XVIII) chain OS=Mus musculus OX=10090 GN=Col18a1 PE=1 SV=4	37638.69259	39030.92842	36815.81069	37195.04988	37957.11681	46857.97146	46482.84781	45951.49751	48202.2352	45782.86833	0.306429415	2.92E-07	up
P39876	Metalloproteinase inhibitor 3	Timp3	sp|P39876|TIMP3_MOUSE Metalloproteinase inhibitor 3 OS=Mus musculus OX=10090 GN=Timp3 PE=1 SV=1	13786.45762	14641.21485	14659.87513	14144.85623	14499.14711	19763.57607	21615.84816	27180.67167	21627.52519	27878.24092	0.71891215	0.000494134	up
P40142	Transketolase	Tkt	sp|P40142|TKT_MOUSE Transketolase OS=Mus musculus OX=10090 GN=Tkt PE=1 SV=1	151539.5173	147354.9245	148082.6577	142700.9209	146469.6394	96139.31175	96829.48823	98087.13344	97604.77441	94962.98477	-0.606110254	7.53E-10	down
P41216	Long-chain-fatty-acid--CoA ligase 1	Acsl1	sp|P41216|ACSL1_MOUSE Long-chain-fatty-acid--CoA ligase 1 OS=Mus musculus OX=10090 GN=Acsl1 PE=1 SV=2	4019.979076	3690.336474	3733.844438	3853.769478	3761.751232	2231.763188	2577.14241	2107.973726	2379.395318	2097.971304	-0.742218498	5.75E-07	down
P41245	Matrix metalloproteinase-9	Mmp9	sp|P41245|MMP9_MOUSE Matrix metalloproteinase-9 OS=Mus musculus OX=10090 GN=Mmp9 PE=1 SV=2	29877.90359	31722.95614	32736.46805	32459.38696	32820.94972	74019.25389	76193.86588	74912.7351	76841.51012	74849.0834	1.239241622	8.39E-12	up
P42703	Leukemia inhibitory factor receptor	Lifr	sp|P42703|LIFR_MOUSE Leukemia inhibitory factor receptor OS=Mus musculus OX=10090 GN=Lifr PE=1 SV=1	193377.0878	203639.6266	196052.9647	201746.2301	190824.0441	247214.491	237860.5148	251671.345	245363.9845	249194.9173	0.321055822	4.94E-07	up
P42932	T-complex protein 1 subunit theta	Cct8	sp|P42932|TCPQ_MOUSE T-complex protein 1 subunit theta OS=Mus musculus OX=10090 GN=Cct8 PE=1 SV=3	13281.79842	13167.76279	12462.01379	12391.55422	12904.0351	8274.852682	8505.120291	7476.816813	7899.428636	8009.764718	-0.676760095	5.71E-08	down
P43025	Tetranectin	Clec3b	sp|P43025|TETN_MOUSE Tetranectin OS=Mus musculus OX=10090 GN=Clec3b PE=1 SV=2	103133.8168	101469.917	104246.7566	102159.4524	103004.0067	123885.084	129308.8135	126262.0931	124640.4936	125654.5543	0.292974084	1.83E-08	up
P43137	Lithostathine-1	Reg1	sp|P43137|LIT1_MOUSE Lithostathine-1 OS=Mus musculus OX=10090 GN=Reg1 PE=1 SV=1	9611.206056	9105.272764	9543.664574	10357.68505	10114.22631	13158.22385	11303.74804	13809.78643	15420.17868	12213.09022	0.435517464	0.001616966	up
P54775	26S protease regulatory subunit 6B	Psmc4	sp|P54775|PRS6B_MOUSE 26S proteasome regulatory subunit 6B OS=Mus musculus OX=10090 GN=Psmc4 PE=1 SV=2	20528.47768	19786.63382	20510.57269	21125.05639	20873.98182	13232.3141	12894.53823	12026.10035	12615.26876	12330.54529	-0.704503464	5.57E-09	down
P45376	Aldose reductase	Akr1b1	sp|P45376|ALDR_MOUSE Aldose reductase OS=Mus musculus OX=10090 GN=Akr1b1 PE=1 SV=3	59890.94999	61598.26562	61486.9209	61037.43314	58976.10881	36589.26764	37078.28727	34101.16564	35111.25539	34829.34393	-0.769749304	7.26E-10	down
P45591	Cofilin-2	Cfl2	sp|P45591|COF2_MOUSE Cofilin-2 OS=Mus musculus OX=10090 GN=Cfl2 PE=1 SV=1	6018.580705	5788.64494	6132.826424	5463.681289	5848.213864	4417.940286	4344.352477	4875.443277	4322.249621	5086.587638	-0.343980406	0.000206475	down
P45952	"Medium-chain specific acyl-CoA dehydrogenase, mitochondrial"	Acadm	"sp|P45952|ACADM_MOUSE Medium-chain specific acyl-CoA dehydrogenase, mitochondrial OS=Mus musculus OX=10090 GN=Acadm PE=1 SV=1"	12070.23832	12045.17894	12037.37392	12082.83326	12273.4747	5822.876786	5652.497047	5095.309887	5161.307287	5710.33	-1.1407496	1.07E-10	down
P46460	Vesicle-fusing ATPase	Nsf	sp|P46460|NSF_MOUSE Vesicle-fusing ATPase OS=Mus musculus OX=10090 GN=Nsf PE=1 SV=2	5078.062291	5077.577974	5019.150017	5219.908234	5064.597552	3391.481517	3162.474283	2981.407875	3323.046405	3108.532369	-0.673104456	1.19E-08	down
P46471	26S protease regulatory subunit 7	Psmc2	sp|P46471|PRS7_MOUSE 26S proteasome regulatory subunit 7 OS=Mus musculus OX=10090 GN=Psmc2 PE=1 SV=5	16833.31389	17326.66868	16684.14743	17690.29308	16807.14787	10012.98953	10408.66897	9889.837259	9287.81179	10314.56881	-0.773807718	5.47E-09	down
P46664	Adenylosuccinate synthetase isozyme 2	Adss	sp|P46664|PURA2_MOUSE Adenylosuccinate synthetase isozyme 2 OS=Mus musculus OX=10090 GN=Adss PE=1 SV=2	6009.791696	6287.927472	6265.351397	5910.938342	6570.083906	4203.69596	4274.262179	4120.782859	3827.426126	4153.099473	-0.593127205	3.72E-07	down
P46935	E3 ubiquitin-protein ligase NEDD4	Nedd4	sp|P46935|NEDD4_MOUSE E3 ubiquitin-protein ligase NEDD4 OS=Mus musculus OX=10090 GN=Nedd4 PE=1 SV=3	20587.07106	20931.57215	20599.23376	21395.91534	21730.94522	15553.80883	14795.80249	14373.49363	14678.78355	14188.57266	-0.516157417	5.08E-08	down
P47738	"Aldehyde dehydrogenase, mitochondrial"	Aldh2	"sp|P47738|ALDH2_MOUSE Aldehyde dehydrogenase, mitochondrial OS=Mus musculus OX=10090 GN=Aldh2 PE=1 SV=1"	24035.57558	24155.47747	24096.21315	25143.28287	24210.15155	19220.24752	20352.14603	19194.12626	16744.3986	16557.80925	-0.401842917	6.27E-05	down
P47754	F-actin-capping protein subunit alpha-2	Capza2	sp|P47754|CAZA2_MOUSE F-actin-capping protein subunit alpha-2 OS=Mus musculus OX=10090 GN=Capza2 PE=1 SV=3	5878.240086	5806.62572	6126.853468	6585.561581	6365.759882	4408.576101	4798.849126	4579.028973	4275.938678	4373.915008	-0.455362826	1.12E-05	down
P47757	F-actin-capping protein subunit beta	Capzb	sp|P47757|CAPZB_MOUSE F-actin-capping protein subunit beta OS=Mus musculus OX=10090 GN=Capzb PE=1 SV=3	33114.71585	31149.51504	33633.3448	30250.77008	32220.3269	24334.53332	24375.84837	23451.05169	24269.66423	23447.38817	-0.419819579	1.76E-06	down
P47857	"ATP-dependent 6-phosphofructokinase, muscle type"	Pfkm	"sp|P47857|PFKAM_MOUSE ATP-dependent 6-phosphofructokinase, muscle type OS=Mus musculus OX=10090 GN=Pfkm PE=1 SV=3"	24630.96002	24761.96433	24527.38594	25532.58194	24044.55928	14614.3032	15069.93343	14058.35842	14782.74689	16151.75029	-0.725743612	1.28E-08	down
P47867	Secretogranin-3	Scg3	sp|P47867|SCG3_MOUSE Secretogranin-3 OS=Mus musculus OX=10090 GN=Scg3 PE=1 SV=1	21361.07084	20685.67283	21682.76541	21230.87583	21080.73827	27951.57851	27657.11273	27779.74058	28218.17089	27463.233	0.391185676	1.07E-09	up
P47876	Insulin-like growth factor-binding protein 1	Igfbp1	sp|P47876|IBP1_MOUSE Insulin-like growth factor-binding protein 1 OS=Mus musculus OX=10090 GN=Igfbp1 PE=2 SV=2	22291.9497	18254.86572	22638.43845	21333.78282	20715.87394	27089.25024	33507.31634	26694.96823	27582.83936	27522.51985	0.436304295	0.001052391	up
P47877	Insulin-like growth factor-binding protein 2	Igfbp2	sp|P47877|IBP2_MOUSE Insulin-like growth factor-binding protein 2 OS=Mus musculus OX=10090 GN=Igfbp2 PE=2 SV=2	52116.93022	52243.40018	51813.53117	51978.70607	52071.75305	85390.05029	86726.10145	87700.15219	86877.64793	82956.83921	0.723408748	1.48E-10	up
P47879	Insulin-like growth factor-binding protein 4	Igfbp4	sp|P47879|IBP4_MOUSE Insulin-like growth factor-binding protein 4 OS=Mus musculus OX=10090 GN=Igfbp4 PE=1 SV=2	9621.601658	9282.261958	9995.36941	10209.14949	9525.765636	12723.97262	12351.46822	12644.93021	12392.64019	12161.63371	0.356675242	6.69E-07	up
P47880	Insulin-like growth factor-binding protein 6	Igfbp6	sp|P47880|IBP6_MOUSE Insulin-like growth factor-binding protein 6 OS=Mus musculus OX=10090 GN=Igfbp6 PE=2 SV=2	30523.37593	30711.17278	31071.50642	31781.75418	31702.96799	43863.49024	43447.67827	42745.02277	44391.29619	40916.8725	0.467169693	8.48E-08	up
P47915	60S ribosomal protein L29	Rpl29	sp|P47915|RL29_MOUSE 60S ribosomal protein L29 OS=Mus musculus OX=10090 GN=Rpl29 PE=1 SV=2	2095.280722	2247.111572	2372.850301	2244.731405	2152.980206	658.0758374	545.6348048	648.086475	633.9558477	691.1280142	-1.80655944	1.72E-09	down
P47968	Ribose-5-phosphate isomerase	Rpia	sp|P47968|RPIA_MOUSE Ribose-5-phosphate isomerase OS=Mus musculus OX=10090 GN=Rpia PE=1 SV=2	22761.64187	22748.11693	22705.63421	22662.83623	22303.50155	19099.85085	19047.94728	19183.72576	18509.67512	18259.22986	-0.266367901	6.43E-08	down
P48036	Annexin A5	Anxa5	sp|P48036|ANXA5_MOUSE Annexin A5 OS=Mus musculus OX=10090 GN=Anxa5 PE=1 SV=1	35722.1217	38201.86866	37165.78861	37633.86079	36630.50753	22436.99951	23939.73095	22706.37575	22048.62923	21079.2702	-0.724070213	1.26E-08	down
P48193	Protein 4.1	Epb41	sp|P48193|41_MOUSE Protein 4.1 OS=Mus musculus OX=10090 GN=Epb41 PE=1 SV=2	9186.120463	8809.416033	9017.204454	8726.026853	9195.235976	6551.636787	6214.673163	5908.317121	6025.043119	5610.54912	-0.568003326	2.43E-07	down
P48428	Tubulin-specific chaperone A	Tbca	sp|P48428|TBCA_MOUSE Tubulin-specific chaperone A OS=Mus musculus OX=10090 GN=Tbca PE=1 SV=3	11000.43643	12562.24787	11741.52591	11252.78164	12054.5561	8077.484469	8146.154123	8010.882585	7898.273488	7901.03488	-0.549965313	1.09E-06	down
P48678	Prelamin-A/C	Lmna	sp|P48678|LMNA_MOUSE Prelamin-A/C OS=Mus musculus OX=10090 GN=Lmna PE=1 SV=2	4693.519544	4809.61575	5026.616213	4935.846125	5152.91343	3964.960687	3985.905497	3719.6355	3772.819119	3770.755249	-0.357579906	3.90E-06	down
P48722	Heat shock 70 kDa protein 4L	Hspa4l	sp|P48722|HS74L_MOUSE Heat shock 70 kDa protein 4L OS=Mus musculus OX=10090 GN=Hspa4l PE=1 SV=2	24064.87227	24113.6843	24824.16722	24589.91513	23427.09657	16825.69157	17222.48439	16746.88816	17516.24764	16001.85524	-0.52141248	2.93E-08	down
P48758	Carbonyl reductase [NADPH] 1	Cbr1	sp|P48758|CBR1_MOUSE Carbonyl reductase [NADPH] 1 OS=Mus musculus OX=10090 GN=Cbr1 PE=1 SV=3	35339.37456	34931.31051	35884.40278	36525.18366	36482.6907	24678.22979	24790.15991	21689.20667	23021.05401	22696.79433	-0.61630057	7.58E-08	down
P48787	"Troponin I, cardiac muscle"	Tnni3	"sp|P48787|TNNI3_MOUSE Troponin I, cardiac muscle OS=Mus musculus OX=10090 GN=Tnni3 PE=1 SV=2"	13432.06211	12202.63226	13281.42876	12740.07881	11946.9679	4634.551385	4722.632416	4189.218161	3971.609628	4355.569644	-1.539909224	5.27E-09	down
P48962	ADP/ATP translocase 1	Slc25a4	sp|P48962|ADT1_MOUSE ADP/ATP translocase 1 OS=Mus musculus OX=10090 GN=Slc25a4 PE=1 SV=4	17195.26983	16442.20868	17041.59154	16239.8871	15546.02706	8683.378127	9098.239975	6989.241283	7215.790913	7917.814176	-1.047231498	1.52E-07	down
P49710	Hematopoietic lineage cell-specific protein	Hcls1	sp|P49710|HCLS1_MOUSE Hematopoietic lineage cell-specific protein OS=Mus musculus OX=10090 GN=Hcls1 PE=1 SV=2	19504.98346	19966.44162	19791.95136	20514.41023	20290.19889	12855.68863	12318.24022	11225.2617	13039.5232	12656.06363	-0.688436653	3.16E-08	down
P50247	Adenosylhomocysteinase	Ahcy	sp|P50247|SAHH_MOUSE Adenosylhomocysteinase OS=Mus musculus OX=10090 GN=Ahcy PE=1 SV=3	155376.4393	150222.13	151143.7979	148953.0056	149482.1089	105002.3588	101825.1094	98094.41379	102733.6325	98111.89931	-0.578341658	2.71E-09	down
P50404	Pulmonary surfactant-associated protein D	Sftpd	sp|P50404|SFTPD_MOUSE Pulmonary surfactant-associated protein D OS=Mus musculus OX=10090 GN=Sftpd PE=1 SV=1	11601.4912	11540.74516	10683.19268	11465.39136	11021.70938	7665.254511	7584.28952	7238.957334	8199.872188	8028.557529	-0.540491363	5.43E-07	down
P50462	Cysteine and glycine-rich protein 3	Csrp3	sp|P50462|CSRP3_MOUSE Cysteine and glycine-rich protein 3 OS=Mus musculus OX=10090 GN=Csrp3 PE=1 SV=1	55465.25894	55512.01446	54827.07439	53175.72787	54263.74567	23714.02741	24128.71517	21955.45952	23112.41573	23061.46436	-1.236411325	1.26E-11	down
P50516	V-type proton ATPase catalytic subunit A	Atp6v1a	sp|P50516|VATA_MOUSE V-type proton ATPase catalytic subunit A OS=Mus musculus OX=10090 GN=Atp6v1a PE=1 SV=2	4085.187849	4586.265301	4295.955642	4328.015344	4494.286539	2610.035111	2929.774491	2925.869195	2434.107339	2142.939818	-0.740401613	7.93E-06	down
P50543	Protein S100-A11	S100a11	sp|P50543|S10AB_MOUSE Protein S100-A11 OS=Mus musculus OX=10090 GN=S100a11 PE=1 SV=1	6475.420135	7174.234152	6754.760521	6993.791646	6544.636958	4337.161326	4999.463137	3880.42726	4628.678941	4422.23938	-0.608137378	6.64E-06	down
P50544	"Very long-chain specific acyl-CoA dehydrogenase, mitochondrial"	Acadvl	"sp|P50544|ACADV_MOUSE Very long-chain specific acyl-CoA dehydrogenase, mitochondrial OS=Mus musculus OX=10090 GN=Acadvl PE=1 SV=3"	12215.77674	12638.05873	12272.55908	13004.14202	12700.0853	9152.616422	10362.66897	10031.18008	9632.886069	10188.3885	-0.347899256	6.77E-06	down
P50580	Proliferation-associated protein 2G4	PA2G4	sp|P50580|PA2G4_MOUSE Proliferation-associated protein 2G4 OS=Mus musculus OX=10090 GN=Pa2g4 PE=1 SV=3	12672.23815	12823.69813	13392.48842	12438.1536	12178.98419	8271.353975	8718.402474	7553.884532	8706.667219	7817.585848	-0.628871996	5.15E-07	down
P51174	"Long-chain specific acyl-CoA dehydrogenase, mitochondrial"	Acadl	"sp|P51174|ACADL_MOUSE Long-chain specific acyl-CoA dehydrogenase, mitochondrial OS=Mus musculus OX=10090 GN=Acadl PE=1 SV=2"	20687.24686	21108.46415	20445.24348	21165.83085	21747.78511	14756.30953	13779.23356	13731.78266	13716.86012	14383.21249	-0.579532477	1.54E-08	down
P51437	Cathelin-related antimicrobial peptide	Camp	sp|P51437|CAMP_MOUSE Cathelicidin antimicrobial peptide OS=Mus musculus OX=10090 GN=Camp PE=1 SV=2	67655.51921	65447.12454	69716.53504	68869.04297	69297.09158	97744.60065	95383.03214	98398.10845	99914.02073	99015.74406	0.52441266	3.25E-09	up
P51667	"Myosin regulatory light chain 2, ventricular/cardiac muscle isoform"	Myl2	"sp|P51667|MLRV_MOUSE Myosin regulatory light chain 2, ventricular/cardiac muscle isoform OS=Mus musculus OX=10090 GN=Myl2 PE=1 SV=3"	3870.471426	4017.197902	4046.398053	4311.123065	3764.557881	2230.52835	2877.440401	2380.466875	2194.676616	2444.072249	-0.722458376	6.85E-06	down
P51859	Hepatoma-derived growth factor	Hdgf	sp|P51859|HDGF_MOUSE Hepatoma-derived growth factor OS=Mus musculus OX=10090 GN=Hdgf PE=1 SV=2	5835.996142	6885.666926	5808.233569	5950.741987	6208.306891	4604.915282	4742.569212	4374.763115	4241.494259	4300.981001	-0.46295942	6.24E-05	down
P52430	Serum paraoxonase/arylesterase 1	Pon1	sp|P52430|PON1_MOUSE Serum paraoxonase/arylesterase 1 OS=Mus musculus OX=10090 GN=Pon1 PE=1 SV=2	93233.42402	94127.92704	95259.32359	94751.12033	97110.04449	124986.1475	123161.6347	125357.2494	129345.0973	124882.7067	0.403797806	6.35E-09	up
P53657	Pyruvate kinase PKLR	Pklr	sp|P53657|KPYR_MOUSE Pyruvate kinase PKLR OS=Mus musculus OX=10090 GN=Pklr PE=1 SV=1	29650.14541	29854.89886	32551.6797	28667.36167	27963.5764	20213.26277	19842.304	18914.35276	18235.58995	19544.52393	-0.619950874	1.99E-06	down
P54071	"Isocitrate dehydrogenase [NADP], mitochondrial"	Idh2	"sp|P54071|IDHP_MOUSE Isocitrate dehydrogenase [NADP], mitochondrial OS=Mus musculus OX=10090 GN=Idh2 PE=1 SV=3"	36759.79174	36110.26654	35523.22557	35223.31323	35352.54683	8137.476997	7483.151815	5656.72898	5591.337467	6180.150287	-2.437039092	2.90E-11	down
P54227	Stathmin	Stmn1	sp|P54227|STMN1_MOUSE Stathmin OS=Mus musculus OX=10090 GN=Stmn1 PE=1 SV=2	1991.986246	1882.053135	2174.529479	1896.206808	2226.140182	643.0725603	584.6673134	589.2092338	470.0088104	659.1802347	-1.787552605	7.64E-08	down
P54728	UV excision repair protein RAD23 homolog B	Rad23b	sp|P54728|RD23B_MOUSE UV excision repair protein RAD23 homolog B OS=Mus musculus OX=10090 GN=Rad23b PE=1 SV=2	3260.344127	3060.523196	3307.897977	3100.898098	3195.088863	1944.972151	1811.444834	1585.03649	1727.891719	2013.739239	-0.810016733	3.33E-07	down
P54822	Adenylosuccinate lyase	Adsl	sp|P54822|PUR8_MOUSE Adenylosuccinate lyase OS=Mus musculus OX=10090 GN=Adsl PE=1 SV=2	22435.59801	22068.73502	22137.27007	23769.57172	22813.37606	19680.22453	18317.9698	18675.14122	18958.08266	18571.32476	-0.265345843	9.92E-06	down
P54923	[Protein ADP-ribosylarginine] hydrolase	Adprh	sp|P54923|ADPRH_MOUSE [Protein ADP-ribosylarginine] hydrolase OS=Mus musculus OX=10090 GN=Adprh PE=1 SV=1	10665.88707	11150.02766	11037.83698	11149.87466	11442.70669	9184.619297	8584.140613	8165.330039	8215.099142	8079.790313	-0.392858671	4.01E-06	down
Q01853	Transitional endoplasmic reticulum ATPase	Vcp	sp|Q01853|TERA_MOUSE Transitional endoplasmic reticulum ATPase OS=Mus musculus OX=10090 GN=Vcp PE=1 SV=4	86910.06318	84121.86578	84664.79198	82640.13327	82579.0887	51707.79621	51158.64952	49012.36522	49009.78882	48611.85762	-0.754489695	6.59E-10	down
P55284	Cadherin-5	Cdh5	sp|P55284|CADH5_MOUSE Cadherin-5 OS=Mus musculus OX=10090 GN=Cdh5 PE=1 SV=2	86490.45891	81434.46807	86748.79384	82429.46519	82050.5032	60938.2074	62815.44499	59751.92348	62106.0193	62129.25845	-0.445763349	1.15E-07	down
P55292	Desmocollin-2	Dsc2	sp|P55292|DSC2_MOUSE Desmocollin-2 OS=Mus musculus OX=10090 GN=Dsc2 PE=1 SV=1	94949.64331	94312.59451	94270.05267	97450.97243	92742.89914	113728.5446	114231.6115	117962.4926	114664.2134	114244.6331	0.279085761	6.97E-08	up
P55821	Stathmin-2	Stmn2	sp|P55821|STMN2_MOUSE Stathmin-2 OS=Mus musculus OX=10090 GN=Stmn2 PE=1 SV=1	34076.78151	35438.6601	34721.54281	33132.16564	34007.22656	18288.97415	19101.94277	18808.26764	17848.09022	18931.52032	-0.882194619	4.97E-10	down
P55849	Desmocollin-1	Dsc1	sp|P55849|DSC1_MOUSE Desmocollin-1 OS=Mus musculus OX=10090 GN=Dsc1 PE=1 SV=2	13139.09516	11945.06973	13055.57635	13625.46721	12992.91231	16899.78183	18341.85242	15718.27853	17129.79806	16915.76756	0.392494702	3.97E-05	up
P55850	Desmocollin-3	Dsc3	sp|P55850|DSC3_MOUSE Desmocollin-3 OS=Mus musculus OX=10090 GN=Dsc3 PE=1 SV=3	28501.90398	26982.83368	27771.44795	28232.43404	28233.95022	32393.90684	35051.37966	37390.84439	35024.09421	38446.96013	0.351799757	0.000102154	up
P56375	Acylphosphatase-2	Acyp2	sp|P56375|ACYP2_MOUSE Acylphosphatase-2 OS=Mus musculus OX=10090 GN=Acyp2 PE=1 SV=2	7319.448467	6842.901827	7208.798543	7292.70731	7472.327903	5755.372329	5453.544436	5576.95713	5657.390943	5689.411811	-0.361197344	7.96E-07	down
P56395	Cytochrome b5	Cyb5a	sp|P56395|CYB5_MOUSE Cytochrome b5 OS=Mus musculus OX=10090 GN=Cyb5a PE=1 SV=2	27627.7284	27229.70493	28865.24561	28071.27782	29378.12733	14459.9485	14467.67605	12784.29694	13456.4267	13338.42167	-1.043136365	2.69E-09	down
P56480	"ATP synthase subunit beta, mitochondrial"	Atp5b	"sp|P56480|ATPB_MOUSE ATP synthase subunit beta, mitochondrial OS=Mus musculus OX=10090 GN=Atp5f1b PE=1 SV=2"	52222.77635	52968.463	51786.46622	50530.24172	50620.71568	24212.07859	24263.70389	22109.38694	22842.5311	23590.57149	-1.14135653	6.39E-11	down
P57759	Endoplasmic reticulum resident protein 29	Erp29	sp|P57759|ERP29_MOUSE Endoplasmic reticulum resident protein 29 OS=Mus musculus OX=10090 GN=Erp29 PE=1 SV=2	8365.623993	8212.454126	8365.312247	8506.912642	8271.006564	6050.292714	6028.596399	6498.441599	6729.998578	6616.523843	-0.386149651	1.37E-06	down
P57774	Pro-neuropeptide Y	Npy	sp|P57774|NPY_MOUSE Pro-neuropeptide Y OS=Mus musculus OX=10090 GN=Npy PE=1 SV=2	698.9246363	655.345986	720.3478878	771.3169715	906.9123895	1362.95202	1390.280016	1454.822206	1571.211614	1559.13218	0.96747935	2.42E-06	up
P57776	Elongation factor 1-delta	Eef1d	sp|P57776|EF1D_MOUSE Elongation factor 1-delta OS=Mus musculus OX=10090 GN=Eef1d PE=1 SV=3	34353.68253	33319.84382	33252.56882	33646.70056	33720.01285	25470.58393	25473.41053	23871.23197	24236.05991	24147.64412	-0.449983798	1.49E-08	down
P57780	Alpha-actinin-4	Actn4	sp|P57780|ACTN4_MOUSE Alpha-actinin-4 OS=Mus musculus OX=10090 GN=Actn4 PE=1 SV=1	51703.94133	51002.24038	53205.04339	51948.61063	51070.71502	41106.71526	41755.12735	40841.73092	41066.56957	41193.17157	-0.330177803	7.36E-09	down
Q9JKB1	Ubiquitin carboxyl-terminal hydrolase isozyme L3	Uchl3	sp|Q9JKB1|UCHL3_MOUSE Ubiquitin carboxyl-terminal hydrolase isozyme L3 OS=Mus musculus OX=10090 GN=Uchl3 PE=1 SV=2	7501.087975	7063.336474	7434.744288	7515.510639	7932.431178	5208.750877	5406.090708	5111.430665	5373.53952	5567.929708	-0.489758757	8.58E-07	down
P58389	Serine/threonine-protein phosphatase 2A activator	Ppp2r4	sp|P58389|PTPA_MOUSE Serine/threonine-protein phosphatase 2A activator OS=Mus musculus OX=10090 GN=Ptpa PE=1 SV=1	14781.60019	16206.0287	14416.2905	14832.19722	14759.22988	7302.212252	7933.598802	6645.400691	6286.421659	6641.133477	-1.107350372	6.57E-08	down
P58771	Tropomyosin alpha-1 chain	Tpm1	sp|P58771|TPM1_MOUSE Tropomyosin alpha-1 chain OS=Mus musculus OX=10090 GN=Tpm1 PE=1 SV=1	61457.85064	62927.87143	62901.76497	62424.73579	61299.07837	40972.94118	41991.87681	38102.23872	39607.9324	40275.90339	-0.630124019	1.80E-09	down
P62806	Histone H4	Hist1h4a	sp|P62806|H4_MOUSE Histone H4 OS=Mus musculus OX=10090 GN=Hist1h4a PE=1 SV=2	11226.3045	10982.855	11643.5321	10552.81999	10892.60355	14038.04565	13964.06428	14122.84153	13461.67737	13941.3577	0.330363505	1.02E-06	up
P59325	Eukaryotic translation initiation factor 5	Eif5	sp|P59325|IF5_MOUSE Eukaryotic translation initiation factor 5 OS=Mus musculus OX=10090 GN=Eif5 PE=1 SV=1	31818.10084	32377.06777	32932.45568	31352.65147	31759.10097	23242.73106	22284.56153	20365.22278	23503.06586	20867.85107	-0.539274299	4.68E-07	down
P59384	A disintegrin and metalloproteinase with thrombospondin motifs 15	Adamts15	sp|P59384|ATS15_MOUSE A disintegrin and metalloproteinase with thrombospondin motifs 15 OS=Mus musculus OX=10090 GN=Adamts15 PE=2 SV=2	3415.522105	3130.988416	3206.264389	2894.501637	3268.061728	5199.077983	5159.580531	4944.086589	5241.012514	4916.893025	0.677851466	1.17E-07	up
P60335	Poly(rC)-binding protein 1	Pcbp1	sp|P60335|PCBP1_MOUSE Poly(rC)-binding protein 1 OS=Mus musculus OX=10090 GN=Pcbp1 PE=1 SV=1	69450.17804	69484.53867	67200.42711	69059.32381	68753.53728	46065.61733	45164.11181	42449.64851	44600.273	44108.29459	-0.6291119	7.53E-10	down
P60521	Gamma-aminobutyric acid receptor-associated protein-like 2	Gabarapl2	sp|P60521|GBRL2_MOUSE Gamma-aminobutyric acid receptor-associated protein-like 2 OS=Mus musculus OX=10090 GN=Gabarapl2 PE=1 SV=1	1868.562106	2053.113532	1773.501446	1926.981821	1600.070415	1564.847971	1387.476404	1315.247471	1237.47879	1823.238299	-0.331639154	0.018989219	down
P61087	Ubiquitin-conjugating enzyme E2 K	Ube2k	sp|P61087|UBE2K_MOUSE Ubiquitin-conjugating enzyme E2 K OS=Mus musculus OX=10090 GN=Ube2k PE=1 SV=3	55583.39078	52122.88036	53093.05045	53031.0756	52457.19947	39677.39072	41392.73455	37812.06472	38629.20681	38820.57912	-0.439690072	2.07E-07	down
P61222	ATP-binding cassette sub-family E member 1	Abce1	sp|P61222|ABCE1_MOUSE ATP-binding cassette sub-family E member 1 OS=Mus musculus OX=10090 GN=Abce1 PE=1 SV=1	72498.92443	73298.40796	71965.72647	72508.64942	70704.15812	50357.70708	48486.91117	47781.98584	49566.36024	50987.80593	-0.546335875	1.19E-09	down
Q9CQL1	Protein mago nashi homolog 2	Magohb	sp|Q9CQL1|MGN2_MOUSE Protein mago nashi homolog 2 OS=Mus musculus OX=10090 GN=Magohb PE=2 SV=1	1729.355552	1716.72715	1701.172676	1858.053558	1771.088875	913.8621595	950.0921721	1036.160403	1207.339923	851.4933388	-0.823594825	3.46E-06	down
P61924	Coatomer subunit zeta-1	Copz1	sp|P61924|COPZ1_MOUSE Coatomer subunit zeta-1 OS=Mus musculus OX=10090 GN=Copz1 PE=1 SV=1	4706.750309	4698.620879	4855.640333	4455.581171	5245.439282	3314.818681	3516.560089	3201.794511	3181.383228	3290.643661	-0.537829618	6.24E-06	down
P61939	Thyroxine-binding globulin	Serpina7	sp|P61939|THBG_MOUSE Thyroxine-binding globulin OS=Mus musculus OX=10090 GN=Serpina7 PE=2 SV=1	157729.6254	154829.0975	157331.4076	153642.0691	152709.7549	124831.7928	126816.714	121363.4567	122876.2672	123003.4256	-0.326819538	1.33E-08	down
P61961	Ubiquitin-fold modifier 1	Ufm1	sp|P61961|UFM1_MOUSE Ubiquitin-fold modifier 1 OS=Mus musculus OX=10090 GN=Ufm1 PE=1 SV=1	5517.41821	5582.594917	5497.919813	5300.098016	5085.928082	4332.530685	4532.609828	5206.595257	4110.122401	4060.254035	-0.278808234	0.003047506	down
P61971	Nuclear transport factor 2	Nutf2	sp|P61971|NTF2_MOUSE Nuclear transport factor 2 OS=Mus musculus OX=10090 GN=Nutf2 PE=1 SV=1	39799.08758	39868.73559	38320.24911	38306.63947	37697.96958	21856.62583	21217.11224	21355.35056	20772.71551	19571.3708	-0.888732835	1.43E-09	down
P61982	14-3-3 protein gamma	Ywhag	sp|P61982|1433G_MOUSE 14-3-3 protein gamma OS=Mus musculus OX=10090 GN=Ywhag PE=1 SV=2	40314.14237	40463.55924	42320.26342	40356.04177	40366.15693	28031.84295	27417.24815	26146.86178	26430.84154	26672.36885	-0.597555894	4.35E-09	down
P62141	Serine/threonine-protein phosphatase PP1-beta catalytic subunit	Ppp1cb	sp|P62141|PP1B_MOUSE Serine/threonine-protein phosphatase PP1-beta catalytic subunit OS=Mus musculus OX=10090 GN=Ppp1cb PE=1 SV=3	3139.471634	3234.985362	3747.563573	3012.262176	3290.889138	2672.085701	2702.37041	2532.210198	2673.328035	2896.889516	-0.285421514	0.002703126	down
P62259	14-3-3 protein epsilon	Ywhae	sp|P62259|1433E_MOUSE 14-3-3 protein epsilon OS=Mus musculus OX=10090 GN=Ywhae PE=1 SV=1	31407.94711	28995.70914	31166.70041	28556.68813	30273.44826	21499.55195	22147.49605	19910.72084	21283.08099	19829.77196	-0.522952723	1.54E-06	down
P62334	26S protease regulatory subunit 10B	Psmc6	sp|P62334|PRS10_MOUSE 26S proteasome regulatory subunit 10B OS=Mus musculus OX=10090 GN=Psmc6 PE=1 SV=1	17119.66546	17390.81633	17092.92164	18503.84075	18355.4824	13676.85565	15629.61745	14380.77398	13608.69624	13486.07947	-0.321686718	0.000110544	down
P62627	Dynein light chain roadblock-type 1	Dynlrb1	sp|P62627|DLRB1_MOUSE Dynein light chain roadblock-type 1 OS=Mus musculus OX=10090 GN=Dynlrb1 PE=1 SV=3	14875.1606	14290.34665	16021.52256	14548.7176	13642.18371	12094.20543	11590.33949	10539.86863	11387.66124	11425.58193	-0.363431516	0.000111115	down
P62631	Elongation factor 1-alpha 2	EEF1A2	sp|P62631|EF1A2_MOUSE Elongation factor 1-alpha 2 OS=Mus musculus OX=10090 GN=Eef1a2 PE=1 SV=1	30571.57372	30294.21306	30022.50593	29994.47344	28620.33219	6785.329806	6384.655117	4880.019498	6658.799441	5250.577291	-2.319095655	5.04E-11	down
P63330	Serine/threonine-protein phosphatase 2A catalytic subunit alpha isoform	Ppp2ca	sp|P63330|PP2AA_MOUSE Serine/threonine-protein phosphatase 2A catalytic subunit alpha isoform OS=Mus musculus OX=10090 GN=Ppp2ca PE=1 SV=1	30495.02429	29212.45044	30410.74811	28644.06198	28709.2094	20060.96613	19806.99926	19640.30779	20082.77697	18762.60874	-0.584385484	2.90E-08	down
P62774	Myotrophin	Mtpn	sp|P62774|MTPN_MOUSE Myotrophin OS=Mus musculus OX=10090 GN=Mtpn PE=1 SV=2	11947.38122	11946.04167	11311.28639	11124.63332	11940.41905	8871.690864	9046.94426	9790.512466	10279.76908	9186.217088	-0.304720801	0.000114857	down
P62814	"V-type proton ATPase subunit B, brain isoform"	Atp6v1b2	"sp|P62814|VATB2_MOUSE V-type proton ATPase subunit B, brain isoform OS=Mus musculus OX=10090 GN=Atp6v1b2 PE=1 SV=1"	2844.425564	3045.846992	2947.094073	2955.177925	2854.361712	2242.773823	2499.783487	2246.404406	2161.702385	2348.87771	-0.34901959	1.66E-05	down
P62821	Ras-related protein Rab-1A	Rab1A	sp|P62821|RAB1A_MOUSE Ras-related protein Rab-1A OS=Mus musculus OX=10090 GN=Rab1A PE=1 SV=3	54183.7648	53793.63503	54549.89188	53652.40079	50890.15395	40489.29645	40221.44778	41830.81865	40234.86284	41530.99473	-0.386475494	1.39E-07	down
P62827	GTP-binding nuclear protein Ran	Ran	sp|P62827|RAN_MOUSE GTP-binding nuclear protein Ran OS=Mus musculus OX=10090 GN=Ran PE=1 SV=3	92363.97372	93076.29437	93934.07386	90746.48533	91060.78103	59936.9599	62135.3095	58225.1298	60478.31043	62262.37419	-0.605835867	7.84E-10	down
P62858	40S ribosomal protein S28	Rps28	sp|P62858|RS28_MOUSE 40S ribosomal protein S28 OS=Mus musculus OX=10090 GN=Rps28 PE=1 SV=1	13132.47978	14095.95983	13070.50874	14373.96989	12887.19521	3408.563437	2993.219191	2923.68509	2576.610625	3416.712105	-2.140869362	1.38E-09	down
P62889	60S ribosomal protein L30	Rpl30	sp|P62889|RL30_MOUSE 60S ribosomal protein L30 OS=Mus musculus OX=10090 GN=Rpl30 PE=1 SV=2	4673.862406	4591.610938	4446.399484	4617.222802	4783.932683	1985.207277	2124.514836	1975.471331	1611.326762	1924.920832	-1.264381404	4.23E-09	down
P62908	40S ribosomal protein S3	Rps3	sp|P62908|RS3_MOUSE 40S ribosomal protein S3 OS=Mus musculus OX=10090 GN=Rps3 PE=1 SV=1	21029.35665	20761.48369	20518.97216	19679.5045	20316.39428	7979.109072	7906.704895	7251.749951	7603.185623	7709.41532	-1.411824998	3.53E-11	down
P63001	Ras-related C3 botulinum toxin substrate 1	Rac1	sp|P63001|RAC1_MOUSE Ras-related C3 botulinum toxin substrate 1 OS=Mus musculus OX=10090 GN=Rac1 PE=1 SV=1	83963.3827	80529.59745	81253.67385	77329.74455	77680.5512	59084.92194	61401.17852	57685.34375	55935.4275	57049.60625	-0.460932821	5.91E-07	down
P63028	Translationally-controlled tumor protein	Tpt1	sp|P63028|TCTP_MOUSE Translationally-controlled tumor protein OS=Mus musculus OX=10090 GN=Tpt1 PE=1 SV=1	11997.46911	11567.95931	12530.14283	12710.95419	11627.9455	9531.608667	9856.045902	8798.928614	8757.703768	8376.560127	-0.41519685	2.93E-05	down
P63101	14-3-3 protein zeta/delta	Ywhaz	sp|P63101|1433Z_MOUSE 14-3-3 protein zeta/delta OS=Mus musculus OX=10090 GN=Ywhaz PE=1 SV=1	245440.1499	248163.9263	235353.152	238132.5864	237199.2358	157688.7638	154873.601	150162.4465	153834.2396	151438.7391	-0.649007641	1.34E-09	down
P68037	Ubiquitin-conjugating enzyme E2 L3	Ube2l3	sp|P68037|UB2L3_MOUSE Ubiquitin-conjugating enzyme E2 L3 OS=Mus musculus OX=10090 GN=Ube2l3 PE=1 SV=1	13616.34777	13972.5242	13469.9502	12664.35481	13412.03851	8779.386752	9280.370914	8355.139198	8752.03304	8606.88393	-0.617001639	1.01E-07	down
P68040	Guanine nucleotide-binding protein subunit beta-2-like 1	Gnb2l1	sp|P68040|RACK1_MOUSE Receptor of activated protein C kinase 1 OS=Mus musculus OX=10090 GN=Rack1 PE=1 SV=3	21932.82892	22994.01625	22599.24092	23484.15046	22642.17049	13842.52969	14126.05074	13402.08675	13435.424	12877.55034	-0.747749144	3.11E-09	down
P68254	14-3-3 protein theta	Ywhaq	sp|P68254|1433T_MOUSE 14-3-3 protein theta OS=Mus musculus OX=10090 GN=Ywhaq PE=1 SV=1	14984.78694	13430.18499	15405.56142	14001.17478	13088.33837	8591.89724	8759.833628	8770.431239	8112.500977	8839.444972	-0.71916912	2.11E-06	down
P68368	Tubulin alpha-4A chain	Tuba4a	sp|P68368|TBA4A_MOUSE Tubulin alpha-4A chain OS=Mus musculus OX=10090 GN=Tuba4a PE=1 SV=1	21499.04883	21213.43303	21780.75922	21523.09284	20542.79727	16347.19199	18020.99461	16352.70914	16721.29564	15085.70568	-0.368700441	1.42E-05	down
Q9D6F9	Tubulin beta-4A chain	Tubb4a	sp|Q9D6F9|TBB4A_MOUSE Tubulin beta-4A chain OS=Mus musculus OX=10090 GN=Tubb4a PE=1 SV=3	158844.79	159980.3481	156790.1084	156544.8227	156339.6872	90247.07825	90846.37265	86769.30727	85578.63125	85323.83856	-0.845661112	2.50E-11	down
P70168	Importin subunit beta-1	Kpnb1	sp|P70168|IMB1_MOUSE Importin subunit beta-1 OS=Mus musculus OX=10090 GN=Kpnb1 PE=1 SV=2	39072.34053	37857.804	40075.73836	37445.52159	38962.83259	23143.94405	23727.9025	22173.87006	22805.77638	23039.09197	-0.751433417	1.87E-09	down
P70296	Phosphatidylethanolamine-binding protein 1	Pebp1	sp|P70296|PEBP1_MOUSE Phosphatidylethanolamine-binding protein 1 OS=Mus musculus OX=10090 GN=Pebp1 PE=1 SV=3	62013.54279	62173.65059	63010.02481	62695.59474	61857.60146	39581.6908	39160.22873	38057.51656	40290.51998	37371.96657	-0.680903787	1.30E-10	down
P70441	Na(+)/H(+) exchange regulatory cofactor NHE-RF1	Slc9a3r1	sp|P70441|NHRF1_MOUSE Na(+)/H(+) exchange regulatory cofactor NHE-RF1 OS=Mus musculus OX=10090 GN=Slc9a3r1 PE=1 SV=3	13792.12794	12946.16183	13043.44378	13497.31889	12854.45098	9152.410615	9124.303182	8639.48892	8300.790138	8395.129215	-0.60065214	1.02E-07	down
P80313	T-complex protein 1 subunit eta	Cct7	sp|P80313|TCPH_MOUSE T-complex protein 1 subunit eta OS=Mus musculus OX=10090 GN=Cct7 PE=1 SV=1	28168.29968	27741.91419	28706.58895	27481.98971	28332.18292	16580.78211	16656.57013	15880.52635	16540.67246	15301.59929	-0.794577318	4.90E-10	down
P80314	T-complex protein 1 subunit beta	Cct2	sp|P80314|TCPB_MOUSE T-complex protein 1 subunit beta OS=Mus musculus OX=10090 GN=Cct2 PE=1 SV=4	52666.00699	52607.87546	51200.36986	52906.81057	52702.31345	35280.33977	35425.19459	31757.93256	33321.82578	31301.2173	-0.649430588	2.96E-08	down
P80315	T-complex protein 1 subunit delta	Cct4	sp|P80315|TCPD_MOUSE T-complex protein 1 subunit delta OS=Mus musculus OX=10090 GN=Cct4 PE=1 SV=3	5967.642258	6052.816621	6827.555928	5707.745589	5815.750295	3423.896004	4454.731718	3812.615987	3834.882083	3620.860205	-0.665601361	2.70E-05	down
P80316	T-complex protein 1 subunit epsilon	Cct5	sp|P80316|TCPE_MOUSE T-complex protein 1 subunit epsilon OS=Mus musculus OX=10090 GN=Cct5 PE=1 SV=1	59319.19191	59032.35967	59308.65832	56912.41639	55974.86582	27342.39195	28420.31821	25367.86419	27670.00055	26918.46519	-1.098150871	3.98E-10	down
P80317	T-complex protein 1 subunit zeta	Cct6a	sp|P80317|TCPZ_MOUSE T-complex protein 1 subunit zeta OS=Mus musculus OX=10090 GN=Cct6a PE=1 SV=3	33852.80355	33037.01101	33719.20605	32431.23316	32518.76721	21463.53586	19889.03087	20439.06634	20594.1926	19666.45348	-0.69803722	1.89E-09	down
P80318	T-complex protein 1 subunit gamma	Cct3	sp|P80318|TCPG_MOUSE T-complex protein 1 subunit gamma OS=Mus musculus OX=10090 GN=Cct3 PE=1 SV=1	53264.2266	54144.50323	53811.67178	52799.04948	53853.03941	31499.67859	30580.13778	29220.21009	29573.89485	28899.54074	-0.83876441	7.69E-11	down
P84750	Ig kappa chain V region Mem5		sp|P84750|KVM5_MOUSE Ig kappa chain V region Mem5 (Fragment) OS=Mus musculus OX=10090 PE=1 SV=1	95573.3794	95493.49441	91814.60758	95213.23093	90254.3373	61743.93894	61753.18758	75630.36973	55902.87332	79156.88798	-0.486927413	0.000395335	down
P97321	Prolyl endopeptidase FAP	Fap	sp|P97321|SEPR_MOUSE Prolyl endopeptidase FAP OS=Mus musculus OX=10090 GN=Fap PE=1 SV=1	33992.67165	33209.04334	34717.80971	34090.36558	35393.71101	43503.32927	43937.79118	44285.3371	43621.54741	43933.78991	0.35538862	8.43E-09	up
P97351	40S ribosomal protein S3a	Rps3a	sp|P97351|RS3A_MOUSE 40S ribosomal protein S3a OS=Mus musculus OX=10090 GN=Rps3a PE=1 SV=3	15950.63282	16006.78222	15685.54376	16136.00929	15600.28894	9901.64834	10166.00078	8840.322612	9512.64564	9963.210353	-0.714237151	8.76E-09	down
P97429	Annexin A4	Anxa4	sp|P97429|ANXA4_MOUSE Annexin A4 OS=Mus musculus OX=10090 GN=Anxa4 PE=1 SV=4	4335.060305	5829.368978	5094.091956	5008.754753	4548.174194	3603.359071	2758.027299	4110.278352	3252.057296	4289.794804	-0.462158758	0.007282417	down
P97430	Antileukoproteinase	Slpi	sp|P97430|SLPI_MOUSE Antileukoproteinase OS=Mus musculus OX=10090 GN=Slpi PE=1 SV=1	6100.327934	6114.923208	6422.888125	6259.171693	6696.008877	20008.48553	19468.48908	20705.31919	20579.49071	20215.69577	1.676342134	1.11E-11	up
P97447	Four and a half LIM domains protein 1	Fhl1	sp|P97447|FHL1_MOUSE Four and a half LIM domains protein 1 OS=Mus musculus OX=10090 GN=Fhl1 PE=1 SV=3	7553.633015	7509.6486	7465.822328	7151.35583	7539.781027	5470.021937	5462.266784	5358.442585	5505.856498	5281.674919	-0.458952207	1.06E-08	down
P97467	Peptidyl-glycine alpha-amidating monooxygenase	Pam	sp|P97467|AMD_MOUSE Peptidyl-glycine alpha-amidating monooxygenase OS=Mus musculus OX=10090 GN=Pam PE=1 SV=2	6825.846409	6956.715307	7584.628166	7292.513146	7572.618816	9020.5917	9048.813335	8812.657277	8331.139032	9102.879918	0.290553054	5.84E-05	up
P97494	Glutamate--cysteine ligase catalytic subunit	Gclc	sp|P97494|GSH1_MOUSE Glutamate--cysteine ligase catalytic subunit OS=Mus musculus OX=10090 GN=Gclc PE=1 SV=4	98692.05983	100682.6504	97387.18935	98916.91155	99748.29425	71066.96296	74382.94024	75415.07934	72223.01749	76082.92096	-0.424383884	1.37E-08	down
P97798	Neogenin	Neo1	sp|P97798|NEO1_MOUSE Neogenin OS=Mus musculus OX=10090 GN=Neo1 PE=1 SV=1	19218.63189	20326.05723	19034.1325	19553.29783	20355.68736	30649.6987	31602.93696	31535.36182	30984.22582	31136.7802	0.662687215	4.78E-10	up
P97807	"Fumarate hydratase, mitochondrial"	Fh	"sp|P97807|FUMH_MOUSE Fumarate hydratase, mitochondrial OS=Mus musculus OX=10090 GN=Fh PE=1 SV=3"	20818.60946	20675.95349	20227.79053	20854.19744	19340.61609	15096.91891	14391.87469	14572.14322	14939.21697	16494.04792	-0.432959332	3.34E-06	down
P97821	Dipeptidyl peptidase 1	Ctsc	sp|P97821|CATC_MOUSE Dipeptidyl peptidase 1 OS=Mus musculus OX=10090 GN=Ctsc PE=1 SV=1	68969.14521	69241.55515	68366.0869	68699.14936	68447.61257	53303.82383	56731.60706	52998.87759	55833.56443	53820.15109	-0.333997356	6.64E-08	down
P97823	Acyl-protein thioesterase 1	Lypla1	sp|P97823|LYPA1_MOUSE Acyl-protein thioesterase 1 OS=Mus musculus OX=10090 GN=Lypla1 PE=1 SV=1	18068.50035	16164.23553	18080.32601	16897.13265	17090.61939	12994.60786	13728.3532	12681.33197	12331.73238	12425.62797	-0.427662847	8.77E-06	down
P97825	Hematological and neurological expressed 1 protein	Hn1	sp|P97825|JUPI1_MOUSE Jupiter microtubule associated homolog 1 OS=Mus musculus OX=10090 GN=Jpt1 PE=1 SV=3	18239.55525	17287.79132	16786.80762	16486.47553	17104.65263	14447.60013	12993.18384	12602.28816	12601.61701	12949.142	-0.389186705	1.93E-05	down
P97873	Lysyl oxidase homolog 1	Loxl1	sp|P97873|LOXL1_MOUSE Lysyl oxidase homolog 1 OS=Mus musculus OX=10090 GN=Loxl1 PE=2 SV=3	51888.22699	48722.08304	53817.27143	49902.12079	50216.55827	41109.80235	43272.19293	41515.68344	41837.36847	41317.33836	-0.284063365	1.32E-05	down
P98063	Bone morphogenetic protein 1	Bmp1	sp|P98063|BMP1_MOUSE Bone morphogenetic protein 1 OS=Mus musculus OX=10090 GN=Bmp1 PE=1 SV=2	24787.8391	24124.37558	25481.19244	23812.28782	23071.58774	31921.58145	33107.54204	30868.68965	31721.42042	32691.66162	0.402563144	7.57E-07	up
P98064	Mannan-binding lectin serine protease 1	Masp1	sp|P98064|MASP1_MOUSE Mannan-binding lectin serine protease 1 OS=Mus musculus OX=10090 GN=Masp1 PE=1 SV=2	450422.5092	443542.1133	444313.3024	434015.0601	436143.8501	312166.9497	306237.4953	297215.1429	308214.5494	292787.5282	-0.542164332	1.81E-09	down
P99029	"Peroxiredoxin-5, mitochondrial"	Prdx5	"sp|P99029|PRDX5_MOUSE Peroxiredoxin-5, mitochondrial OS=Mus musculus OX=10090 GN=Prdx5 PE=1 SV=2"	52610.24877	52847.94318	53212.50958	50566.16208	51945.45386	23541.15015	24621.9432	25581.07448	22138.94082	27218.25528	-1.085210481	2.79E-09	down
Q00612	Glucose-6-phosphate 1-dehydrogenase X	G6pdx	sp|Q00612|G6PD1_MOUSE Glucose-6-phosphate 1-dehydrogenase X OS=Mus musculus OX=10090 GN=G6pdx PE=1 SV=3	51453.50184	51026.53873	54714.14818	53008.74673	50511.25638	40144.57095	40249.4839	40118.89604	39290.7917	39603.61294	-0.38675049	2.91E-07	down
Q00623	Apolipoprotein A-I	Apoa1	sp|Q00623|APOA1_MOUSE Apolipoprotein A-I OS=Mus musculus OX=10090 GN=Apoa1 PE=1 SV=2	4931767.827	4977371.571	4919849.615	5006424.783	4984795.174	7297787.417	7117643.886	7442911.176	7275858.621	7369914.232	0.556543855	1.34E-10	up
Q00724	Retinol-binding protein 4	Rbp4	sp|Q00724|RET4_MOUSE Retinol-binding protein 4 OS=Mus musculus OX=10090 GN=Rbp4 PE=1 SV=2	77961.34045	77933.56155	77250.85971	78999.55599	79839.79958	117165.5093	119309.2642	119241.7543	122603.2322	119256.0495	0.608322868	1.19E-10	up
Q00898	Alpha-1-antitrypsin 1-5	Serpina1e	sp|Q00898|A1AT5_MOUSE Alpha-1-antitrypsin 1-5 OS=Mus musculus OX=10090 GN=Serpina1e PE=1 SV=1	10843.55735	10653.36935	10378.94521	11034.34701	11067.55131	17895.88417	19233.81637	19428.13755	18865.6708	19146.29531	0.809014228	3.64E-09	up
Q01149	Collagen alpha-2(I) chain	Col1a2	sp|Q01149|CO1A2_MOUSE Collagen alpha-2(I) chain OS=Mus musculus OX=10090 GN=Col1a2 PE=1 SV=2	94380.7204	98359.72798	95231.32536	98907.20334	100487.3784	120900.8931	118426.6456	122195.4969	119085.2807	116034.4246	0.291860669	6.67E-07	up
Q01705	Neurogenic locus notch homolog protein 1	Notch1	sp|Q01705|NOTC1_MOUSE Neurogenic locus notch homolog protein 1 OS=Mus musculus OX=10090 GN=Notch1 PE=1 SV=3	26659.99241	25879.68851	26220.3458	26056.82507	26536.86331	31999.78783	31250.9279	31860.89753	31428.43282	31699.44592	0.268652695	3.97E-09	up
Q01768	Nucleoside diphosphate kinase B	Nme2	sp|Q01768|NDKB_MOUSE Nucleoside diphosphate kinase B OS=Mus musculus OX=10090 GN=Nme2 PE=1 SV=1	75945.53883	73211.90583	76314.78543	74582.32224	73539.80884	47625.62885	49629.12344	43209.9252	47134.24816	46550.24146	-0.674044774	1.37E-08	down
Q03157	Amyloid-like protein 1	Aplp1	sp|Q03157|APLP1_MOUSE Amyloid-like protein 1 OS=Mus musculus OX=10090 GN=Aplp1 PE=1 SV=1	12684.52386	12363.00138	12673.86709	12907.05996	12828.25559	15961.30524	16069.88836	15392.74282	16087.01425	15763.58924	0.321084923	4.28E-08	up
Q03265	"ATP synthase subunit alpha, mitochondrial"	Atp5a1	"sp|Q03265|ATPA_MOUSE ATP synthase subunit alpha, mitochondrial OS=Mus musculus OX=10090 GN=Atp5f1a PE=1 SV=1"	65060.39907	65089.4528	63691.31516	63228.57525	64027.14089	26224.8639	24929.30214	22998.62986	24617.25883	21630.74973	-1.41516363	5.98E-11	down
Q03350	Thrombospondin-2	Thbs2	sp|Q03350|TSP2_MOUSE Thrombospondin-2 OS=Mus musculus OX=10090 GN=Thbs2 PE=1 SV=2	11870.83179	11647.65791	12463.88034	11786.73298	12194.88854	15731.83125	16275.48657	16736.48766	17502.59589	17555.61805	0.482888589	1.58E-06	up
Q03517	Secretogranin-2	Scg2	sp|Q03517|SCG2_MOUSE Secretogranin-2 OS=Mus musculus OX=10090 GN=Scg2 PE=1 SV=1	21617.18066	21773.26706	21694.89797	22553.1335	23065.03889	31383.39805	31372.41775	32627.41452	32375.65437	32037.26908	0.529531613	5.75E-09	up
Q05020	Apolipoprotein C-II	Apoc2	sp|Q05020|APOC2_MOUSE Apolipoprotein C-II OS=Mus musculus OX=10090 GN=Apoc2 PE=2 SV=1	89266.08449	89117.6069	89517.81914	89990.21607	91001.8414	132765.6245	131499.7843	131306.3365	139510.4016	136561.0967	0.581321696	3.62E-09	up
Q05816	"Fatty acid-binding protein, epidermal"	Fabp5	sp|Q05816|FABP5_MOUSE Fatty acid-binding protein 5 OS=Mus musculus OX=10090 GN=Fabp5 PE=1 SV=3	51661.41387	50086.67848	52036.58377	49156.53056	49635.58199	24029.94004	24552.37208	20464.02754	21278.88046	20891.34209	-1.183350416	3.14E-09	down
Q06138	Calcium-binding protein 39	Cab39	sp|Q06138|CAB39_MOUSE Calcium-binding protein 39 OS=Mus musculus OX=10090 GN=Cab39 PE=1 SV=2	2391.177342	2617.515647	2352.691573	2498.212665	2608.779952	1968.639872	1924.420012	2158.83218	2065.195001	1899.640026	-0.31586251	0.000143361	down
Q06194	Coagulation factor VIII	F8	sp|Q06194|FA8_MOUSE Coagulation factor VIII OS=Mus musculus OX=10090 GN=F8 PE=2 SV=2	82779.22919	86872.4392	83246.21481	82994.48279	87743.32228	68589.05547	68692.64635	65696.85037	67171.86934	68844.33269	-0.321561183	7.27E-07	down
Q06335	Amyloid-like protein 2	Aplp2	sp|Q06335|APLP2_MOUSE Amyloid-like protein 2 OS=Mus musculus OX=10090 GN=Aplp2 PE=1 SV=4	8075.681219	7916.986169	7805.907539	8109.847014	8112.056693	9578.120884	10372.94888	10476.42557	10152.1777	10115.4545	0.34110867	1.33E-06	up
Q06890	Clusterin	Clu	sp|Q06890|CLUS_MOUSE Clusterin OS=Mus musculus OX=10090 GN=Clu PE=1 SV=1	1251913.929	1246408.253	1242654.936	1222942.717	1215091.771	968195.0147	965200.5254	941682.2432	946150.4078	947672.2632	-0.373719415	1.10E-09	down
Q07076	Annexin A7	Anxa7	sp|Q07076|ANXA7_MOUSE Annexin A7 OS=Mus musculus OX=10090 GN=Anxa7 PE=1 SV=2	6191.431205	5510.768989	6151.865223	6508.575507	6588.794897	3769.650537	4075.20573	3506.945236	3965.413833	3529.357111	-0.715704167	4.36E-06	down
Q07079	Insulin-like growth factor-binding protein 5	Igfbp5	sp|Q07079|IBP5_MOUSE Insulin-like growth factor-binding protein 5 OS=Mus musculus OX=10090 GN=Igfbp5 PE=1 SV=1	54943.58876	52527.20493	54212.04652	53640.75094	53311.35622	66592.73466	64955.53545	65651.08816	67286.33402	66176.42463	0.299710769	2.09E-08	up
Q07417	"Short-chain specific acyl-CoA dehydrogenase, mitochondrial"	Acads	"sp|Q07417|ACADS_MOUSE Short-chain specific acyl-CoA dehydrogenase, mitochondrial OS=Mus musculus OX=10090 GN=Acads PE=1 SV=2"	11517.38134	12086.97211	11536.20553	11081.91722	11044.16257	7120.794025	7271.427194	7318.833189	6876.282348	7598.783829	-0.662258479	6.48E-08	down
Q07968	Coagulation factor XIII B chain	F13b	sp|Q07968|F13B_MOUSE Coagulation factor XIII B chain OS=Mus musculus OX=10090 GN=F13b PE=1 SV=2	281531.788	262470.7959	279777.016	283401.9513	277614.9769	328662.3222	352891.6749	323310.0021	332756.1985	337588.2484	0.274666609	1.52E-05	up
Q08093	Calponin-2	Cnn2	sp|Q08093|CNN2_MOUSE Calponin-2 OS=Mus musculus OX=10090 GN=Cnn2 PE=1 SV=1	4603.172317	4483.531869	5090.918823	4429.077769	4664.463004	2992.011547	3103.390757	3125.142812	3208.896758	3478.348052	-0.548809946	6.71E-06	down
Q09324	"Beta-1,3-galactosyl-O-glycosyl-glycoprotein beta-1,6-N-acetylglucosaminyltransferase"	Gcnt1	"sp|Q09324|GCNT1_MOUSE Beta-1,3-galactosyl-O-glycosyl-glycoprotein beta-1,6-N-acetylglucosaminyltransferase OS=Mus musculus OX=10090 GN=Gcnt1 PE=1 SV=2"	47914.27208	46838.47482	46002.96442	46673.17145	46236.73043	56488.67585	59326.50568	58920.92338	58710.93365	54505.86498	0.30138743	3.74E-06	up
Q11011	Puromycin-sensitive aminopeptidase	Npepps	sp|Q11011|PSA_MOUSE Puromycin-sensitive aminopeptidase OS=Mus musculus OX=10090 GN=Npepps PE=1 SV=2	2856.994791	3084.627161	2771.545148	3070.899741	3103.498561	1908.544441	2020.677356	2190.241696	1680.110588	1934.540962	-0.612986116	1.15E-05	down
Q11136	Xaa-Pro dipeptidase	Pepd	sp|Q11136|PEPD_MOUSE Xaa-Pro dipeptidase OS=Mus musculus OX=10090 GN=Pepd PE=1 SV=3	18328.39039	18306.37823	18261.38125	17885.42802	19215.25245	25286.38731	24899.18927	23878.51232	25291.44534	24928.44069	0.433984228	5.99E-08	up
Q18PI6	SLAM family member 5	Cd84	sp|Q18PI6|SLAF5_MOUSE SLAM family member 5 OS=Mus musculus OX=10090 GN=Cd84 PE=1 SV=1	18421.9508	17866.09209	18329.51029	18518.40306	18595.91864	24930.34247	26567.85757	25486.42991	27060.92239	25167.82531	0.49426041	1.27E-07	up
Q19LI2	Alpha-1B-glycoprotein	A1bg	sp|Q19LI2|A1BG_MOUSE Alpha-1B-glycoprotein OS=Mus musculus OX=10090 GN=A1bg PE=1 SV=1	208308.9517	201375.0202	205768.3518	204949.9381	203790.761	246586.7819	253789.1842	247219.9302	250289.1165	256712.0419	0.292736445	3.30E-08	up
Q1ERP8	CMRF35-like molecule 9	Cd300lg	sp|Q1ERP8|CLM9_MOUSE CMRF35-like molecule 9 OS=Mus musculus OX=10090 GN=Cd300lg PE=1 SV=1	27824.29977	26226.66897	27866.64194	27752.84866	27792.37083	34061.96665	32732.68874	33635.22315	34622.94273	34736.49849	0.304704144	9.35E-07	up
Q3SXB8	Collectin-11	Colec11	sp|Q3SXB8|COL11_MOUSE Collectin-11 OS=Mus musculus OX=10090 GN=Colec11 PE=2 SV=2	57321.34633	54926.91015	55450.50172	55229.01346	54464.88883	41565.66324	42051.06417	38755.39024	41655.69516	40756.90988	-0.437821524	6.20E-08	down
Q3THE2	Myosin regulatory light chain 12B	Myl12b	sp|Q3THE2|ML12B_MOUSE Myosin regulatory light chain 12B OS=Mus musculus OX=10090 GN=Myl12b PE=1 SV=2	41729.83428	42626.11255	43393.52904	43321.89872	43214.90535	35479.97185	32850.02509	32488.04779	31769.72662	33401.98515	-0.368445269	7.55E-07	down
Q3TJD7	PDZ and LIM domain protein 7	Pdlim7	sp|Q3TJD7|PDLI7_MOUSE PDZ and LIM domain protein 7 OS=Mus musculus OX=10090 GN=Pdlim7 PE=1 SV=1	21937.5542	21929.74844	20962.27753	22416.24779	22273.56396	26932.83747	26894.94563	27521.80813	28108.95687	26173.46445	0.308511389	1.43E-06	up
Q3TMH2	Secernin-3	Scrn3	sp|Q3TMH2|SCRN3_MOUSE Secernin-3 OS=Mus musculus OX=10090 GN=Scrn3 PE=1 SV=1	3269.133136	3201.064863	2825.488412	2826.641276	3159.444424	1383.738454	1265.571203	1306.823064	1489.511131	1311.469772	-1.177332832	1.85E-07	down
Q3TXS7	26S proteasome non-ATPase regulatory subunit 1	Psmd1	sp|Q3TXS7|PSMD1_MOUSE 26S proteasome non-ATPase regulatory subunit 1 OS=Mus musculus OX=10090 GN=Psmd1 PE=1 SV=1	17810.50043	16449.01222	17861.00651	17287.40253	17463.90367	8100.534772	8937.291881	7411.917681	7880.421197	7662.321429	-1.119159353	5.63E-09	down
Q3U0B3	Dehydrogenase/reductase SDR family member 11	Dhrs11	sp|Q3U0B3|DHR11_MOUSE Dehydrogenase/reductase SDR family member 11 OS=Mus musculus OX=10090 GN=Dhrs11 PE=1 SV=1	67924.85979	69425.25069	65967.57155	65856.58663	68334.41108	35093.05606	34547.76788	33665.38461	33247.26621	31354.91104	-1.00725032	4.03E-10	down
Q3U0V1	Far upstream element-binding protein 2	KHSRP	sp|Q3U0V1|FUBP2_MOUSE Far upstream element-binding protein 2 OS=Mus musculus OX=10090 GN=Khsrp PE=1 SV=2	16070.65477	15790.04092	16328.56986	16241.82874	17191.65874	11779.32184	12648.44341	11355.26798	12154.25961	11160.80464	-0.465859685	1.48E-06	down
Q3U962	Collagen alpha-2(V) chain	Col5a2	sp|Q3U962|CO5A2_MOUSE Collagen alpha-2(V) chain OS=Mus musculus OX=10090 GN=Col5a2 PE=1 SV=1	16319.20415	16280.86762	16501.22563	15895.24578	16285.11122	20280.14981	19677.20241	19251.32902	21427.99959	21085.98192	0.32363946	1.08E-05	up
Q3UF25	Transmembrane protein 110	Tmem110	sp|Q3UF25|STIMA_MOUSE Store-operated calcium entry regulator STIMATE OS=Mus musculus OX=10090 GN=Stimate PE=2 SV=1	16385.35797	15749.21969	15185.30865	15781.65977	15765.88121	9096.74002	9364.271598	8670.586421	8883.929965	7809.75551	-0.847666158	2.31E-08	down
Q3ULJ0	Glycerol-3-phosphate dehydrogenase 1-like protein	Gpd1l	sp|Q3ULJ0|GPD1L_MOUSE Glycerol-3-phosphate dehydrogenase 1-like protein OS=Mus musculus OX=10090 GN=Gpd1l PE=1 SV=2	5754.154407	5739.076302	5838.098351	5631.050761	5891.904029	3556.126532	3580.523976	3704.762783	3434.045649	3550.051576	-0.694842129	4.34E-10	down
Q9D3R6	Katanin p60 ATPase-containing subunit A-like 2	Katnal2	sp|Q9D3R6|KATL2_MOUSE Katanin p60 ATPase-containing subunit A-like 2 OS=Mus musculus OX=10090 GN=Katnal2 PE=2 SV=2	13693.84226	14023.06478	14507.7514	14234.17173	13779.70949	7767.540227	7120.447498	7213.268094	7289.825413	7492.85054	-0.929270397	4.44E-10	down
Q3UMW8	Ceroid-lipofuscinosis neuronal protein 5 homolog	Cln5	sp|Q3UMW8|CLN5_MOUSE Ceroid-lipofuscinosis neuronal protein 5 homolog OS=Mus musculus OX=10090 GN=Cln5 PE=1 SV=1	38505.30772	37345.59474	39547.50502	37670.75197	39173.33124	49019.96633	47459.95849	49082.04858	48781.90958	49736.07045	0.344426564	7.87E-08	up
Q3UND0	Src kinase-associated phosphoprotein 2	Skap2	sp|Q3UND0|SKAP2_MOUSE Src kinase-associated phosphoprotein 2 OS=Mus musculus OX=10090 GN=Skap2 PE=1 SV=2	15798.47902	14144.55654	15546.48587	15255.475	14418.68984	19104.99601	19051.06241	18640.81956	19540.90744	18812.94663	0.340178933	3.53E-06	up
Q3V1G4	Olfactomedin-like protein 2B	Olfml2b	sp|Q3V1G4|OLM2B_MOUSE Olfactomedin-like protein 2B OS=Mus musculus OX=10090 GN=Olfml2b PE=1 SV=2	4449.600932	4430.658656	4318.914194	4343.645555	4056.636454	5627.875345	5823.932726	5326.097024	5556.36798	5076.855646	0.343766773	4.71E-05	up
Q4VAA2	Protein CDV3	Cdv3	sp|Q4VAA2|CDV3_MOUSE Protein CDV3 OS=Mus musculus OX=10090 GN=Cdv3 PE=1 SV=2	39816.09856	39637.41528	41178.86876	39718.21263	38053.47842	25886.31259	24597.0222	24764.63508	24833.58659	26135.43138	-0.652535549	8.19E-09	down
Q4ZJN1	Complement C1q and tumor necrosis factor-related protein 9	C1qtnf9	sp|Q4ZJN1|C1QT9_MOUSE Complement C1q and tumor necrosis factor-related protein 9 OS=Mus musculus OX=10090 GN=C1qtnf9 PE=1 SV=1	16819.13807	16669.64125	17360.77141	17340.79766	17143.01017	21401.79398	20293.99704	21661.12531	20802.11928	21170.99702	0.303735113	5.12E-07	up
Q505B7	Protein archease	Zbtb8os	sp|Q505B7|ARCH_MOUSE Protein archease OS=Mus musculus OX=10090 GN=Zbtb8os PE=1 SV=2	4097.66257	4158.031149	4057.690674	4028.225941	4016.220713	2969.887373	2814.203376	2658.784306	2822.867224	2885.032147	-0.524702854	2.15E-08	down
Q5BKQ4	Inactive pancreatic lipase-related protein 1	Pnliprp1	sp|Q5BKQ4|LIPR1_MOUSE Inactive pancreatic lipase-related protein 1 OS=Mus musculus OX=10090 GN=Pnliprp1 PE=1 SV=2	5637.912681	5695.92243	5328.530499	5755.801209	5992.662717	9156.526741	8917.458923	9244.174101	10531.80142	9520.125078	0.737535343	1.48E-06	up
Q5FWK3	Rho GTPase-activating protein 1	Arhgap1	sp|Q5FWK3|RHG01_MOUSE Rho GTPase-activating protein 1 OS=Mus musculus OX=10090 GN=Arhgap1 PE=1 SV=1	21070.93906	21122.07123	22376.18833	21391.06123	21843.21116	17579.97155	17846.54764	17301.23491	17564.55384	17441.51884	-0.297198527	3.23E-07	down
Q5RJG1	Nucleolar protein 10	Nol10	sp|Q5RJG1|NOL10_MOUSE Nucleolar protein 10 OS=Mus musculus OX=10090 GN=Nol10 PE=2 SV=1	11597.71099	11947.98553	10730.78968	13133.26116	16841.76321	29229.63544	14743.88375	24074.04175	33556.00583	17932.5929	0.895644821	0.015983172	up
Q60590	Alpha-1-acid glycoprotein 1	Orm1	sp|Q60590|A1AG1_MOUSE Alpha-1-acid glycoprotein 1 OS=Mus musculus OX=10090 GN=Orm1 PE=1 SV=1	114644.5828	114270.2887	115642.0377	118508.0714	117486.3139	76771.91275	73349.75731	73706.27688	73053.67407	80361.64143	-0.621928407	6.78E-09	down
Q60605	Myosin light polypeptide 6	Myl6	sp|Q60605|MYL6_MOUSE Myosin light polypeptide 6 OS=Mus musculus OX=10090 GN=Myl6 PE=1 SV=3	34758.16593	34010.88895	34407.9626	35679.59891	35604.20966	29498.21262	29316.43566	27124.50896	27709.90567	26494.50831	-0.31599756	7.92E-06	down
Q60668	Heterogeneous nuclear ribonucleoprotein D0	Hnrnpd	sp|Q60668|HNRPD_MOUSE Heterogeneous nuclear ribonucleoprotein D0 OS=Mus musculus OX=10090 GN=Hnrnpd PE=1 SV=2	45515.72331	47454.68102	48437.87747	45557.69858	48566.24884	17831.0552	18154.94496	16169.66031	15592.40078	16581.30026	-1.481817549	3.49E-10	down
Q60676	Serine/threonine-protein phosphatase 5	Ppp5c	sp|Q60676|PPP5_MOUSE Serine/threonine-protein phosphatase 5 OS=Mus musculus OX=10090 GN=Ppp5c PE=1 SV=3	5793.941208	5527.583449	6134.599646	5683.863402	6159.096984	4134.545053	4679.643699	4117.974723	4062.236257	3821.988033	-0.493135853	1.82E-05	down
Q60710	Deoxynucleoside triphosphate triphosphohydrolase SAMHD1	Samhd1	sp|Q60710|SAMH1_MOUSE Deoxynucleoside triphosphate triphosphohydrolase SAMHD1 OS=Mus musculus OX=10090 GN=Samhd1 PE=1 SV=3	7519.516542	8121.189517	7903.341392	7155.336195	7686.381643	4450.148968	4165.232825	3958.951049	3964.993779	4152.540163	-0.891507603	6.52E-08	down
Q60750	Ephrin type-A receptor 1	Epha1	sp|Q60750|EPHA1_MOUSE Ephrin type-A receptor 1 OS=Mus musculus OX=10090 GN=Epha1 PE=1 SV=2	5188.633688	5381.987725	5243.322541	5783.66376	6102.96401	7010.584768	7169.666464	7826.065667	8317.907334	9434.66253	0.521361609	0.000921278	up
Q60841	Reelin	Reln	sp|Q60841|RELN_MOUSE Reelin OS=Mus musculus OX=10090 GN=Reln PE=1 SV=3	129264.5786	128479.9648	128315.9048	126556.1742	130509.1638	155013.2823	156088.4995	155009.0804	159704.4929	159179.5876	0.287582424	1.14E-08	up
Q60854	Serpin B6	Serpinb6	sp|Q60854|SPB6_MOUSE Serpin B6 OS=Mus musculus OX=10090 GN=Serpinb6 PE=1 SV=1	42428.22969	40114.63491	40017.87534	39990.0424	39799.2139	28527.83606	28072.46265	26728.24984	27679.45176	27304.389	-0.548922431	1.91E-08	down
Q60864	Stress-induced-phosphoprotein 1	Stip1	sp|Q60864|STIP1_MOUSE Stress-induced-phosphoprotein 1 OS=Mus musculus OX=10090 GN=Stip1 PE=1 SV=1	19057.02754	18515.34405	18582.42767	19085.36229	19407.04011	11888.39916	12287.08898	12006.3394	11471.67202	12472.60999	-0.65456824	2.33E-09	down
Q61074	Protein phosphatase 1G	Ppm1g	sp|Q61074|PPM1G_MOUSE Protein phosphatase 1G OS=Mus musculus OX=10090 GN=Ppm1g PE=1 SV=3	6889.732105	7207.474297	7435.864218	7613.757685	6690.489135	4668.303613	3995.873895	4318.08038	4100.461161	4417.205591	-0.737131047	7.21E-07	down
Q61112	45 kDa calcium-binding protein	Sdf4	sp|Q61112|CAB45_MOUSE 45 kDa calcium-binding protein OS=Mus musculus OX=10090 GN=Sdf4 PE=1 SV=1	18120.47836	17378.18119	17833.00828	17766.01709	19023.46478	11159.84497	10651.64867	10497.22657	11691.15018	10039.16463	-0.737863806	8.54E-08	down
Q61166	Microtubule-associated protein RP/EB family member 1	Mapre1	sp|Q61166|MARE1_MOUSE Microtubule-associated protein RP/EB family member 1 OS=Mus musculus OX=10090 GN=Mapre1 PE=1 SV=3	1445.933654	1734.610737	1573.314076	1871.450882	1695.028696	1378.902006	1459.124265	1185.761222	1273.813453	1530.719239	-0.285111435	0.014003407	down
Q61171	Peroxiredoxin-2	Prdx2	sp|Q61171|PRDX2_MOUSE Peroxiredoxin-2 OS=Mus musculus OX=10090 GN=Prdx2 PE=1 SV=3	99712.71888	99409.41678	100924.2995	99373.19723	99065.34307	55328.95752	57992.19406	59655.19881	54566.05179	60466.98953	-0.791434165	4.94E-10	down
Q61207	Prosaposin	Psap	sp|Q61207|SAP_MOUSE Prosaposin OS=Mus musculus OX=10090 GN=Psap PE=1 SV=2	251148.2802	250379.936	254550.6075	249044.6101	249221.0477	307114.4058	309321.4684	300938.5225	303436.4362	297228.4486	0.275275512	1.78E-08	up
Q61247	Alpha-2-antiplasmin	Serpinf2	sp|Q61247|A2AP_MOUSE Alpha-2-antiplasmin OS=Mus musculus OX=10090 GN=Serpinf2 PE=1 SV=1	488631.0697	483848.2192	482045.5886	486274.3333	482874.5507	396393.1656	395589.6466	392015.7177	387531.2271	395555.1229	-0.301136307	7.03E-11	down
Q61268	Apolipoprotein C-IV	Apoc4	sp|Q61268|APOC4_MOUSE Apolipoprotein C-IV OS=Mus musculus OX=10090 GN=Apoc4 PE=1 SV=1	103285.0256	100041.1739	100149.6817	103392.3945	104070.5332	133918.1396	135082.1774	132856.0113	139027.3397	131952.3834	0.397104487	2.29E-08	up
Q61508	Extracellular matrix protein 1	Ecm1	sp|Q61508|ECM1_MOUSE Extracellular matrix protein 1 OS=Mus musculus OX=10090 GN=Ecm1 PE=1 SV=2	191335.7697	195290.7129	192982.4917	190931.2886	190159.8039	127229.4359	129163.4411	123713.9701	125396.5906	120363.483	-0.618230161	2.53E-10	down
Q61559	IgG receptor FcRn large subunit p51	Fcgrt	sp|Q61559|FCGRN_MOUSE IgG receptor FcRn large subunit p51 OS=Mus musculus OX=10090 GN=Fcgrt PE=1 SV=1	4661.009663	4773.848576	4782.004978	4603.242985	4543.215781	4084.53413	3683.530756	4004.297237	3609.838206	3629.026129	-0.297393816	4.98E-05	down
Q61598	Rab GDP dissociation inhibitor beta	Gdi2	sp|Q61598|GDIB_MOUSE Rab GDP dissociation inhibitor beta OS=Mus musculus OX=10090 GN=Gdi2 PE=1 SV=1	28432.91499	27789.53896	28391.14219	29031.4194	27986.96513	20476.69479	22910.70153	20480.66835	22003.47343	24148.76274	-0.364377311	2.75E-05	down
Q61646	Haptoglobin	Hp	sp|Q61646|HPT_MOUSE Haptoglobin OS=Mus musculus OX=10090 GN=Hp PE=1 SV=1	1765551.146	1763477.178	1743076.699	1716216.667	1693906.036	544182.6478	523579.7241	462167.103	459066.4063	473869.6902	-1.817727379	1.15E-11	down
Q61704	Inter-alpha-trypsin inhibitor heavy chain H3	Itih3	sp|Q61704|ITIH3_MOUSE Inter-alpha-trypsin inhibitor heavy chain H3 OS=Mus musculus OX=10090 GN=Itih3 PE=1 SV=3	367342.7526	358099.3891	361018.5573	361640.3839	364976.595	276716.8198	276737.2673	264172.7483	269097.0299	274352.6751	-0.413692537	1.32E-09	down
Q61730	Interleukin-1 receptor accessory protein	Il1rap	sp|Q61730|IL1AP_MOUSE Interleukin-1 receptor accessory protein OS=Mus musculus OX=10090 GN=Il1rap PE=1 SV=1	316857.9318	319950.9768	319534.5078	323623.049	324074.3681	409019.3802	418028.9259	413877.5727	429305.5875	409135.1664	0.374433287	1.02E-08	up
Q61753	D-3-phosphoglycerate dehydrogenase	Phgdh	sp|Q61753|SERA_MOUSE D-3-phosphoglycerate dehydrogenase OS=Mus musculus OX=10090 GN=Phgdh PE=1 SV=3	27652.29982	26902.16315	27294.5447	26430.591	27447.15304	20789.52032	16087.54074	19664.22895	22910.78986	16158.46201	-0.505463502	0.000341803	down
Q61792	LIM and SH3 domain protein 1	Lasp1	sp|Q61792|LASP1_MOUSE LIM and SH3 domain protein 1 OS=Mus musculus OX=10090 GN=Lasp1 PE=1 SV=1	29909.09039	29932.65358	29783.58767	28117.87721	28324.69853	20799.81064	20922.21379	20669.95748	21046.80068	21014.39026	-0.483782922	3.85E-08	down
Q61937	Nucleophosmin	Npm1	sp|Q61937|NPM_MOUSE Nucleophosmin OS=Mus musculus OX=10090 GN=Npm1 PE=1 SV=1	23646.21305	22012.36284	22896.0222	22015.29888	21884.37534	8873.337314	8833.973589	7361.995272	8371.464207	8272.192906	-1.430770762	8.96E-10	down
Q61982	Neurogenic locus notch homolog protein 3	Notch3	sp|Q61982|NOTC3_MOUSE Neurogenic locus notch homolog protein 3 OS=Mus musculus OX=10090 GN=Notch3 PE=1 SV=1	78682.41717	79167.91782	79461.78689	79111.20036	81965.36819	99928.20517	94994.67997	97890.56396	104541.9646	97876.98917	0.31392902	3.01E-06	up
Q62178	Semaphorin-4A	Sema4a	sp|Q62178|SEM4A_MOUSE Semaphorin-4A OS=Mus musculus OX=10090 GN=Sema4a PE=1 SV=2	16014.89654	16626.87615	16075.65248	16817.52536	17576.16961	19523.81177	20073.86158	19971.04375	19636.46971	22046.87627	0.284837879	0.00015201	up
Q62393	Tumor protein D52	Tpd52	sp|Q62393|TPD52_MOUSE Tumor protein D52 OS=Mus musculus OX=10090 GN=Tpd52 PE=1 SV=2	3564.935249	3481.856616	3515.551543	3546.69892	3435.89932	1553.528626	1473.557675	1183.993137	1311.19825	1296.256544	-1.363521606	1.42E-09	down
Q62426	Cystatin-B	Cstb	sp|Q62426|CYTB_MOUSE Cystatin-B OS=Mus musculus OX=10090 GN=Cstb PE=1 SV=1	10431.51352	10645.59388	11053.70264	10221.77016	10494.05943	8204.981453	7382.948647	6829.177559	7208.965037	7561.869378	-0.506976824	2.48E-06	down
Q62446	Peptidyl-prolyl cis-trans isomerase FKBP3	Fkbp3	sp|Q62446|FKBP3_MOUSE Peptidyl-prolyl cis-trans isomerase FKBP3 OS=Mus musculus OX=10090 GN=Fkbp3 PE=1 SV=2	11347.2715	10559.09175	10558.13391	10580.00296	9975.764975	7443.189546	6671.661911	6869.115486	6847.403643	7047.416164	-0.604194026	5.72E-07	down
Q62523	Zyxin	Zyx	sp|Q62523|ZYX_MOUSE Zyxin OS=Mus musculus OX=10090 GN=Zyx PE=1 SV=2	8226.133923	7699.37013	8029.426771	8056.937291	8003.439389	6508.931986	5994.33003	5840.401843	6201.045704	6024.774006	-0.388459816	1.00E-06	down
Q63918	Serum deprivation-response protein	Sdpr	sp|Q63918|CAVN2_MOUSE Caveolae-associated protein 2 OS=Mus musculus OX=10090 GN=Cavin2 PE=1 SV=3	28907.33243	28463.08927	32665.53919	27635.37937	29864.6131	20373.79166	19959.64036	19167.08496	21154.96456	19234.66626	-0.562652274	7.89E-06	down
Q640M1	U3 small nucleolar RNA-associated protein 14 homolog A	Utp14a	sp|Q640M1|UT14A_MOUSE U3 small nucleolar RNA-associated protein 14 homolog A OS=Mus musculus OX=10090 GN=Utp14a PE=1 SV=1	15196.47919	14806.44364	15236.63875	15549.63365	15348.62611	20731.89457	22224.33579	20329.86107	18528.57754	20172.0696	0.421696376	2.67E-05	up
Q64314	Hematopoietic progenitor cell antigen CD34	Cd34	sp|Q64314|CD34_MOUSE Hematopoietic progenitor cell antigen CD34 OS=Mus musculus OX=10090 GN=Cd34 PE=1 SV=1	18162.06077	18434.67352	17850.74049	18612.57266	18907.45664	24154.45283	23760.09211	23638.26072	24559.50142	23438.43921	0.378427044	3.48E-08	up
Q64374	Regucalcin	Rgn	sp|Q64374|RGN_MOUSE Regucalcin OS=Mus musculus OX=10090 GN=Rgn PE=1 SV=1	8631.940401	7975.20502	7973.616958	8072.664585	7151.153739	5374.219118	6117.273607	4840.28958	5613.285284	5300.915178	-0.546890935	4.52E-05	down
Q64514	Tripeptidyl-peptidase 2	Tpp2	sp|Q64514|TPP2_MOUSE Tripeptidyl-peptidase 2 OS=Mus musculus OX=10090 GN=Tpp2 PE=1 SV=3	6200.976257	7013.087483	7029.329865	6449.646696	7128.981214	5096.380654	5101.95073	5090.421651	5668.417358	4990.274479	-0.382370412	9.93E-05	down
Q68FD5	Clathrin heavy chain 1	Cltc	sp|Q68FD5|CLH1_MOUSE Clathrin heavy chain 1 OS=Mus musculus OX=10090 GN=Cltc PE=1 SV=3	78067.18658	73926.27737	78383.8549	74533.78121	75748.64135	59545.92798	61009.71122	57185.07961	56306.12507	59589.99166	-0.374469039	6.85E-07	down
Q6GQT1	Alpha-2-macroglobulin-P	A2mp	sp|Q6GQT1|A2MG_MOUSE Alpha-2-macroglobulin-P OS=Mus musculus OX=10090 GN=A2m PE=2 SV=2	323218.1498	316694.9977	325890.1068	325584.1066	328237.5637	618869.743	624312.4632	630457.6243	647492.0847	634962.1176	0.96248044	8.44E-12	up
Q6NZJ6	Eukaryotic translation initiation factor 4 gamma 1	Eif4g1	sp|Q6NZJ6|IF4G1_MOUSE Eukaryotic translation initiation factor 4 gamma 1 OS=Mus musculus OX=10090 GN=Eif4g1 PE=1 SV=1	1845.691782	2033.772044	1935.611219	1729.322745	1815.527479	1329.920114	976.7887882	892.1654537	1139.711245	1028.403049	-0.802384174	2.39E-05	down
Q6P2B1	Transportin-3	Tnpo3	sp|Q6P2B1|TNPO3_MOUSE Transportin-3 OS=Mus musculus OX=10090 GN=Tnpo3 PE=1 SV=1	7050.580411	7008.713779	6718.176162	8178.775277	6829.698909	4807.531555	4904.659518	4218.131557	4349.13307	4597.41523	-0.645503323	2.17E-05	down
Q6P5F9	Exportin-1	Xpo1	sp|Q6P5F9|XPO1_MOUSE Exportin-1 OS=Mus musculus OX=10090 GN=Xpo1 PE=1 SV=1	13777.95212	14267.99216	13975.78496	13317.71707	12830.12669	11432.53828	10713.95116	11117.09648	11342.50544	11128.47653	-0.290555548	2.17E-05	down
Q6PCX7	Repulsive guidance molecule A	Rgma	sp|Q6PCX7|RGMA_MOUSE Repulsive guidance molecule A OS=Mus musculus OX=10090 GN=Rgma PE=1 SV=1	5191.752369	5432.722683	5400.859269	5258.935223	5101.271094	6647.439605	6547.991472	5771.238506	6671.926126	6529.04778	0.285862708	0.000196851	up
Q6PDE7	Gamma-glutamyltransferase 6	Ggt6	sp|Q6PDE7|GGT6_MOUSE Glutathione hydrolase 6 OS=Mus musculus OX=10090 GN=Ggt6 PE=2 SV=1	7938.64829	10145.04783	8469.465676	11195.50323	8556.255625	6933.407417	7567.883198	6777.071045	6824.510705	6452.422329	-0.422258729	0.006034513	down
Q6Q899	Probable ATP-dependent RNA helicase DDX58	Ddx58	sp|Q6Q899|DDX58_MOUSE Probable ATP-dependent RNA helicase DDX58 OS=Mus musculus OX=10090 GN=Ddx58 PE=1 SV=2	31682.01296	34762.19398	30434.07997	33111.77841	31473.75835	23244.78912	19603.4778	21444.79487	22548.49337	20151.93444	-0.593687949	5.15E-06	down
Q6QD59	Vesicle transport protein SEC20	Bnip1	sp|Q6QD59|SEC20_MOUSE Vesicle transport protein SEC20 OS=Mus musculus OX=10090 GN=Bnip1 PE=1 SV=1	13343.22697	14596.50588	14274.43278	14461.34375	13126.6959	22903.15071	23004.15526	22676.2143	24564.75209	21907.0488	0.720983186	1.37E-07	up
Q6YGZ1	Heparanase	Hpse	sp|Q6YGZ1|HPSE_MOUSE Heparanase OS=Mus musculus OX=10090 GN=Hpse PE=1 SV=3	45301.1959	46414.71156	44703.84638	46628.51371	46078.62256	74343.39877	73564.7009	73399.46208	75472.13441	71084.92801	0.683028164	5.57E-10	up
Q6ZPJ3	E2/E3 hybrid ubiquitin-protein ligase UBE2O	Ube2o	sp|Q6ZPJ3|UBE2O_MOUSE (E3-independent) E2 ubiquitin-conjugating enzyme UBE2O OS=Mus musculus OX=10090 GN=Ube2o PE=1 SV=3	36406.34129	34321.90785	35049.12215	34576.7467	34483.42129	21750.6356	23814.0876	19960.64325	19939.95865	20469.62245	-0.722836371	1.70E-07	down
Q6ZQ11	Chondroitin sulfate synthase 1	Chsy1	sp|Q6ZQ11|CHSS1_MOUSE Chondroitin sulfate synthase 1 OS=Mus musculus OX=10090 GN=Chsy1 PE=2 SV=2	20888.54351	19948.94681	19570.76531	18863.04437	19011.30264	10079.05334	9462.398016	8952.024002	8932.44619	9427.950812	-1.068767774	8.34E-09	down
Q6ZQ38	Cullin-associated NEDD8-dissociated protein 1	Cand1	sp|Q6ZQ38|CAND1_MOUSE Cullin-associated NEDD8-dissociated protein 1 OS=Mus musculus OX=10090 GN=Cand1 PE=1 SV=2	15462.03956	14551.79691	15324.36655	15242.85433	16185.94296	11138.23531	11669.25597	10980.84991	10985.45963	11051.85107	-0.459558083	5.32E-07	down
Q70FJ1	A-kinase anchor protein 9	Akap9	sp|Q70FJ1|AKAP9_MOUSE A-kinase anchor protein 9 OS=Mus musculus OX=10090 GN=Akap9 PE=1 SV=2	7750.487904	8376.516597	8099.60901	8311.486454	8165.289463	9986.852136	9352.018775	9885.157033	10115.21296	10209.08297	0.28368732	1.21E-05	up
Q71KU9	Fibrinogen-like protein 1	Fgl1	sp|Q71KU9|FGL1_MOUSE Fibrinogen-like protein 1 OS=Mus musculus OX=10090 GN=Fgl1 PE=1 SV=2	87485.60148	86231.93465	86652.66657	87734.99981	85867.54541	57645.30708	59253.81944	54769.04302	54620.65879	54661.35313	-0.627290117	1.67E-09	down
Q76MZ3	Serine/threonine-protein phosphatase 2A 65 kDa regulatory subunit A alpha isoform	Ppp2r1a	sp|Q76MZ3|2AAA_MOUSE Serine/threonine-protein phosphatase 2A 65 kDa regulatory subunit A alpha isoform OS=Mus musculus OX=10090 GN=Ppp2r1a PE=1 SV=3	31286.98011	32826.10131	31288.95937	34915.5631	31463.46731	22640.74772	22529.61798	22064.66479	21461.6039	21740.37446	-0.5508191	6.82E-07	down
Q78PY7	Staphylococcal nuclease domain-containing protein 1	Snd1	sp|Q78PY7|SND1_MOUSE Staphylococcal nuclease domain-containing protein 1 OS=Mus musculus OX=10090 GN=Snd1 PE=1 SV=1	7225.226515	7615.686607	7923.966757	7701.811114	7342.099404	6094.952674	6711.847016	5895.628508	6755.411838	5907.766382	-0.269538239	0.00049311	down
Q9CWF2	Tubulin beta-2B chain	Tubb2b	sp|Q9CWF2|TBB2B_MOUSE Tubulin beta-2B chain OS=Mus musculus OX=10090 GN=Tubb2b PE=1 SV=1	13052.15013	13852.00438	13305.6939	13630.32131	13251.12399	9206.228955	9214.018765	8643.857131	8140.854615	8831.055324	-0.607441651	6.63E-08	down
Q7TPR4	Alpha-actinin-1	Actn1	sp|Q7TPR4|ACTN1_MOUSE Alpha-actinin-1 OS=Mus musculus OX=10090 GN=Actn1 PE=1 SV=1	56983.96181	53682.83454	54904.53617	55100.86514	53842.74837	39895.54536	40049.07756	37375.24364	35739.23597	37440.20238	-0.527098966	1.77E-07	down
Q7TSK7	ADAMTS-like protein 2	Adamtsl2	sp|Q7TSK7|ATL2_MOUSE ADAMTS-like protein 2 OS=Mus musculus OX=10090 GN=Adamtsl2 PE=2 SV=1	26759.22315	27606.81535	27230.14876	27178.12287	26273.03834	37495.84426	37088.67101	37236.91696	37753.39443	36623.60997	0.463375646	5.60E-10	up
Q7TSV4	Phosphoglucomutase-2	Pgm2	sp|Q7TSV4|PGM2_MOUSE Phosphoglucomutase-2 OS=Mus musculus OX=10090 GN=Pgm2 PE=1 SV=1	18393.59916	17281.95972	17291.7091	17619.42318	17672.53122	12609.75014	12811.46825	12440.04033	11934.78144	12624.74228	-0.499720595	3.29E-08	down
Q80UG5	Septin-9	Sept9	sp|Q80UG5|SEPT9_MOUSE Septin-9 OS=Mus musculus OX=10090 GN=Sept9 PE=1 SV=1	10978.70017	10133.38462	9767.650443	10779.02119	9682.937962	6726.983728	6962.406854	6199.531174	6625.405156	6673.461588	-0.629478412	1.56E-06	down
Q80X19	Collagen alpha-1(XIV) chain	Col14a1	sp|Q80X19|COEA1_MOUSE Collagen alpha-1(XIV) chain OS=Mus musculus OX=10090 GN=Col14a1 PE=1 SV=2	2897.915659	2876.827657	2760.999147	2785.963893	2755.474124	2277.555083	2261.891821	2331.376506	2438.727932	2147.526158	-0.29711932	1.42E-05	down
Q80YA8	Protein crumbs homolog 2	Crb2	sp|Q80YA8|CRUM2_MOUSE Protein crumbs homolog 2 OS=Mus musculus OX=10090 GN=Crb2 PE=1 SV=3	919.0278704	788.8314114	975.1784777	1042.078838	940.4144193	894.279693	1235.250659	1156.223796	1230.757928	1256.992991	0.307406144	0.02319948	up
Q8BG05	Heterogeneous nuclear ribonucleoprotein A3	Hnrnpa3	sp|Q8BG05|ROA3_MOUSE Heterogeneous nuclear ribonucleoprotein A3 OS=Mus musculus OX=10090 GN=Hnrnpa3 PE=1 SV=1	49008.6454	48540.33137	50293.22709	50025.41501	50621.65123	28254.11372	28343.47847	31151.5833	29138.08893	33705.1311	-0.722534637	1.09E-07	down
Q8BGK2	[Protein ADP-ribosylarginine] hydrolase-like protein 1	Adprhl1	sp|Q8BGK2|ARHL1_MOUSE [Protein ADP-ribosylarginine] hydrolase-like protein 1 OS=Mus musculus OX=10090 GN=Adprhl1 PE=1 SV=1	4710.152506	4065.308639	4181.162884	4310.928901	4368.080903	3204.197811	2782.117595	2909.124387	2994.144202	3166.812457	-0.523032865	1.01E-05	down
Q8BH04	"Phosphoenolpyruvate carboxykinase [GTP], mitochondrial"	Pck2	"sp|Q8BH04|PCKGM_MOUSE Phosphoenolpyruvate carboxykinase [GTP], mitochondrial OS=Mus musculus OX=10090 GN=Pck2 PE=1 SV=1"	1897.575284	1687.666321	2192.728331	2010.666557	1761.733379	1237.307293	1350.302587	1208.018296	1326.425204	1552.756048	-0.516829961	0.000723812	down
Q8BH27	Multiple epidermal growth factor-like domains protein 9	Megf9	sp|Q8BH27|MEGF9_MOUSE Multiple epidermal growth factor-like domains protein 9 OS=Mus musculus OX=10090 GN=Megf9 PE=2 SV=1	2009.375252	1719.448565	1696.319649	2146.96977	1734.883107	2457.326859	2350.049842	2701.738379	2419.300439	2440.71639	0.410356707	0.00050511	up
Q8BH95	"Enoyl-CoA hydratase, mitochondrial"	Echs1	"sp|Q8BH95|ECHM_MOUSE Enoyl-CoA hydratase, mitochondrial OS=Mus musculus OX=10090 GN=Echs1 PE=1 SV=1"	17273.70937	17257.66136	17996.33131	17719.4177	16763.17704	9110.52904	9058.989408	9036.788093	9294.742679	9571.245999	-0.917286668	4.95E-10	down
Q8BHC0	Lymphatic vessel endothelial hyaluronic acid receptor 1	Lyve1	sp|Q8BHC0|LYVE1_MOUSE Lymphatic vessel endothelial hyaluronic acid receptor 1 OS=Mus musculus OX=10090 GN=Lyve1 PE=1 SV=1	18048.6542	16836.81391	17049.05774	17186.43719	16894.15398	25986.12863	27097.42871	26933.13973	26217.66419	24563.77066	0.604679798	9.87E-08	up
Q8BHE5	Bone morphogenetic protein 3	Bmp3	sp|Q8BHE5|BMP3_MOUSE Bone morphogenetic protein 3 OS=Mus musculus OX=10090 GN=Bmp3 PE=1 SV=1	15606.63292	14726.74504	14770.00152	14993.35344	14606.7353	18697.49959	20782.0332	18915.39281	19222.71661	18903.55482	0.369670584	6.21E-06	up
Q8BHK6	SLAM family member 7	Slamf7	sp|Q8BHK6|SLAF7_MOUSE SLAM family member 7 OS=Mus musculus OX=10090 GN=Slamf7 PE=1 SV=2	22120.8948	21462.24816	21827.42295	21861.90923	22776.88963	27444.26605	26580.31806	26555.60151	28178.26577	26050.41628	0.292764582	3.28E-06	up
Q8BHN3	Neutral alpha-glucosidase AB	Ganab	sp|Q8BHN3|GANAB_MOUSE Neutral alpha-glucosidase AB OS=Mus musculus OX=10090 GN=Ganab PE=1 SV=1	24042.19096	23657.84722	24377.12876	25114.15826	26458.27715	30628.08904	31451.33424	30264.42049	31504.04252	30786.65222	0.322604989	3.43E-06	up
Q8BJY1	26S proteasome non-ATPase regulatory subunit 5	Psmd5	sp|Q8BJY1|PSMD5_MOUSE 26S proteasome non-ATPase regulatory subunit 5 OS=Mus musculus OX=10090 GN=Psmd5 PE=1 SV=4	14975.3364	15374.05313	14919.32543	15476.8221	15598.41784	30126.95078	27243.83956	29644.55057	31608.00586	30694.9254	0.967804889	4.77E-08	up
Q8BM72	Heat shock 70 kDa protein 13	Hspa13	sp|Q8BM72|HSP13_MOUSE Heat shock 70 kDa protein 13 OS=Mus musculus OX=10090 GN=Hspa13 PE=1 SV=1	17129.116	16565.64431	17510.09532	17447.58793	17168.27	13170.57222	14637.96952	14298.61002	13767.26658	13181.8149	-0.313554254	9.08E-06	down
Q8BM88	Cathepsin O	Ctso	sp|Q8BM88|CATO_MOUSE Cathepsin O OS=Mus musculus OX=10090 GN=Ctso PE=2 SV=1	89735.77666	92088.80936	88394.1567	85968.1063	86844.25915	55651.04433	55833.41286	52667.10158	54786.58008	53195.96128	-0.703090257	3.66E-09	down
Q8BMS1	"Trifunctional enzyme subunit alpha, mitochondrial"	Hadha	"sp|Q8BMS1|ECHA_MOUSE Trifunctional enzyme subunit alpha, mitochondrial OS=Mus musculus OX=10090 GN=Hadha PE=1 SV=1"	50003.78797	47660.73104	48233.49037	48469.18958	47786.93606	27062.49542	25818.15096	23734.98539	23939.92191	23727.0431	-0.962301348	1.84E-09	down
Q8BT18	Uncharacterized protein C14orf37 homolog		sp|Q8BT18|ARMD4_MOUSE Armadillo-like helical domain-containing protein 4 OS=Mus musculus OX=10090 GN=Armh4 PE=2 SV=2	8130.210873	8264.549792	8554.766961	8605.25677	8447.638321	9842.479037	10564.42519	10064.14967	10171.81522	9855.039825	0.265751103	5.25E-06	up
Q8BTM8	Filamin-A	Flna	sp|Q8BTM8|FLNA_MOUSE Filamin-A OS=Mus musculus OX=10090 GN=Flna PE=1 SV=5	142769.4099	143817.0845	144060.2448	142720.3373	145309.5579	205260.883	204933.65	203173.8047	206771.5324	201798.9994	0.507894212	5.45E-12	up
Q8BVI4	Dihydropteridine reductase	Qdpr	sp|Q8BVI4|DHPR_MOUSE Dihydropteridine reductase OS=Mus musculus OX=10090 GN=Qdpr PE=1 SV=2	1168.560107	1058.824977	1254.414195	1056.446983	958.4705258	928.155405	714.0072782	857.9686034	590.5957839	673.140609	-0.546354238	0.002512555	down
Q8BWT1	"3-ketoacyl-CoA thiolase, mitochondrial"	Acaa2	"sp|Q8BWT1|THIM_MOUSE 3-ketoacyl-CoA thiolase, mitochondrial OS=Mus musculus OX=10090 GN=Acaa2 PE=1 SV=3"	48468.07412	48054.36434	48744.92477	47107.12827	46789.64022	27601.70785	29289.43791	25310.66143	26398.28737	28233.962	-0.805573693	5.44E-09	down
Q8C0J2	Autophagy-related protein 16-1	Atg16l1	sp|Q8C0J2|A16L1_MOUSE Autophagy-related protein 16-1 OS=Mus musculus OX=10090 GN=Atg16l1 PE=1 SV=1	14609.60024	14158.16361	14054.18001	14344.84527	13080.85397	7524.688829	7591.142794	7245.197635	7143.226602	6972.916089	-0.945455939	1.06E-08	down
Q8C165	Probable carboxypeptidase PM20D1	Pm20d1	sp|Q8C165|P20D1_MOUSE N-fatty-acyl-amino acid synthase/hydrolase PM20D1 OS=Mus musculus OX=10090 GN=Pm20d1 PE=1 SV=1	62220.50977	63913.41257	65533.59893	62062.6197	65023.50118	50130.29115	50878.28832	48450.73811	50653.24971	47891.46652	-0.36207824	3.44E-07	down
Q8C1B7	Septin-11	Sept11	sp|Q8C1B7|SEP11_MOUSE Septin-11 OS=Mus musculus OX=10090 GN=Sept11 PE=1 SV=4	6494.982767	6259.644191	6136.839504	6801.569166	6510.395844	4225.511424	4375.919071	3911.31675	4139.316147	3361.340428	-0.686247867	2.86E-06	down
Q8C5V8		4932418E24Rik	sp|Q8C5V8|CC187_MOUSE Coiled-coil domain-containing protein 187 OS=Mus musculus OX=10090 GN=Ccdc187 PE=2 SV=1	19121.29126	18967.2934	20498.44012	21926.95421	20671.90311	38917.96558	37745.96226	38785.55169	39342.2483	38914.54318	0.936862647	1.47E-09	up
Q8CFX1	GDH/6PGL endoplasmic bifunctional protein	H6pd	sp|Q8CFX1|G6PE_MOUSE GDH/6PGL endoplasmic bifunctional protein OS=Mus musculus OX=10090 GN=H6pd PE=1 SV=2	145094.2444	140940.1596	145273.5016	145865.7961	143784.6121	118935.4432	119444.2529	118617.7242	119494.8333	118786.2292	-0.276351098	2.88E-09	down
Q8CGC7	Bifunctional glutamate/proline--tRNA ligase	Eprs	sp|Q8CGC7|SYEP_MOUSE Bifunctional glutamate/proline--tRNA ligase OS=Mus musculus OX=10090 GN=Eprs PE=1 SV=4	18271.68711	16922.34411	16395.76562	16086.49744	17981.26257	10010.10824	9371.124872	8390.60491	10140.20617	9911.641983	-0.840855194	6.24E-07	down
Q8CI94	"Glycogen phosphorylase, brain form"	Pygb	"sp|Q8CI94|PYGB_MOUSE Glycogen phosphorylase, brain form OS=Mus musculus OX=10090 GN=Pygb PE=1 SV=3"	33671.35306	33564.77121	33527.88478	34087.45312	32957.53995	25091.90039	25441.22091	23964.83648	24065.93808	23676.70521	-0.457096569	1.18E-08	down
Q8CIE6	Coatomer subunit alpha	Copa	sp|Q8CIE6|COPA_MOUSE Coatomer subunit alpha OS=Mus musculus OX=10090 GN=Copa PE=1 SV=2	30321.13423	31868.74625	32190.50249	30809.96275	31208.06227	26810.38274	24170.25016	24999.68642	25620.13752	26035.87423	-0.293186784	7.29E-06	down
Q8CIN4	Serine/threonine-protein kinase PAK 2	Pak2	sp|Q8CIN4|PAK2_MOUSE Serine/threonine-protein kinase PAK 2 OS=Mus musculus OX=10090 GN=Pak2 PE=1 SV=1	22813.61988	23019.28654	23088.27673	24651.07683	25752.87278	20160.78217	19055.21591	18295.5229	19667.97375	19202.22629	-0.308066474	0.000110982	down
Q8K0D2	Hyaluronan-binding protein 2	Habp2	sp|Q8K0D2|HABP2_MOUSE Hyaluronan-binding protein 2 OS=Mus musculus OX=10090 GN=Habp2 PE=1 SV=2	165857.0957	166842.2026	166654.8194	170146.0194	169877.0894	197656.3413	206397.7585	232659.2276	205668.8909	242762.8539	0.370496702	0.000508993	up
Q8K0E8	Fibrinogen beta chain	Fgb	sp|Q8K0E8|FIBB_MOUSE Fibrinogen beta chain OS=Mus musculus OX=10090 GN=Fgb PE=1 SV=1	17581.79719	19246.23847	17647.28666	18124.24989	19441.65544	28218.09763	28243.79449	27969.02972	28421.89703	26481.08488	0.598194216	9.95E-08	up
Q8K1I3	Secreted phosphoprotein 24	Spp2	sp|Q8K1I3|SPP24_MOUSE Secreted phosphoprotein 24 OS=Mus musculus OX=10090 GN=Spp2 PE=1 SV=2	41970.82322	43962.5219	43298.33505	45208.20316	43595.67402	63863.74352	65666.82219	62694.22547	67720.03968	65009.70425	0.575674453	2.37E-08	up
Q8K274	Ketosamine-3-kinase	Fn3krp	sp|Q8K274|KT3K_MOUSE Ketosamine-3-kinase OS=Mus musculus OX=10090 GN=Fn3krp PE=1 SV=2	35602.09976	34933.25438	35598.8208	36111.61408	35112.1106	16755.71744	16725.10286	16813.45138	15368.72208	14794.86455	-1.140358349	1.33E-10	down
Q8K2B3	"Succinate dehydrogenase [ubiquinone] flavoprotein subunit, mitochondrial"	Sdha	"sp|Q8K2B3|SDHA_MOUSE Succinate dehydrogenase [ubiquinone] flavoprotein subunit, mitochondrial OS=Mus musculus OX=10090 GN=Sdha PE=1 SV=1"	10809.53539	10760.2821	11639.799	10221.77016	10289.17408	8194.073721	7336.117944	7568.445234	8145.790249	7129.41099	-0.485351293	1.51E-05	down
Q8K426		Retnlg	sp|Q8K426|RETNG_MOUSE Resistin-like gamma OS=Mus musculus OX=10090 GN=Retnlg PE=1 SV=1	12598.52389	13895.74141	13321.55957	13420.62406	14200.7068	37625.50221	39468.62605	38973.80078	40382.93184	38981.66037	1.535054967	3.39E-11	up
Q8K558	Trem-like transcript 1 protein	Treml1	sp|Q8K558|TRML1_MOUSE Trem-like transcript 1 protein OS=Mus musculus OX=10090 GN=Treml1 PE=1 SV=2	15609.46809	14037.64379	14515.21759	15130.23914	15170.87169	30924.45007	34620.45412	34197.89031	34529.48074	35290.21525	1.187212885	1.22E-08	up
Q8QZT1	"Acetyl-CoA acetyltransferase, mitochondrial"	Acat1	"sp|Q8QZT1|THIL_MOUSE Acetyl-CoA acetyltransferase, mitochondrial OS=Mus musculus OX=10090 GN=Acat1 PE=1 SV=1"	12083.46909	11984.91903	11625.79988	11852.74878	12238.85936	5240.753752	5196.338999	4864.002725	5762.719459	5713.238411	-1.158805561	7.39E-10	down
Q8R050	Eukaryotic peptide chain release factor GTP-binding subunit ERF3A	Gspt1	sp|Q8R050|ERF3A_MOUSE Eukaryotic peptide chain release factor GTP-binding subunit ERF3A OS=Mus musculus OX=10090 GN=Gspt1 PE=1 SV=2	22222.01565	20708.99925	21430.7813	20917.30078	21679.48999	14096.70044	14977.51808	12579.40705	14160.01698	13844.03778	-0.618697976	2.61E-07	down
Q8R081	Heterogeneous nuclear ribonucleoprotein L	Hnrnpl	sp|Q8R081|HNRPL_MOUSE Heterogeneous nuclear ribonucleoprotein L OS=Mus musculus OX=10090 GN=Hnrnpl PE=1 SV=2	6177.916923	6508.6537	6119.853909	5711.920117	5903.411288	4720.06389	4993.440563	4679.601826	4587.093605	4277.378125	-0.387402562	4.04E-05	down
Q8R0Y6	Cytosolic 10-formyltetrahydrofolate dehydrogenase	Aldh1l1	sp|Q8R0Y6|AL1L1_MOUSE Cytosolic 10-formyltetrahydrofolate dehydrogenase OS=Mus musculus OX=10090 GN=Aldh1l1 PE=1 SV=1	72211.6278	72202.06633	68671.26765	67802.11112	69966.94506	57452.87822	55808.49186	57190.27986	57808.8679	57176.01028	-0.297700912	8.20E-07	down
Q8R0Z6	Angiopoietin-related protein 6	Angptl6	sp|Q8R0Z6|ANGL6_MOUSE Angiopoietin-related protein 6 OS=Mus musculus OX=10090 GN=Angptl6 PE=2 SV=1	18470.14859	18086.72113	18128.85628	18760.13739	19074.92001	15503.38629	15874.6739	13855.54863	15069.43367	14703.13774	-0.302768008	2.09E-05	down
Q8R146	Acylamino-acid-releasing enzyme	Apeh	sp|Q8R146|APEH_MOUSE Acylamino-acid-releasing enzyme OS=Mus musculus OX=10090 GN=Apeh PE=1 SV=3	57348.75291	57747.46283	55785.54725	56543.50456	56502.51577	31956.56851	31293.50127	29122.44538	28721.18543	28965.5393	-0.919991873	4.31E-10	down
Q8R1B4	Eukaryotic translation initiation factor 3 subunit C	Eif3c	sp|Q8R1B4|EIF3C_MOUSE Eukaryotic translation initiation factor 3 subunit C OS=Mus musculus OX=10090 GN=Eif3c PE=1 SV=1	5829.853286	5453.327686	6099.228544	6001.030494	5980.687682	3741.249272	3910.104137	3666.800951	3687.338151	3842.123188	-0.639672753	1.35E-07	down
Q8R3V5	Endophilin-B2	Sh3glb2	sp|Q8R3V5|SHLB2_MOUSE Endophilin-B2 OS=Mus musculus OX=10090 GN=Sh3glb2 PE=1 SV=2	5191.563358	5617.77893	5130.396332	5286.894856	4998.547753	4169.120506	3704.609765	3845.897593	3726.29815	3564.258047	-0.464180242	9.23E-06	down
Q8R4G6	"Alpha-1,6-mannosylglycoprotein 6-beta-N-acetylglucosaminyltransferase A"	Mgat5	"sp|Q8R4G6|MGT5A_MOUSE Alpha-1,6-mannosylglycoprotein 6-beta-N-acetylglucosaminyltransferase A OS=Mus musculus OX=10090 GN=Mgat5 PE=2 SV=1"	36145.5062	36027.65214	34015.05405	34788.3856	35970.00954	40938.98315	41528.76165	41842.2592	45486.58673	44094.87115	0.273564792	5.79E-05	up
Q8R4V5	Oncoprotein-induced transcript 3 protein	Oit3	sp|Q8R4V5|OIT3_MOUSE Oncoprotein-induced transcript 3 protein OS=Mus musculus OX=10090 GN=Oit3 PE=2 SV=2	70892.33148	75447.35419	74931.67269	72744.55883	76839.49214	63081.6797	60759.4629	57386.84935	57289.0512	57696.16845	-0.324220824	1.19E-05	down
Q8R555	Cartilage acidic protein 1	Crtac1	sp|Q8R555|CRAC1_MOUSE Cartilage acidic protein 1 OS=Mus musculus OX=10090 GN=Crtac1 PE=2 SV=1	18495.66507	18856.49291	18327.64374	19056.23768	18550.07671	24339.67847	24889.84389	26456.79674	24875.59198	24649.90438	0.424636423	1.96E-07	up
Q8R5H1	Ubiquitin carboxyl-terminal hydrolase 15	USP15	sp|Q8R5H1|UBP15_MOUSE Ubiquitin carboxyl-terminal hydrolase 15 OS=Mus musculus OX=10090 GN=Usp15 PE=1 SV=1	5941.653254	6277.722165	5707.71991	6113.354438	6283.150856	3933.163618	3918.203461	3781.414482	3362.006405	4163.278913	-0.662489074	1.15E-06	down
Q8VBT6	Apolipoprotein B receptor	Apobr	sp|Q8VBT6|APOBR_MOUSE Apolipoprotein B receptor OS=Mus musculus OX=10090 GN=Apobr PE=1 SV=1	3308.919938	3038.557486	3203.557893	3279.043679	3279.849653	4238.888832	4125.566908	3958.431024	3891.799386	3265.362855	0.274047202	0.005031627	up
Q8VBV7	COP9 signalosome complex subunit 8	Cops8	sp|Q8VBV7|CSN8_MOUSE COP9 signalosome complex subunit 8 OS=Mus musculus OX=10090 GN=Cops8 PE=1 SV=1	2482.469623	2483.097165	2627.634227	2833.437021	2681.659263	2259.75284	2030.126566	2210.626679	2114.551334	2167.43759	-0.281789251	0.000308262	down
Q8VCC9	Spondin-1	Spon1	sp|Q8VCC9|SPON1_MOUSE Spondin-1 OS=Mus musculus OX=10090 GN=Spon1 PE=1 SV=1	67118.72815	71615.01815	67628.80008	72545.5406	69294.28493	89972.32688	89526.59828	93324.74362	93254.06614	90109.29376	0.389699395	2.50E-07	up
Q8VCG4	Complement component C8 gamma chain	C8g	sp|Q8VCG4|CO8G_MOUSE Complement component C8 gamma chain OS=Mus musculus OX=10090 GN=C8g PE=1 SV=1	63582.33356	62839.42543	64614.3236	65195.4578	64391.06967	53356.30443	52987.22754	52014.99011	52730.41624	52430.82538	-0.282965	9.11E-09	down
Q8VCR7	Alpha/beta hydrolase domain-containing protein 14B	Abhd14b	sp|Q8VCR7|ABHEB_MOUSE Protein ABHD14B OS=Mus musculus OX=10090 GN=Abhd14b PE=1 SV=1	4174.968043	4339.296853	4471.131257	4248.505136	4067.208164	2531.931632	2435.40425	2280.414047	2604.649222	2316.773324	-0.807697509	4.54E-08	down
Q8VCT3	Aminopeptidase B	Rnpep	sp|Q8VCT3|AMPB_MOUSE Aminopeptidase B OS=Mus musculus OX=10090 GN=Rnpep PE=1 SV=2	39155.50534	38297.1182	38795.28581	38631.86437	37935.59917	30561.202	32007.90313	31157.8236	32878.66891	32714.03402	-0.275296031	8.15E-07	down
Q8VCT4	Carboxylesterase 1D	Ces1d	sp|Q8VCT4|CES1D_MOUSE Carboxylesterase 1D OS=Mus musculus OX=10090 GN=Ces1d PE=1 SV=1	10612.01896	10290.83794	9859.111339	10444.08808	9928.987497	8696.446825	8115.522067	7800.792447	8206.593051	8313.469974	-0.314022199	1.04E-05	down
Q8VDD5	Myosin-9	Myh9	sp|Q8VDD5|MYH9_MOUSE Myosin-9 OS=Mus musculus OX=10090 GN=Myh9 PE=1 SV=4	90521.1171	90736.84907	88251.36571	92459.9837	89354.33863	72449.98109	73860.63771	72056.75728	72969.66329	76101.9375	-0.296657722	1.73E-07	down
Q8VDM4	26S proteasome non-ATPase regulatory subunit 2	Psmd2	sp|Q8VDM4|PSMD2_MOUSE 26S proteasome non-ATPase regulatory subunit 2 OS=Mus musculus OX=10090 GN=Psmd2 PE=1 SV=1	10156.5026	10451.20707	10163.35881	9911.107567	10556.74125	7829.385011	7885.002862	7484.409179	7793.365026	7446.651545	-0.414676182	1.24E-07	down
Q8VDQ1	Prostaglandin reductase 2	Ptgr2	sp|Q8VDQ1|PTGR2_MOUSE Prostaglandin reductase 2 OS=Mus musculus OX=10090 GN=Ptgr2 PE=1 SV=2	29059.48624	30365.16425	30121.43302	30489.59195	27970.12524	15482.80566	14289.07559	13988.67506	13353.51349	13977.15353	-1.057910354	5.31E-09	down
Q8VE47	Ubiquitin-like modifier-activating enzyme 5	Uba5	sp|Q8VE47|UBA5_MOUSE Ubiquitin-like modifier-activating enzyme 5 OS=Mus musculus OX=10090 GN=Uba5 PE=1 SV=2	2330.221315	2376.184417	2691.936837	2294.146174	2361.139983	1367.376855	1494.532846	1173.176615	1559.240078	1518.86187	-0.76089928	9.49E-06	down
Q8VED9	Galectin-related protein	Lgalsl	sp|Q8VED9|LEGL_MOUSE Galectin-related protein OS=Mus musculus OX=10090 GN=Lgalsl PE=1 SV=1	5266.600699	5334.751729	5788.168168	6087.239364	5315.324834	6694.672144	6956.903468	6455.903546	7160.973879	6945.286182	0.299901724	0.00022518	up
Q8VEK3	Heterogeneous nuclear ribonucleoprotein U	Hnrnpu	sp|Q8VEK3|HNRPU_MOUSE Heterogeneous nuclear ribonucleoprotein U OS=Mus musculus OX=10090 GN=Hnrnpu PE=1 SV=1	6180.27956	5945.612292	5893.161544	5917.831168	5850.272073	1517.924141	1640.839855	1642.551265	1426.082992	1524.119383	-1.942139714	5.05E-12	down
Q8VIJ6	"Splicing factor, proline- and glutamine-rich"	Sfpq	"sp|Q8VIJ6|SFPQ_MOUSE Splicing factor, proline- and glutamine-rich OS=Mus musculus OX=10090 GN=Sfpq PE=1 SV=1"	15241.84182	15041.65168	15975.79212	14497.26411	15034.28145	11935.73461	12567.45017	11965.77744	11666.99708	11491.58049	-0.346044516	4.95E-06	down
Q91V41	Ras-related protein Rab-14	Rab14	sp|Q91V41|RAB14_MOUSE Ras-related protein Rab-14 OS=Mus musculus OX=10090 GN=Rab14 PE=1 SV=3	4799.838195	4562.84169	4481.677259	5062.732378	4432.446713	5904.993487	5754.880802	5779.038882	5791.703178	5345.21252	0.292019451	0.000122793	up
Q91V76	Ester hydrolase C11orf54 homolog		sp|Q91V76|CK054_MOUSE Ester hydrolase C11orf54 homolog OS=Mus musculus OX=10090 PE=1 SV=1	18840.61002	20758.56789	18704.68662	20504.70202	17328.24898	15488.97985	15109.39168	14346.45232	13260.0515	14858.62588	-0.395938126	0.000251716	down
Q91V80	Apolipoprotein F	Apof	sp|Q91V80|APOF_MOUSE Apolipoprotein F OS=Mus musculus OX=10090 GN=Apof PE=2 SV=2	8705.749171	8765.484613	8341.327094	8679.330382	8787.991252	6145.581017	5833.070424	5750.645512	6294.087642	6359.688753	-0.510428772	1.11E-07	down
Q91V92	ATP-citrate synthase	Acly	sp|Q91V92|ACLY_MOUSE ATP-citrate synthase OS=Mus musculus OX=10090 GN=Acly PE=1 SV=1	54667.6328	54174.63318	53977.79464	52787.39963	53352.5204	31933.92982	32339.14469	32028.34561	30492.76276	31985.81257	-0.760362366	4.04E-11	down
Q91VI7	Ribonuclease inhibitor	Rnh1	sp|Q91VI7|RINI_MOUSE Ribonuclease inhibitor OS=Mus musculus OX=10090 GN=Rnh1 PE=1 SV=1	78679.58201	76263.77881	78465.98305	78489.87517	74834.60943	61118.28788	61576.66386	60309.39038	59911.23767	59613.48267	-0.354267224	4.48E-08	down
Q91VR2	"ATP synthase subunit gamma, mitochondrial"	Atp5c1	"sp|Q91VR2|ATPG_MOUSE ATP synthase subunit gamma, mitochondrial OS=Mus musculus OX=10090 GN=Atp5f1c PE=1 SV=1"	11103.44739	11544.6329	11488.60854	11002.30993	11196.65715	4926.899191	4616.406674	4265.66185	5004.207128	5097.997559	-1.236363451	5.02E-10	down
Q91VW3	SH3 domain-binding glutamic acid-rich-like protein 3	Sh3bgrl3	sp|Q91VW3|SH3L3_MOUSE SH3 domain-binding glutamic acid-rich-like protein 3 OS=Mus musculus OX=10090 GN=Sh3bgrl3 PE=1 SV=1	52123.54561	52817.81322	52251.23689	51237.96994	53495.65948	42973.37812	41320.04831	39378.3803	40665.41809	39593.54536	-0.361081042	3.10E-07	down
Q91WJ8	Far upstream element-binding protein 1	Fubp1	sp|Q91WJ8|FUBP1_MOUSE Far upstream element-binding protein 1 OS=Mus musculus OX=10090 GN=Fubp1 PE=1 SV=1	5980.778518	5855.805584	6232.966773	6061.512618	6102.683345	4592.669809	4839.241906	4465.247482	4717.205301	4880.985332	-0.363784533	8.46E-07	down
Q91WQ3	"Tyrosine--tRNA ligase, cytoplasmic"	Yars	"sp|Q91WQ3|SYYC_MOUSE Tyrosine--tRNA ligase, cytoplasmic OS=Mus musculus OX=10090 GN=Yars PE=1 SV=3"	7837.149418	7651.842554	7378.094529	6923.79548	7732.410681	5558.209923	5600.162957	5003.99348	5488.109221	5111.197272	-0.487618129	5.86E-06	down
Q91X72	Hemopexin	Hpx	sp|Q91X72|HEMO_MOUSE Hemopexin OS=Mus musculus OX=10090 GN=Hpx PE=1 SV=2	3283970.494	3252577.369	3268793.778	3273024.591	3233633.505	2472865.232	2474135.63	2420092.788	2388216.45	2416666.066	-0.422370243	8.64E-11	down
Q91X79	Chymotrypsin-like elastase family member 1	Cela1	sp|Q91X79|CELA1_MOUSE Chymotrypsin-like elastase family member 1 OS=Mus musculus OX=10090 GN=Cela1 PE=1 SV=1	35262.82513	33839.82855	35014.59099	34747.61113	34748.18182	64140.55295	65046.91243	63663.55225	67305.23645	63153.91412	0.897043589	2.09E-10	up
Q91Y97	Fructose-bisphosphate aldolase B	Aldob	sp|Q91Y97|ALDOB_MOUSE Fructose-bisphosphate aldolase B OS=Mus musculus OX=10090 GN=Aldob PE=1 SV=3	53496.71005	52765.32878	55551.29537	55452.30219	54887.75723	64827.94589	64867.27359	68590.27	67952.11946	75500.12008	0.328469509	0.000128121	up
Q91YR9	Prostaglandin reductase 1	Ptgr1	sp|Q91YR9|PTGR1_MOUSE Prostaglandin reductase 1 OS=Mus musculus OX=10090 GN=Ptgr1 PE=1 SV=2	10116.81031	10787.49625	10939.84316	10030.5185	10051.54449	5435.65229	5759.865001	5068.580597	5301.080222	5234.245443	-0.954261036	1.96E-08	down
Q91Z53	Glyoxylate reductase/hydroxypyruvate reductase	Grhpr	sp|Q91Z53|GRHPR_MOUSE Glyoxylate reductase/hydroxypyruvate reductase OS=Mus musculus OX=10090 GN=Grhpr PE=1 SV=1	5823.710431	5492.496629	5643.137318	5078.36259	5604.128984	4027.011277	4168.555624	4190.050201	4444.695333	4036.315573	-0.405655958	1.45E-05	down
Q91Z92	"Beta-1,3-galactosyltransferase 6"	B3galt6	"sp|Q91Z92|B3GT6_MOUSE Beta-1,3-galactosyltransferase 6 OS=Mus musculus OX=10090 GN=B3galt6 PE=2 SV=1"	1213.450204	1251.073536	1438.455917	1564.865735	1213.688446	1723.318799	1975.715727	1796.998719	1997.356296	1722.450661	0.46393637	0.000602929	up
Q91ZJ5	UTP--glucose-1-phosphate uridylyltransferase	Ugp2	sp|Q91ZJ5|UGPA_MOUSE UTP--glucose-1-phosphate uridylyltransferase OS=Mus musculus OX=10090 GN=Ugp2 PE=1 SV=3	5894.873048	6300.659809	6138.706053	6689.439386	6050.760344	3712.848007	3905.016101	3468.8794	3076.159726	3641.666532	-0.803480755	8.11E-07	down
Q91ZZ3	Beta-synuclein	Sncb	sp|Q91ZZ3|SYUB_MOUSE Beta-synuclein OS=Mus musculus OX=10090 GN=Sncb PE=1 SV=1	5587.06874	6276.361457	5558.489325	5711.628871	6314.959541	4394.066759	4086.31634	3865.450537	4319.624284	4087.100909	-0.504905304	1.80E-05	down
Q920E5	Farnesyl pyrophosphate synthase	Fdps	sp|Q920E5|FPPS_MOUSE Farnesyl pyrophosphate synthase OS=Mus musculus OX=10090 GN=Fdps PE=1 SV=1	4211.919681	4380.409665	4462.63846	4265.20325	4693.65215	3760.080546	3576.26664	3265.029562	3109.764038	3466.043235	-0.35791618	0.000138515	down
Q921F4	Heterogeneous nuclear ribonucleoprotein L-like	Hnrnpll	sp|Q921F4|HNRLL_MOUSE Heterogeneous nuclear ribonucleoprotein L-like OS=Mus musculus OX=10090 GN=Hnrnpll PE=1 SV=3	4262.858128	4792.315324	5238.376187	4507.131745	4368.174458	2547.367102	2667.169505	3074.596372	3024.073042	2868.476575	-0.708158088	2.05E-05	down
Q922B1	O-acetyl-ADP-ribose deacetylase MACROD1	Macrod1	sp|Q922B1|MACD1_MOUSE O-acetyl-ADP-ribose deacetylase MACROD1 OS=Mus musculus OX=10090 GN=Macrod1 PE=1 SV=2	23004.52093	22597.46715	22183.00051	22005.59068	22170.65351	8666.502013	7363.115688	6885.340269	7894.598016	7183.328461	-1.559198126	1.42E-10	down
Q922B2	"Aspartate--tRNA ligase, cytoplasmic"	Dars	"sp|Q922B2|SYDC_MOUSE Aspartate--tRNA ligase, cytoplasmic OS=Mus musculus OX=10090 GN=Dars PE=1 SV=2"	31609.24375	29961.81161	32543.28023	32170.08242	30380.10091	21955.41284	21902.4396	20811.40431	22308.01251	22053.58798	-0.522941983	1.53E-07	down
Q922D8	"C-1-tetrahydrofolate synthase, cytoplasmic"	Mthfd1	"sp|Q922D8|C1TC_MOUSE C-1-tetrahydrofolate synthase, cytoplasmic OS=Mus musculus OX=10090 GN=Mthfd1 PE=1 SV=4"	76517.29691	75744.76602	77744.5619	76435.61877	76307.16444	63841.10483	64861.04335	63914.20434	62044.06135	64042.09819	-0.264189756	1.55E-08	down
Q923D2	Flavin reductase (NADPH)	Blvrb	sp|Q923D2|BLVRB_MOUSE Flavin reductase (NADPH) OS=Mus musculus OX=10090 GN=Blvrb PE=1 SV=3	25222.56425	22890.99124	24761.63783	24966.59352	21913.37738	13245.69151	13734.58345	12421.31942	11847.62026	11616.8659	-0.929734146	4.31E-07	down
Q924M7	Mannose-6-phosphate isomerase	Mpi	sp|Q924M7|MPI_MOUSE Mannose-6-phosphate isomerase OS=Mus musculus OX=10090 GN=Mpi PE=1 SV=1	27443.44274	27686.51395	27651.98882	27889.73437	27214.2012	16212.38889	15709.57231	15059.92675	14938.16683	15595.79628	-0.830911479	4.85E-11	down
Q93092	Transaldolase	Taldo1	sp|Q93092|TALDO_MOUSE Transaldolase OS=Mus musculus OX=10090 GN=Taldo1 PE=1 SV=2	54768.75365	52224.93344	52829.86706	52611.6811	54888.69278	42052.39507	44732.1479	41161.02633	41514.9771	43103.77407	-0.330689522	1.33E-06	down
Q9EQH3	Vacuolar protein sorting-associated protein 35	Vps35	sp|Q9EQH3|VPS35_MOUSE Vacuolar protein sorting-associated protein 35 OS=Mus musculus OX=10090 GN=Vps35 PE=1 SV=1	14290.17176	13801.46381	13450.35144	14041.94925	13022.8499	9685.448854	9381.716295	9912.406348	9408.577286	9985.359023	-0.504134127	2.51E-07	down
Q99020	Heterogeneous nuclear ribonucleoprotein A/B	Hnrnpab	sp|Q99020|ROAA_MOUSE Heterogeneous nuclear ribonucleoprotein A/B OS=Mus musculus OX=10090 GN=Hnrnpab PE=1 SV=1	11014.61225	11346.35834	10434.0084	10619.80661	10759.75551	2836.319105	2735.183054	2384.107051	2878.734392	2536.917687	-2.018479469	7.56E-11	down
Q99LX0	Protein deglycase DJ-1	Park7	sp|Q99LX0|PARK7_MOUSE Protein/nucleic acid deglycase DJ-1 OS=Mus musculus OX=10090 GN=Park7 PE=1 SV=1	32119.57328	33384.9634	31364.5546	33199.15226	30063.88516	20001.28231	19298.19561	17110.90573	17915.29885	17655.1752	-0.799857242	1.68E-07	down
Q99J77		Nans	sp|Q99J77|SIAS_MOUSE Sialic acid synthase OS=Mus musculus OX=10090 GN=Nans PE=1 SV=1	20201.48876	20144.30556	18539.49704	19803.76954	21496.12228	15257.4478	16410.4753	14977.76279	15952.597	16108.12412	-0.348116171	4.77E-05	down
Q99JY3	GTPase IMAP family member 4	Gimap4	sp|Q99JY3|GIMA4_MOUSE GTPase IMAP family member 4 OS=Mus musculus OX=10090 GN=Gimap4 PE=1 SV=1	7490.597869	7091.522562	8149.259211	7621.718414	9322.564271	15422.09281	13403.34188	14877.91797	21892.15915	13478.24913	0.994944738	0.001229852	up
Q99K48	Non-POU domain-containing octamer-binding protein	Nono	sp|Q99K48|NONO_MOUSE Non-POU domain-containing octamer-binding protein OS=Mus musculus OX=10090 GN=Nono PE=1 SV=3	13480.2599	13572.08737	13047.17688	13897.29697	13573.88859	7245.615528	7096.564878	6650.288926	7164.859378	7667.914528	-0.915421508	1.70E-09	down
Q99K85	Phosphoserine aminotransferase	Psat1	sp|Q99K85|SERC_MOUSE Phosphoserine aminotransferase OS=Mus musculus OX=10090 GN=Psat1 PE=1 SV=1	21327.99393	21582.76798	21033.20639	21408.536	20560.57271	14478.47107	15556.93121	16711.52646	14314.38679	16813.97317	-0.443643217	8.34E-06	down
Q99KI0	"Aconitate hydratase, mitochondrial"	Aco2	"sp|Q99KI0|ACON_MOUSE Aconitate hydratase, mitochondrial OS=Mus musculus OX=10090 GN=Aco2 PE=1 SV=1"	29717.24429	30129.9562	29878.78167	31629.33534	31726.35673	21963.64509	20420.67877	21249.26544	20866.1775	21697.86691	-0.527549964	9.07E-08	down
Q99KK7	Dipeptidyl peptidase 3	Dpp3	sp|Q99KK7|DPP3_MOUSE Dipeptidyl peptidase 3 OS=Mus musculus OX=10090 GN=Dpp3 PE=1 SV=2	2253.860897	2411.07685	2403.741685	2665.485056	2351.878043	1886.52317	1683.517059	1639.74313	1814.212795	1735.874098	-0.464360518	3.72E-05	down
Q99KP3	Lambda-crystallin homolog	Cryl1	sp|Q99KP3|CRYL1_MOUSE Lambda-crystallin homolog OS=Mus musculus OX=10090 GN=Cryl1 PE=1 SV=3	13489.71045	13270.78781	14291.23172	14365.23251	14324.19934	17200.25898	17943.1165	17815.01971	18660.89452	17510.87326	0.353903346	3.11E-06	up
Q99KQ4	Nicotinamide phosphoribosyltransferase	Nampt	sp|Q99KQ4|NAMPT_MOUSE Nicotinamide phosphoribosyltransferase OS=Mus musculus OX=10090 GN=Nampt PE=1 SV=1	50140.8209	50004.06408	51342.22758	48874.02177	48463.33839	27759.14964	29376.66139	27529.08849	26913.90353	28450.97422	-0.829394738	7.89E-10	down
Q99L47	Hsc70-interacting protein	St13	sp|Q99L47|F10A1_MOUSE Hsc70-interacting protein OS=Mus musculus OX=10090 GN=St13 PE=1 SV=1	16207.6877	16726.01343	17024.7926	16627.24452	15822.94973	9212.608949	8586.113525	9059.981212	8210.058495	8340.42871	-0.92479591	3.71E-09	down
Q99LD4	COP9 signalosome complex subunit 1	Gps1	sp|Q99LD4|CSN1_MOUSE COP9 signalosome complex subunit 1 OS=Mus musculus OX=10090 GN=Gps1 PE=1 SV=1	11383.18357	11329.83547	10613.1971	10850.86191	11137.71753	6715.767287	6412.172049	5967.807992	6001.415087	5559.204474	-0.851478691	4.10E-08	down
Q99PT1	Rho GDP-dissociation inhibitor 1	Arhgdia	sp|Q99PT1|GDIR1_MOUSE Rho GDP-dissociation inhibitor 1 OS=Mus musculus OX=10090 GN=Arhgdia PE=1 SV=3	9384.298429	8825.647332	8604.417162	9397.349302	9174.74744	5372.366862	5940.853728	5584.133476	5402.628252	5350.470032	-0.714958874	7.63E-08	down
Q9CPT4	Myeloid-derived growth factor	Mydgf	sp|Q9CPT4|MYDGF_MOUSE Myeloid-derived growth factor OS=Mus musculus OX=10090 GN=Mydgf PE=1 SV=1	3308.069388	3515.777115	3881.115147	3749.794591	4043.819425	4412.280614	4451.408919	4364.778633	5111.320873	4390.806166	0.29722127	0.002326034	up
Q9CPU0	Lactoylglutathione lyase	Glo1	sp|Q9CPU0|LGUL_MOUSE Lactoylglutathione lyase OS=Mus musculus OX=10090 GN=Glo1 PE=1 SV=3	21820.36742	19376.47764	20649.63058	20576.54274	19966.49874	14681.19024	15304.60614	13437.44846	13673.80459	13981.62801	-0.526579274	2.50E-06	down
Q9CPV4	Glyoxalase domain-containing protein 4	Glod4	sp|Q9CPV4|GLOD4_MOUSE Glyoxalase domain-containing protein 4 OS=Mus musculus OX=10090 GN=Glod4 PE=1 SV=1	13323.38082	13984.18741	14288.4319	13780.7985	14528.14914	10737.94212	10558.19494	10885.16529	9764.993021	12055.36483	-0.37239081	6.83E-05	down
Q9CQ52	Chymotrypsin-like elastase family member 3B	Cela3b	sp|Q9CQ52|CEL3B_MOUSE Chymotrypsin-like elastase family member 3B OS=Mus musculus OX=10090 GN=Cela3b PE=1 SV=1	4322.491078	4184.273369	4918.263049	3957.647282	3995.638623	5786.24327	5751.038815	6373.843586	5783.3021	5633.928272	0.456148166	8.15E-05	up
Q9CQ60	6-phosphogluconolactonase	Pgls	sp|Q9CQ60|6PGL_MOUSE 6-phosphogluconolactonase OS=Mus musculus OX=10090 GN=Pgls PE=1 SV=1	23126.43298	21905.45009	23409.32315	22808.45932	23381.25464	14195.48745	15164.42554	14050.03802	15124.04068	14728.86599	-0.645842364	1.38E-08	down
Q9CQC6	Basic leucine zipper and W2 domain-containing protein 1	Bzw1	sp|Q9CQC6|BZW1_MOUSE Basic leucine zipper and W2 domain-containing protein 1 OS=Mus musculus OX=10090 GN=Bzw1 PE=1 SV=1	7746.329664	6676.020747	7815.800248	7750.255062	7111.954212	5178.497356	4538.528565	4113.190492	4583.943201	4392.819681	-0.701957804	8.44E-06	down
Q9CQM9	Glutaredoxin-3	Glrx3	sp|Q9CQM9|GLRX3_MOUSE Glutaredoxin-3 OS=Mus musculus OX=10090 GN=Glrx3 PE=1 SV=1	14102.10588	13066.68165	14773.73462	14246.79239	14273.67966	10366.4618	10900.85862	10386.87724	10781.73349	11723.13477	-0.379662924	2.31E-05	down
Q9CQR4	Acyl-coenzyme A thioesterase 13	Acot13	sp|Q9CQR4|ACO13_MOUSE Acyl-coenzyme A thioesterase 13 OS=Mus musculus OX=10090 GN=Acot13 PE=1 SV=1	17436.25877	17369.43378	16357.50137	16503.9503	16724.81951	8656.005893	8075.752312	8789.256148	8201.44739	8038.513245	-1.01495023	1.13E-09	down
Q9CQT1	Methylthioribose-1-phosphate isomerase	Mri1	sp|Q9CQT1|MTNA_MOUSE Methylthioribose-1-phosphate isomerase OS=Mus musculus OX=10090 GN=Mri1 PE=1 SV=1	9530.876409	9571.898311	8831.202855	8107.322881	9119.643571	5553.990895	4997.594062	4875.339272	5022.6895	5173.616253	-0.817623295	9.59E-07	down
Q9CQV8	14-3-3 protein beta/alpha	Ywhab	sp|Q9CQV8|1433B_MOUSE 14-3-3 protein beta/alpha OS=Mus musculus OX=10090 GN=Ywhab PE=1 SV=3	43395.02062	44674.94957	44116.81675	42251.08359	42936.11158	24404.50745	28443.16245	24672.07061	26686.02429	24948.57585	-0.751083141	3.86E-08	down
Q9CR00	26S proteasome non-ATPase regulatory subunit 9	Psmd9	sp|Q9CR00|PSMD9_MOUSE 26S proteasome non-ATPase regulatory subunit 9 OS=Mus musculus OX=10090 GN=Psmd9 PE=1 SV=1	14435.71018	13617.76827	14547.8822	14469.11031	14341.03923	9710.042703	9286.185813	9707.412456	9246.646508	9843.294318	-0.579339737	1.54E-08	down
Q9CR35	Chymotrypsinogen B	Ctrb1	sp|Q9CR35|CTRB1_MOUSE Chymotrypsinogen B OS=Mus musculus OX=10090 GN=Ctrb1 PE=1 SV=1	11297.1836	11260.82815	11545.53828	11178.99928	12069.52489	19940.56946	21889.9791	21036.05515	22394.12356	22407.07182	0.908669269	3.70E-08	up
Q9CR86	Calcium-regulated heat stable protein 1	Carhsp1	sp|Q9CR86|CHSP1_MOUSE Calcium-regulated heat stable protein 1 OS=Mus musculus OX=10090 GN=Carhsp1 PE=1 SV=1	5325.572111	5357.494986	4905.383861	5246.217473	5550.615549	4275.419445	4242.384072	3892.699852	3628.530604	4342.481793	-0.372472163	0.000117075	down
Q9CY58	Plasminogen activator inhibitor 1 RNA-binding protein	Serbp1	sp|Q9CY58|PAIRB_MOUSE Plasminogen activator inhibitor 1 RNA-binding protein OS=Mus musculus OX=10090 GN=Serbp1 PE=1 SV=2	5115.958984	5416.005417	5311.078267	5005.745209	5050.657863	2748.131118	2778.483283	2758.1091	2853.636172	2623.722578	-0.912222453	2.96E-09	down
Q9CYH2	Redox-regulatory protein FAM213A	Fam213a	sp|Q9CYH2|F213A_MOUSE Redox-regulatory protein FAM213A OS=Mus musculus OX=10090 GN=Fam213a PE=1 SV=2	1584.762186	1660.743747	1667.294813	1598.650292	1644.696129	1182.151213	1495.778896	1377.754487	1302.272104	1306.771569	-0.291341752	0.000562298	down
Q9CZ42	ATP-dependent (S)-NAD(P)H-hydrate dehydratase	Carkd	sp|Q9CZ42|NNRD_MOUSE ATP-dependent (S)-NAD(P)H-hydrate dehydratase OS=Mus musculus OX=10090 GN=Naxd PE=1 SV=1	1122.535944	1173.610391	1303.317776	1137.025094	1170.091837	785.3155635	848.0303133	934.8491135	785.8683408	902.5807019	-0.472606836	6.94E-05	down
Q9CZ44	NSFL1 cofactor p47	Nsfl1c	sp|Q9CZ44|NSF1C_MOUSE NSFL1 cofactor p47 OS=Mus musculus OX=10090 GN=Nsfl1c PE=1 SV=1	52659.39161	51537.77605	51100.50949	49037.11963	48192.02902	28777.89068	28651.87578	27129.70921	28653.97681	27417.36959	-0.844523828	7.04E-09	down
Q9CZ52	Anthrax toxin receptor 1	Antxr1	sp|Q9CZ52|ANTR1_MOUSE Anthrax toxin receptor 1 OS=Mus musculus OX=10090 GN=Antxr1 PE=1 SV=2	26477.59686	27209.29432	26929.63439	27716.9283	26877.40335	32867.26126	32904.02058	32212.43449	32301.0948	32820.30289	0.270591015	1.96E-08	up
Q9CZU6	"Citrate synthase, mitochondrial"	Cs	"sp|Q9CZU6|CISY_MOUSE Citrate synthase, mitochondrial OS=Mus musculus OX=10090 GN=Cs PE=1 SV=1"	103908.7616	104453.7546	101372.2713	100305.185	98288.83694	38178.09204	39083.389	36937.38251	38239.60682	36473.71493	-1.428046236	2.20E-11	down
Q9CZY3	Ubiquitin-conjugating enzyme E2 variant 1	Ube2v1	sp|Q9CZY3|UB2V1_MOUSE Ubiquitin-conjugating enzyme E2 variant 1 OS=Mus musculus OX=10090 GN=Ube2v1 PE=1 SV=1	9112.028176	8935.281495	9231.577596	10378.07228	9841.045838	6638.178323	6558.167545	7243.84557	7821.823678	6463.720388	-0.451861679	0.000127915	down
Q9D020	Cytosolic 5-nucleotidase 3A	Nt5c3a	sp|Q9D020|5NT3A_MOUSE Cytosolic 5-nucleotidase 3A OS=Mus musculus OX=10090 GN=Nt5c3a PE=1 SV=4	7099.912265	7384.463491	6968.667026	7182.325007	7463.065963	5463.641942	4813.282536	5080.749184	5088.112895	4966.447879	-0.506413009	3.51E-07	down
Q9D051	"Pyruvate dehydrogenase E1 component subunit beta, mitochondrial"	Pdhb	"sp|Q9D051|ODPB_MOUSE Pyruvate dehydrogenase E1 component subunit beta, mitochondrial OS=Mus musculus OX=10090 GN=Pdhb PE=1 SV=1"	12184.58994	12330.92756	12384.55201	12681.82958	12286.57239	8489.508621	8921.300909	7894.916989	8137.914238	8795.70694	-0.550616836	7.14E-08	down
Q9D0F9	Phosphoglucomutase-1	Pgm1	sp|Q9D0F9|PGM1_MOUSE Phosphoglucomutase-1 OS=Mus musculus OX=10090 GN=Pgm1 PE=1 SV=4	99873.37817	99506.61019	99869.6994	96901.48797	97952.0391	45824.82399	44338.60385	40279.06377	42507.35444	40810.60362	-1.208817495	5.02E-11	down
Q9D0I9	"Arginine--tRNA ligase, cytoplasmic"	Rars	"sp|Q9D0I9|SYRC_MOUSE Arginine--tRNA ligase, cytoplasmic OS=Mus musculus OX=10090 GN=Rars PE=1 SV=2"	8431.683315	8541.551003	7624.012348	8349.93095	8480.101891	3376.972175	3615.101857	3058.475594	3286.396703	2927.539696	-1.34885585	8.78E-09	down
Q9D0J8	Parathymosin	Ptms	sp|Q9D0J8|PTMS_MOUSE Parathymosin OS=Mus musculus OX=10090 GN=Ptms PE=1 SV=3	20939.57646	20811.05233	20517.10561	21291.06671	21557.86855	11156.75788	11339.05279	10220.05319	11566.18415	10522.96767	-0.939611636	9.45E-10	down
Q9D0K2	"Succinyl-CoA:3-ketoacid coenzyme A transferase 1, mitochondrial"	Oxct1	"sp|Q9D0K2|SCOT1_MOUSE Succinyl-CoA:3-ketoacid coenzyme A transferase 1, mitochondrial OS=Mus musculus OX=10090 GN=Oxct1 PE=1 SV=1"	11899.18343	11921.74331	12395.75131	12546.88551	12580.33495	9900.516405	10354.15429	9847.195201	9913.377061	9819.467717	-0.299768903	1.26E-06	down
Q9D172	"ES1 protein homolog, mitochondrial"	D10Jhu81e	"sp|Q9D172|GAL3A_MOUSE Glutamine amidotransferase-like class 1 domain-containing protein 3A, mitochondrial OS=Mus musculus OX=10090 GN=Gatd3a PE=1 SV=1"	2813.23876	2649.492278	3013.823196	3051.774575	3062.989265	1372.213303	1297.137797	1404.171762	1201.249141	1353.418012	-1.138423345	9.31E-08	down
Q9D1Q6	Endoplasmic reticulum resident protein 44	Erp44	sp|Q9D1Q6|ERP44_MOUSE Endoplasmic reticulum resident protein 44 OS=Mus musculus OX=10090 GN=Erp44 PE=1 SV=1	5787.703848	6068.270372	5769.129369	6548.476234	6576.164978	7610.098431	7544.104416	7367.507538	7667.663897	7278.075552	0.285063349	0.000110197	up
Q9D1R9	60S ribosomal protein L34	Rpl34	sp|Q9D1R9|RL34_MOUSE 60S ribosomal protein L34 OS=Mus musculus OX=10090 GN=Rpl34 PE=1 SV=2	15829.66583	15237.98237	15790.0705	15576.81662	15663.90631	9517.510938	9439.242258	9206.108264	9017.822146	9061.267264	-0.756091497	8.01E-11	down
Q9D2I5	LisH domain-containing protein ARMC9	Armc9	sp|Q9D2I5|ARMC9_MOUSE LisH domain-containing protein ARMC9 OS=Mus musculus OX=10090 GN=Armc9 PE=1 SV=1	19519.15928	19285.11584	19472.7715	19153.31974	19284.48311	8370.861307	7370.799662	6774.574924	7717.755324	7590.394181	-1.354420776	7.71E-11	down
Q9D379	Epoxide hydrolase 1	Ephx1	sp|Q9D379|HYEP_MOUSE Epoxide hydrolase 1 OS=Mus musculus OX=10090 GN=Ephx1 PE=1 SV=2	13580.4357	12943.24602	13303.82735	13221.60583	13317.54801	10364.40374	10469.93308	9622.12834	10826.88928	10232.90957	-0.365430761	9.24E-07	down
Q9D3D9	"ATP synthase subunit delta, mitochondrial"	Atp5d	"sp|Q9D3D9|ATPD_MOUSE ATP synthase subunit delta, mitochondrial OS=Mus musculus OX=10090 GN=Atp5f1d PE=1 SV=1"	35078.53947	35713.71744	34901.66478	35531.06336	32781.65664	16436.71772	14197.69861	15118.16957	15213.30213	15395.56335	-1.188225945	1.37E-09	down
Q9D3H2		Obp1a	sp|Q9D3H2|OBP1A_MOUSE Odorant-binding protein 1a OS=Mus musculus OX=10090 GN=Obp1a PE=1 SV=2	54087.36922	57150.69531	55406.63783	57845.37499	58886.29605	103376.4892	103930.9335	112377.4231	105475.5344	109086.6775	0.914787579	4.70E-09	up
Q9D7G0	Ribose-phosphate pyrophosphokinase 1	Prps1	sp|Q9D7G0|PRPS1_MOUSE Ribose-phosphate pyrophosphokinase 1 OS=Mus musculus OX=10090 GN=Prps1 PE=1 SV=4	3202.034254	3438.022389	3141.028505	3265.45219	3241.024346	1113.411919	1221.232599	1185.969232	1380.192103	1096.14666	-1.441469189	2.18E-09	down
Q9DAK9	14 kDa phosphohistidine phosphatase	Phpt1	sp|Q9DAK9|PHP14_MOUSE 14 kDa phosphohistidine phosphatase OS=Mus musculus OX=10090 GN=Phpt1 PE=1 SV=1	20873.42263	19321.0774	20613.23288	20499.84792	21062.02728	11955.2862	12433.49982	11503.99515	11461.17067	11613.51004	-0.795796463	8.31E-09	down
Q9DB29	Isoamyl acetate-hydrolyzing esterase 1 homolog	Iah1	sp|Q9DB29|IAH1_MOUSE Isoamyl acetate-hydrolyzing esterase 1 homolog OS=Mus musculus OX=10090 GN=Iah1 PE=1 SV=1	3941.823054	3406.726112	3430.250258	4013.178221	3163.841507	2851.548768	2941.092776	2565.595809	2656.525879	2773.170174	-0.381045235	0.001573542	down
Q9DBD0	Inhibitor of carbonic anhydrase	Ica	sp|Q9DBD0|ICA_MOUSE Inhibitor of carbonic anhydrase OS=Mus musculus OX=10090 GN=Ica PE=1 SV=1	420407.5727	421139.033	425974.4593	427248.4405	430483.7753	517170.5749	536009.0704	519817.0851	523618.1894	528939.3395	0.304987223	5.32E-09	up
Q9DBG3	AP-2 complex subunit beta	Ap2b1	sp|Q9DBG3|AP2B1_MOUSE AP-2 complex subunit beta OS=Mus musculus OX=10090 GN=Ap2b1 PE=1 SV=1	10756.61232	10862.33518	10811.05128	11457.62479	11812.24876	8454.315749	8679.567257	8874.124243	9625.220085	8171.405269	-0.346590569	7.96E-05	down
Q9DBJ1	Phosphoglycerate mutase 1	Pgam1	sp|Q9DBJ1|PGAM1_MOUSE Phosphoglycerate mutase 1 OS=Mus musculus OX=10090 GN=Pgam1 PE=1 SV=3	76302.7695	76985.92583	76002.13849	73414.42505	74922.55109	44374.91882	44302.26073	41037.26036	42768.838	42155.18454	-0.815056389	3.49E-10	down
Q9DBP5	UMP-CMP kinase	Cmpk1	sp|Q9DBP5|KCY_MOUSE UMP-CMP kinase OS=Mus musculus OX=10090 GN=Cmpk1 PE=1 SV=1	6790.123343	6700.805066	6745.614431	6135.197902	6681.040084	4058.60254	4536.867165	3820.000344	4563.6756	4137.326935	-0.646402796	1.35E-06	down
Q9DCD0	"6-phosphogluconate dehydrogenase, decarboxylating"	Pgd	"sp|Q9DCD0|6PGD_MOUSE 6-phosphogluconate dehydrogenase, decarboxylating OS=Mus musculus OX=10090 GN=Pgd PE=1 SV=3"	106583.2664	104988.3183	106383.9551	103994.3033	103874.0678	82598.28824	82111.56385	78314.73928	79359.73325	77579.63416	-0.394709745	2.13E-08	down
Q9DCT8	Cysteine-rich protein 2	Crip2	sp|Q9DCT8|CRIP2_MOUSE Cysteine-rich protein 2 OS=Mus musculus OX=10090 GN=Crip2 PE=1 SV=1	8351.070151	8134.990981	8997.045725	8824.565144	8746.265741	6923.0142	6892.316555	5711.22761	5792.018218	6790.916659	-0.423145297	0.000125559	down
Q9DCW4	Electron transfer flavoprotein subunit beta	Etfb	sp|Q9DCW4|ETFB_MOUSE Electron transfer flavoprotein subunit beta OS=Mus musculus OX=10090 GN=Etfb PE=1 SV=3	10247.22785	9596.779824	10146.55987	10168.37503	9903.727659	5862.597396	6144.167514	6160.321282	8445.393693	6785.099837	-0.583991687	0.000121611	down
Q9DCZ1	GMP reductase 1	Gmpr	sp|Q9DCZ1|GMPR1_MOUSE GMP reductase 1 OS=Mus musculus OX=10090 GN=Gmpr PE=1 SV=1	7150.945218	8287.390243	7648.370811	7580.652702	7147.59865	5434.931968	4837.995856	5454.231208	5290.263834	5376.310148	-0.518761589	1.16E-05	down
Q9EP95	Resistin-like alpha	Retnla	sp|Q9EP95|RETNA_MOUSE Resistin-like alpha OS=Mus musculus OX=10090 GN=Retnla PE=1 SV=1	1014.138173	1213.070914	1058.799869	1287.890616	1098.148075	1035.720052	919.9273843	811.4575589	935.7960791	889.4481062	-0.30463731	0.008479521	down
Q9EPK7	Exportin-7	Xpo7	sp|Q9EPK7|XPO7_MOUSE Exportin-7 OS=Mus musculus OX=10090 GN=Xpo7 PE=1 SV=3	2070.331279	2378.614252	2427.260202	2022.12224	2283.67648	1567.523452	1480.930136	1898.819632	1553.989404	1911.832981	-0.41047018	0.001987298	down
Q9EPU4	Cleavage and polyadenylation specificity factor subunit 1	Cpsf1	sp|Q9EPU4|CPSF1_MOUSE Cleavage and polyadenylation specificity factor subunit 1 OS=Mus musculus OX=10090 GN=Cpsf1 PE=1 SV=1	1593.362184	1687.763514	1628.470596	1712.042139	2063.354558	4811.338971	4902.271256	5363.850846	5538.095635	5171.7146	1.570062532	2.46E-08	up
Q9ERL7	Glia maturation factor gamma	Gmfg	sp|Q9ERL7|GMFG_MOUSE Glia maturation factor gamma OS=Mus musculus OX=10090 GN=Gmfg PE=1 SV=1	22893.94953	23851.2621	23596.91131	22913.30794	23583.33335	16951.2334	17563.07132	16468.15471	15841.28272	16985.12199	-0.479344259	6.17E-08	down
Q9ERN0	Secretory carrier-associated membrane protein 2	Scamp2	sp|Q9ERN0|SCAM2_MOUSE Secretory carrier-associated membrane protein 2 OS=Mus musculus OX=10090 GN=Scamp2 PE=1 SV=1	7143.951813	8322.865837	7488.780879	7786.175424	8827.377888	5978.569229	6430.447445	6580.917579	6370.747479	7518.578794	-0.267198289	0.009383759	down
Q9JHC0	Glutathione peroxidase 2	Gpx2	sp|Q9JHC0|GPX2_MOUSE Glutathione peroxidase 2 OS=Mus musculus OX=10090 GN=Gpx2 PE=2 SV=3	3677.30225	3678.673265	4028.012546	4042.302839	3405.681069	2969.578664	3281.26436	3035.074465	3139.272824	3213.123314	-0.268099132	0.001364515	down
Q9JHE3	Neutral ceramidase	Asah2	sp|Q9JHE3|ASAH2_MOUSE Neutral ceramidase OS=Mus musculus OX=10090 GN=Asah2 PE=1 SV=1	562.1185214	640.0185857	598.5275733	605.3260643	649.9543469	701.2745734	867.2298633	689.9276942	670.2485047	933.2532549	0.337704846	0.020109416	up
Q9JHH6	Carboxypeptidase B2	Cpb2	sp|Q9JHH6|CBPB2_MOUSE Carboxypeptidase B2 OS=Mus musculus OX=10090 GN=Cpb2 PE=1 SV=1	175307.6424	176085.2956	173925.0274	173485.6423	172842.7815	126323.8883	129838.3847	123391.5546	125039.5448	126191.4918	-0.466594937	1.82E-10	down
Q9JHI0	Matrix metalloproteinase-19	Mmp19	sp|Q9JHI0|MMP19_MOUSE Matrix metalloproteinase-19 OS=Mus musculus OX=10090 GN=Mmp19 PE=2 SV=1	4639.745932	4266.401798	4942.434857	5211.073767	4379.775272	3285.079675	3375.652629	3284.374496	4445.325414	4008.014494	-0.349353615	0.008744831	down
Q9JHK5	Pleckstrin	Plek	sp|Q9JHK5|PLEK_MOUSE Pleckstrin OS=Mus musculus OX=10090 GN=Plek PE=1 SV=1	2978.717834	2738.813019	2818.675508	2704.997455	2740.411776	3649.459676	3580.627814	3304.239454	3086.766087	3337.849414	0.278515131	0.000744648	up
Q9JHR7	Insulin-degrading enzyme	Ide	sp|Q9JHR7|IDE_MOUSE Insulin-degrading enzyme OS=Mus musculus OX=10090 GN=Ide PE=1 SV=1	11874.61201	11972.28389	11579.13616	11178.99928	11096.55335	8629.765594	8505.120291	7734.95727	8320.742698	8405.196792	-0.472173678	7.80E-07	down
Q9JHW9	Aldehyde dehydrogenase family 1 member A3	Aldh1a3	sp|Q9JHW9|AL1A3_MOUSE Aldehyde dehydrogenase family 1 member A3 OS=Mus musculus OX=10090 GN=Aldh1a3 PE=1 SV=1	3296.823238	3151.399032	3410.184857	3120.605756	3142.323867	4243.622376	3723.404349	4004.193232	3914.482297	3869.976819	0.293296063	0.000103948	up
Q9JL35	High mobility group nucleosome-binding domain-containing protein 5	Hmgn5	sp|Q9JL35|HMGN5_MOUSE High mobility group nucleosome-binding domain-containing protein 5 OS=Mus musculus OX=10090 GN=Hmgn5 PE=1 SV=2	22368.49913	23406.1163	22665.50341	22817.1967	22844.24919	15582.6217	15766.68292	15681.87677	15637.55657	16001.85524	-0.536422209	2.30E-10	down
Q9JLJ2	4-trimethylaminobutyraldehyde dehydrogenase	Aldh9a1	sp|Q9JLJ2|AL9A1_MOUSE 4-trimethylaminobutyraldehyde dehydrogenase OS=Mus musculus OX=10090 GN=Aldh9a1 PE=1 SV=1	11123.29354	11112.12223	11747.12556	13402.17847	11646.65649	9444.964228	9991.657651	9954.320371	8790.257945	8264.586292	-0.345934255	0.001579812	down
Q9JLV5	Cullin-3	Cul3	sp|Q9JLV5|CUL3_MOUSE Cullin-3 OS=Mus musculus OX=10090 GN=Cul3 PE=1 SV=1	5183.908415	4947.727582	4873.932512	5035.258155	5283.048374	3571.15039	3563.702305	3446.830335	3049.276276	3136.050414	-0.594872764	1.25E-06	down
Q9JM99	Proteoglycan 4	Prg4	sp|Q9JM99|PRG4_MOUSE Proteoglycan 4 OS=Mus musculus OX=10090 GN=Prg4 PE=1 SV=2	145283.2554	142864.5891	145086.8467	144642.5621	144467.5633	79320.8234	80758.56149	74643.3621	79245.26857	75143.28039	-0.89250482	2.33E-11	down
Q9QUM9	Proteasome subunit alpha type-6	Psma6	sp|Q9QUM9|PSA6_MOUSE Proteasome subunit alpha type-6 OS=Mus musculus OX=10090 GN=Psma6 PE=1 SV=1	74250.11074	78470.06916	72475.29433	76912.29169	76285.6468	92199.15072	87729.17151	94130.78252	91730.32062	94751.56564	0.283442597	7.59E-06	up
Q9QUR6	Prolyl endopeptidase	Prep	sp|Q9QUR6|PPCE_MOUSE Prolyl endopeptidase OS=Mus musculus OX=10090 GN=Prep PE=1 SV=1	2154.724662	2032.800109	1996.180731	2263.176997	2261.316845	1622.57663	1362.243897	1142.807149	1471.868867	1264.152157	-0.641668283	5.73E-05	down
Q9QWR8	Alpha-N-acetylgalactosaminidase	Naga	sp|Q9QWR8|NAGAB_MOUSE Alpha-N-acetylgalactosaminidase OS=Mus musculus OX=10090 GN=Naga PE=1 SV=2	26667.55285	26769.98012	25784.50663	26892.70161	26958.79617	35367.80743	35253.86275	35146.41608	37225.17665	36230.97445	0.429542044	3.28E-08	up
Q9QXS1	Plectin	Plec	sp|Q9QXS1|PLEC_MOUSE Plectin OS=Mus musculus OX=10090 GN=Plec PE=1 SV=3	29591.55202	17890.39044	28705.65568	22389.06482	20876.78847	15006.36415	17522.57471	14554.46236	10854.19278	16466.08243	-0.683002724	0.007512952	down
Q9QYB1	Chloride intracellular channel protein 4	Clic4	sp|Q9QYB1|CLIC4_MOUSE Chloride intracellular channel protein 4 OS=Mus musculus OX=10090 GN=Clic4 PE=1 SV=3	8012.26805	8017.775732	8571.192592	8681.369105	9685.744611	6284.911861	6465.129164	6043.00362	6408.447317	5485.711158	-0.485637219	0.000119865	down
Q9QYG0	Protein NDRG2	Ndrg2	sp|Q9QYG0|NDRG2_MOUSE Protein NDRG2 OS=Mus musculus OX=10090 GN=Ndrg2 PE=1 SV=1	14053.90809	14784.08915	14238.96836	14194.36808	14721.8079	8958.54111	8210.948711	8447.39165	9090.49147	8387.075153	-0.740357458	5.97E-09	down
Q9QZD9	Eukaryotic translation initiation factor 3 subunit I	Eif3i	sp|Q9QZD9|EIF3I_MOUSE Eukaryotic translation initiation factor 3 subunit I OS=Mus musculus OX=10090 GN=Eif3i PE=1 SV=1	16066.87455	15339.06351	15403.69487	14687.54495	15241.97346	11589.98007	10770.0234	10877.88494	10729.22675	10238.83825	-0.501511499	4.79E-07	down
Q9R013	Cathepsin F	Ctsf	sp|Q9R013|CATF_MOUSE Cathepsin F OS=Mus musculus OX=10090 GN=Ctsf PE=1 SV=1	1415.597399	1564.036307	1156.793687	1565.351145	1405.288996	1628.133399	1795.038512	1595.436992	1772.732473	1855.230823	0.282873903	0.009016054	up
Q9R0P3	S-formylglutathione hydrolase	Esd	sp|Q9R0P3|ESTD_MOUSE S-formylglutathione hydrolase OS=Mus musculus OX=10090 GN=Esd PE=1 SV=1	39662.9997	37936.53066	38923.14441	37605.70699	37381.75383	27119.09215	27971.74029	25499.95056	28456.55148	25994.4853	-0.504014498	2.41E-07	down
Q9R0Q1	Synaptotagmin-like protein 4	Sytl4	sp|Q9R0Q1|SYTL4_MOUSE Synaptotagmin-like protein 4 OS=Mus musculus OX=10090 GN=Sytl4 PE=1 SV=1	9219.386388	8716.304749	8975.113776	8972.615287	9442.501725	12204.31179	12113.68039	15135.85042	12520.75663	16028.70212	0.585268422	0.000613375	up
Q9R0Y5	Adenylate kinase isoenzyme 1	Ak1	sp|Q9R0Y5|KAD1_MOUSE Adenylate kinase isoenzyme 1 OS=Mus musculus OX=10090 GN=Ak1 PE=1 SV=1	42166.44954	41901.04973	41737.90016	42603.49147	43213.03425	25573.48706	25242.89133	24502.54243	22970.64754	23926.15741	-0.792059174	7.24E-10	down
Q9R111	Guanine deaminase	Gda	sp|Q9R111|GUAD_MOUSE Guanine deaminase OS=Mus musculus OX=10090 GN=Gda PE=1 SV=1	26873.57477	27709.84036	26900.70288	27380.05355	27788.62863	22116.97076	22322.98139	21854.57465	22184.09661	21932.77705	-0.307625878	7.40E-09	down
Q9WTP6	"Adenylate kinase 2, mitochondrial"	Ak2	"sp|Q9WTP6|KAD2_MOUSE Adenylate kinase 2, mitochondrial OS=Mus musculus OX=10090 GN=Ak2 PE=1 SV=5"	10453.24977	11653.48951	10696.25853	10886.78228	10402.37558	4245.371729	4643.092907	3994.000741	4528.706113	4320.333123	-1.315631327	5.84E-09	down
Q9WUB3	"Glycogen phosphorylase, muscle form"	Pygm	"sp|Q9WUB3|PYGM_MOUSE Glycogen phosphorylase, muscle form OS=Mus musculus OX=10090 GN=Pygm PE=1 SV=3"	60732.04865	62685.85984	62007.68804	62327.65373	62402.09131	37976.4019	37317.11347	35574.91676	36378.76804	37040.85513	-0.751028406	4.57E-11	down
Q9WUL7	ADP-ribosylation factor-like protein 3	Arl3	sp|Q9WUL7|ARL3_MOUSE ADP-ribosylation factor-like protein 3 OS=Mus musculus OX=10090 GN=Arl3 PE=1 SV=1	2605.326731	2534.901251	2587.503426	2669.562502	2646.66971	1998.481781	2266.252995	1874.066438	2001.871875	2121.126733	-0.346098534	4.70E-05	down
Q9WV69	Dematin	Dmtn	sp|Q9WV69|DEMA_MOUSE Dematin OS=Mus musculus OX=10090 GN=Dmtn PE=1 SV=1	7213.791354	6995.787056	6825.689379	7709.383514	6879.563701	5152.874475	5326.966548	5483.456618	5386.351164	5503.497212	-0.407767105	7.52E-06	down
Q9WVA4	Transgelin-2	Tagln2	sp|Q9WVA4|TAGL2_MOUSE Transgelin-2 OS=Mus musculus OX=10090 GN=Tagln2 PE=1 SV=4	134434.0277	131599.8732	133252.9266	129653.0919	136169.2387	108501.0653	113847.4128	106001.9154	110085.6259	108971.4597	-0.28097599	7.29E-07	down
Q9WVE8	Protein kinase C and casein kinase substrate in neurons protein 2	Pacsin2	sp|Q9WVE8|PACN2_MOUSE Protein kinase C and casein kinase substrate in neurons protein 2 OS=Mus musculus OX=10090 GN=Pacsin2 PE=1 SV=1	11330.26051	11843.98859	10756.92136	11284.81872	11218.17479	8232.250784	7558.33015	7688.051006	7929.252463	7498.443639	-0.536563976	2.35E-07	down
Q9WVJ2	26S proteasome non-ATPase regulatory subunit 13	Psmd13	sp|Q9WVJ2|PSD13_MOUSE 26S proteasome non-ATPase regulatory subunit 13 OS=Mus musculus OX=10090 GN=Psmd13 PE=1 SV=1	25363.3774	26900.21928	25918.89816	25479.1868	25007.23978	10463.19075	11182.25819	9485.465745	10085.9142	10016.79224	-1.32850086	3.90E-10	down
Q9WVJ3	Carboxypeptidase Q	Cpq	sp|Q9WVJ3|CBPQ_MOUSE Carboxypeptidase Q OS=Mus musculus OX=10090 GN=Cpq PE=1 SV=1	64271.27841	62456.4834	62502.3235	63716.89801	65723.29225	79322.88146	75807.59046	79981.93973	82539.54128	83154.8349	0.330842485	3.22E-06	up
Q9WVK4	EH domain-containing protein 1	Ehd1	sp|Q9WVK4|EHD1_MOUSE EH domain-containing protein 1 OS=Mus musculus OX=10090 GN=Ehd1 PE=1 SV=1	31563.88113	31236.01717	30403.28191	32241.92315	30836.6491	25726.81273	25542.98164	24952.88416	24072.23889	24581.66858	-0.323646337	5.41E-07	down
Q9WVL0	Maleylacetoacetate isomerase	Gstz1	sp|Q9WVL0|MAAI_MOUSE Maleylacetoacetate isomerase OS=Mus musculus OX=10090 GN=Gstz1 PE=1 SV=1	12921.73259	12233.73415	12869.85473	11828.47826	12043.32951	6572.937735	6516.217204	6779.87918	6323.596429	6332.506294	-0.928317373	7.29E-09	down
Q9Z126	Platelet factor 4	Pf4	sp|Q9Z126|PLF4_MOUSE Platelet factor 4 OS=Mus musculus OX=10090 GN=Pf4 PE=1 SV=1	35046.40761	38122.17007	36830.74308	37736.76778	36865.33047	65522.54205	59958.87593	66188.79411	61814.08184	68227.97322	0.801357305	1.36E-07	up
Q9Z1Q9	Valine--tRNA ligase	Vars	sp|Q9Z1Q9|SYVC_MOUSE Valine--tRNA ligase OS=Mus musculus OX=10090 GN=Vars PE=1 SV=1	27263.88235	26435.6348	27000.56325	26016.0506	25962.43588	18946.52518	19766.50264	19361.57434	18920.27781	20028.88627	-0.451525246	2.85E-08	down
Q9Z1R3	Apolipoprotein M	Apom	sp|Q9Z1R3|APOM_MOUSE Apolipoprotein M OS=Mus musculus OX=10090 GN=Apom PE=1 SV=1	78976.32918	80720.09653	78363.32286	85408.91363	76454.98127	90044.35908	94943.7996	127780.5664	89613.24896	140442.7072	0.440761743	0.029072316	up
Q9Z1T2	Thrombospondin-4	Thbs4	sp|Q9Z1T2|TSP4_MOUSE Thrombospondin-4 OS=Mus musculus OX=10090 GN=Thbs4 PE=1 SV=1	94618.87417	95896.84705	98861.76298	98363.5438	98887.58866	116650.9936	116287.5936	119928.1874	117237.0436	122119.716	0.283320661	4.10E-07	up
Q9Z1Z2	Serine-threonine kinase receptor-associated protein	Strap	sp|Q9Z1Z2|STRAP_MOUSE Serine-threonine kinase receptor-associated protein OS=Mus musculus OX=10090 GN=Strap PE=1 SV=2	7470.846226	8663.237148	8678.425827	7732.877373	8105.882066	5726.353645	5611.377405	5421.053607	5757.468785	5557.079097	-0.534100043	8.14E-06	down
Q9Z204	Heterogeneous nuclear ribonucleoproteins C1/C2	Hnrnpc	sp|Q9Z204|HNRPC_MOUSE Heterogeneous nuclear ribonucleoproteins C1/C2 OS=Mus musculus OX=10090 GN=Hnrnpc PE=1 SV=1	11111.95288	10594.08137	11388.74817	10911.05279	11232.20804	7931.053309	7588.235345	7494.705676	7751.569663	8038.401383	-0.509458126	5.60E-08	down
Q9Z2I9	"Succinyl-CoA ligase [ADP-forming] subunit beta, mitochondrial"	Sucla2	"sp|Q9Z2I9|SUCB1_MOUSE Succinate--CoA ligase [ADP-forming] subunit beta, mitochondrial OS=Mus musculus OX=10090 GN=Sucla2 PE=1 SV=2"	120513.3723	122638.6411	118712.5106	118042.0775	115933.3017	51090.3774	50455.66978	49872.48672	44634.92745	47992.14229	-1.287773981	9.01E-11	down
Q9Z2M7	Phosphomannomutase 2	Pmm2	sp|Q9Z2M7|PMM2_MOUSE Phosphomannomutase 2 OS=Mus musculus OX=10090 GN=Pmm2 PE=1 SV=1	56140.02798	51968.34284	55762.21539	54614.48401	55576.32171	32396.99393	37531.01868	29025.72071	30666.03499	30225.10512	-0.77782663	7.92E-07	down
Q9Z2W0	Aspartyl aminopeptidase	Dnpep	sp|Q9Z2W0|DNPEP_MOUSE Aspartyl aminopeptidase OS=Mus musculus OX=10090 GN=Dnpep PE=1 SV=2	32652.58412	37271.72775	32561.01245	35725.22748	44220.62113	82962.56534	82703.43749	85074.02546	84452.88679	88246.79191	1.21480429	3.40E-08	up
Q9Z2X1	Heterogeneous nuclear ribonucleoprotein F	Hnrnpf	sp|Q9Z2X1|HNRPF_MOUSE Heterogeneous nuclear ribonucleoprotein F OS=Mus musculus OX=10090 GN=Hnrnpf PE=1 SV=3	18001.40147	17262.52103	17679.95127	17251.48217	16686.46198	11348.15771	11448.08214	10811.32173	10693.52217	10968.84949	-0.652559421	1.08E-08	down
